# Supplementary material for: Molecular signatures in the progression of COVID-19 severity
Source: Sci Rep. 2022 Dec 21;12:22058. doi: 10.1038/s41598-022-26657-2 (PMC9768786; doi:10.1038/s41598-022-26657-2)
Supplement: Supplementary file 1 — Supplementary Tables. [file 41598_2022_26657_MOESM1_ESM.zip]

Archive with 10 entries (9 files):
- Supp Files/
- Supp Files/Table S1.xlsx
- Supp Files/Table S2.xlsx
- Supp Files/Table S3.xlsx
- Supp Files/Table S4.xlsx
- Supp Files/Table S5.xlsx
- Supp Files/Table S6.xlsx
- Supp Files/Table S7.xlsx
- Supp Files/~$S6 Table.xlsx
- Supp Files/~$S8 Table.xlsx
