# Supplementary material for: Molecular signatures in the progression of COVID-19 severity
Source: Sci Rep. 2022 Dec 21;12:22058. doi: 10.1038/s41598-022-26657-2 (PMC9768786; doi:10.1038/s41598-022-26657-2)
Supplement: Supplementary file 1 — Supplementary Tables. [file 41598_2022_26657_MOESM1_ESM.zip › Supp Files/Table S1.xlsx]

## Sheet: Samples
Table S1: List of RNA-Seq samples used for gene co-expression network construction.
SRR12007823
SRR12007824
SRR12007825
SRR12007826
SRR12007827
SRR12007828
SRR12007829
SRR12007830
SRR12007831
SRR12007832
SRR12007833
SRR12007834
SRR12007835
SRR12007836
SRR12007837
SRR12007838
SRR12007839
SRR12007840
SRR12007841
SRR12007842
SRR12007843
SRR12007844
SRR12007845
SRR12007846
SRR12007847
SRR12007848
SRR12007849
SRR12007850
SRR12007851
SRR12007852
SRR12007853
SRR12007854
SRR12244943
SRR12244944
SRR12244945
SRR12244946
SRR12244947
SRR12244948
SRR12244949
SRR12244950
SRR12244951
SRR12244952
SRR12244953
SRR12244954
SRR12244955
SRR12244956
SRR12244957
SRR12244958
SRR12244959
SRR12244960
SRR12244961
SRR12244962
SRR12244963
SRR12244964
SRR12244965
SRR12244966
SRR12244967
SRR12244968
SRR12244969
SRR12244970
SRR12244971
SRR12244972
SRR12244973
SRR12244974
SRR12244975
SRR12244976
SRR12244977
SRR12244978
SRR12244979
SRR12244980
SRR12244981
SRR12244982
SRR12244983
SRR12244984
SRR12244985
SRR12244986
SRR12244987
SRR12244988
SRR12244989
SRR12244990
SRR12245003
SRR12245004
SRR12245005
SRR12245006
SRR12245007
SRR12245008
SRR12245009
SRR12245010
SRR12245011
SRR12245012
SRR12245013
SRR12245014
SRR12245015
SRR12245016
SRR12245017
SRR12245018
SRR12245019
SRR12245020
SRR12245021
SRR12245022
SRR12245023
SRR12245024
SRR12245025
SRR12245026
SRR12245027
SRR12245028
SRR12245029
SRR12245030
SRR12245031
SRR12245032
SRR12245033
SRR12245034
SRR12245035
SRR12245036
SRR12245037
SRR12245038
SRR12245039
SRR12245040
SRR12245041
SRR12245042
SRR12245043
SRR12245044
SRR12245045
SRR12245046
SRR12245047
SRR12245048
SRR12245049
SRR12245050
SRR12245063
SRR12245064
SRR12245065
SRR12245066
SRR12245067
SRR12245068
SRR12245069
SRR12245070
SRR12245071
SRR12245072
SRR12245073
SRR12245074
SRR12245087
SRR12245088
SRR12245089
SRR12245090
SRR12245091
SRR12245092
SRR12245093
SRR12245094
SRR12245095
SRR12245096
SRR12245097
SRR12245098
SRR12245099
SRR12245100
SRR12245101
SRR12245102
SRR12245103
SRR12245104
SRR12245105
SRR12245106
SRR12245107
SRR12245108
SRR12245109
SRR12245110
SRR12245135
SRR12245136
SRR12245137
SRR12245138
SRR12245139
SRR12245140
SRR12245141
SRR12245142
SRR12245143
SRR12245144
SRR12245145
SRR12245146
SRR12245159
SRR12245160
SRR12245161
SRR12245162
SRR12245163
SRR12245164
SRR12245165
SRR12245166
SRR12245167
SRR12245168
SRR12245169
SRR12245170
SRR12245183
SRR12245184
SRR12245185
SRR12245186
SRR12245187
SRR12245188
SRR12245189
SRR12245190
SRR12245191
SRR12245192
SRR12245193
SRR12245194
