# Supplementary material for: Molecular signatures in the progression of COVID-19 severity
Source: Sci Rep. 2022 Dec 21;12:22058. doi: 10.1038/s41598-022-26657-2 (PMC9768786; doi:10.1038/s41598-022-26657-2)
Supplement: Supplementary file 1 — Supplementary Tables. [file 41598_2022_26657_MOESM1_ESM.zip › Supp Files/Table S2.xlsx]

## Sheet: Moderate Vs Healthy
Table S2: Differentially expressed genes identified in patients with moderate COVID-19 symptoms (Moderate vs. Healthy).
Gene	baseMean	log2FoldChange	lfcSE	stat	pvalue	padj		padj - FDR adjusted pvalue
ENSG00000001617	1.68807	3.10802	0.98709	3.14867	0.00164013	0.00620002
ENSG00000002745	10.5038	-1.06182	0.42041	-2.52568	0.0115476	0.0328924
ENSG00000002933	256.199	-4.128	0.671855	-6.14419	8.03713e-10	1.28418e-08
ENSG00000004399	481.218	-1.00216	0.151455	-6.61692	3.66754e-11	7.37836e-10
ENSG00000004468	418.037	2.2957	0.189472	12.1163	8.65965e-34	2.67818e-31
ENSG00000004799	276.227	-1.29531	0.362004	-3.57817	0.000346004	0.00158552
ENSG00000004939	27.6249	3.7126	0.458299	8.10081	5.45944e-16	2.25381e-14
ENSG00000005961	722.588	1.14558	0.257701	4.44539	8.77318e-06	6.01368e-05
ENSG00000005981	2.12562	1.70847	0.438266	3.89826	9.68855e-05	0.000517829
ENSG00000006042	12.0107	1.05057	0.234097	4.48778	7.19698e-06	5.02769e-05
ENSG00000006071	1.39181	1.45457	0.609382	2.38696	0.0169881	0.0456528
ENSG00000006210	2.58274	1.40399	0.499322	2.81178	0.00492679	0.0159906
ENSG00000006327	24.4981	1.81417	0.423726	4.28148	1.85653e-05	0.000118076
ENSG00000006747	19.3939	1.02306	0.260146	3.93263	8.40231e-05	0.000454273
ENSG00000007062	6.31322	2.09721	0.593295	3.53485	0.000408007	0.00182967
ENSG00000007174	2.95587	2.10142	0.449741	4.67252	2.9753e-06	2.26966e-05
ENSG00000007237	837.441	-1.22845	0.106012	-11.5879	4.74609e-31	1.15469e-28
ENSG00000007372	0.994405	1.71781	0.708236	2.42548	0.0152881	0.0417296
ENSG00000008256	130.805	-1.31329	0.144527	-9.08681	1.0199e-19	7.29812e-18
ENSG00000009765	13.7794	1.17438	0.201719	5.82188	5.8191e-09	7.87694e-08
ENSG00000010030	59.3426	2.32443	0.409637	5.67437	1.39201e-08	1.74571e-07
ENSG00000011052	35.1512	1.01981	0.386944	2.63555	0.00840021	0.0251441
ENSG00000011105	6.40154	1.42382	0.375072	3.79612	0.000146981	0.00074936
ENSG00000011332	1.64294	1.42057	0.527231	2.6944	0.00705149	0.0216577
ENSG00000011426	13.3195	2.59637	0.266769	9.73263	2.18854e-22	2.00675e-20
ENSG00000011590	61.6123	1.36873	0.391538	3.49579	0.000472663	0.00208771
ENSG00000012223	1.26495	3.61185	0.841224	4.29357	1.75823e-05	0.000112452
ENSG00000012817	663.114	-12.6302	2.05003	-6.16096	7.23056e-10	1.16448e-08
ENSG00000015413	0.448245	2.9264	1.083	2.70212	0.00688996	0.0212402
ENSG00000017427	9.90758	1.99844	0.363747	5.49404	3.92842e-08	4.50263e-07
ENSG00000017483	236.932	1.97064	0.138165	14.263	3.72316e-46	3.77425e-43
ENSG00000018607	1.02215	2.43128	0.706295	3.44229	0.000576805	0.00249112
ENSG00000020181	40.3618	-1.28427	0.319303	-4.02211	5.76783e-05	0.000324373
ENSG00000020577	46.1624	1.24263	0.272516	4.55986	5.11874e-06	3.71674e-05
ENSG00000022556	39.9639	1.61694	0.359089	4.50288	6.70374e-06	4.71198e-05
ENSG00000024422	6.52934	1.80301	0.43272	4.1667	3.09039e-05	0.000186723
ENSG00000024526	5.69241	3.39686	0.391344	8.67998	3.95854e-18	2.15616e-16
ENSG00000029153	22.6348	1.35463	0.199529	6.78913	1.12809e-11	2.4981e-10
ENSG00000029993	37.6315	1.35699	0.211904	6.40383	1.5153e-10	2.72948e-09
ENSG00000031081	422.794	-1.12777	0.137593	-8.19638	2.47727e-16	1.06521e-14
ENSG00000033327	205.504	-1.09911	0.13705	-8.01974	1.0597e-15	4.18536e-14
ENSG00000035499	14.3525	2.78394	0.259824	10.7148	8.67904e-27	1.33081e-24
ENSG00000036448	119.419	1.71469	0.630586	2.7192	0.00654405	0.0203562
ENSG00000036828	22.6715	1.09688	0.237667	4.61519	3.92743e-06	2.92745e-05
ENSG00000037280	76.0229	-1.06899	0.180351	-5.92729	3.07975e-09	4.38592e-08
ENSG00000038427	7293.15	-1.23247	0.191161	-6.44731	1.13853e-10	2.09846e-09
ENSG00000039139	0.941841	2.191	0.871298	2.51464	0.0119155	0.0337821
ENSG00000039987	1.09336	1.8041	0.765345	2.35724	0.0184115	0.0486396
ENSG00000042781	0.841583	2.26876	0.850871	2.6664	0.00766694	0.0232583
ENSG00000046604	21.6974	1.1157	0.228583	4.88094	1.05579e-06	8.97296e-06
ENSG00000047597	21.9153	1.90468	0.331213	5.75062	8.89162e-09	1.1589e-07
ENSG00000048392	278.45	-1.10222	0.154009	-7.15683	8.25616e-13	2.17703e-11
ENSG00000048462	92.5497	3.98783	0.365703	10.9045	1.09634e-27	1.85231e-25
ENSG00000049239	537.42	-1.02072	0.145869	-6.99751	2.60561e-12	6.39899e-11
ENSG00000049247	11.8182	1.64399	0.393341	4.17955	2.92087e-05	0.000177185
ENSG00000050767	4.67461	1.15691	0.42298	2.73515	0.00623511	0.0195183
ENSG00000051180	30.2823	2.48187	0.238903	10.3886	2.79473e-25	3.56611e-23
ENSG00000051341	25.1179	2.2208	0.244714	9.0751	1.13569e-19	8.03212e-18
ENSG00000053747	1.57744	2.22845	0.626896	3.55474	0.000378357	0.0017144
ENSG00000054356	6.41517	1.54089	0.331384	4.64987	3.32146e-06	2.50959e-05
ENSG00000055332	501.035	1.45736	0.183024	7.96268	1.68356e-15	6.44024e-14
ENSG00000056736	11.8388	-1.34134	0.410829	-3.26495	0.00109485	0.00436958
ENSG00000058085	1.99799	1.27415	0.492948	2.58476	0.00974469	0.0285045
ENSG00000058866	131.288	-1.32295	0.145488	-9.0932	9.61625e-20	6.90818e-18
ENSG00000062282	170.31	-1.18483	0.153728	-7.70731	1.28492e-14	4.27068e-13
ENSG00000064989	29.8336	-1.17174	0.253098	-4.62957	3.66425e-06	2.74811e-05
ENSG00000065328	23.3424	3.36516	0.282982	11.8918	1.30608e-32	3.61092e-30
ENSG00000065371	0.499501	2.60506	1.09672	2.37532	0.0175336	0.0468113
ENSG00000065485	95.8049	1.33437	0.166629	8.00803	1.16562e-15	4.56419e-14
ENSG00000066248	0.839281	2.09235	0.812834	2.57414	0.0100488	0.0292162
ENSG00000066279	23.8277	2.98487	0.218511	13.66	1.75904e-42	1.23451e-39
ENSG00000066735	3.26932	1.79796	0.616368	2.91703	0.0035338	0.0120391
ENSG00000067048	924.909	-27.5708	2.01783	-13.6636	1.67473e-42	1.22235e-39
ENSG00000067177	5.40229	1.97455	0.540811	3.6511	0.000261123	0.00123534
ENSG00000067646	103.312	-8.87993	1.6823	-5.27845	1.30281e-07	1.35455e-06
ENSG00000068079	793.14	1.23183	0.206827	5.95585	2.58719e-09	3.76463e-08
ENSG00000069011	0.790187	3.18538	0.984186	3.23656	0.0012098	0.00476272
ENSG00000069431	83.4163	1.117	0.163286	6.84079	7.8759e-12	1.79415e-10
ENSG00000070019	5.69753	-1.09819	0.434197	-2.52923	0.0114312	0.0326168
ENSG00000070371	55.6179	-1.13541	0.268449	-4.2295	2.34213e-05	0.000145166
ENSG00000070808	1.50704	1.63419	0.538216	3.03631	0.00239495	0.00858898
ENSG00000071539	22.8366	2.6129	0.231951	11.2649	1.95661e-29	3.79811e-27
ENSG00000071967	355.425	-1.87775	0.155323	-12.0893	1.20299e-33	3.54047e-31
ENSG00000072133	7.49817	1.13597	0.299424	3.79386	0.000148326	0.000754741
ENSG00000072422	46.4902	1.25841	0.29265	4.30004	1.70764e-05	0.0001096
ENSG00000072571	11.8219	2.98289	0.271339	10.9932	4.11855e-28	7.29624e-26
ENSG00000072952	81.187	-1.59407	0.233381	-6.83031	8.4734e-12	1.91591e-10
ENSG00000073008	152.583	-1.18214	0.166642	-7.0939	1.30382e-12	3.3274e-11
ENSG00000073111	252.12	1.63822	0.136011	12.0448	2.06681e-33	5.98621e-31
ENSG00000073737	62.6617	-1.12921	0.299626	-3.76874	0.000164072	0.000823836
ENSG00000073756	571.975	-1.2137	0.441699	-2.74779	0.0059998	0.0189031
ENSG00000074219	8.44088	-2.00275	0.812215	-2.46579	0.0136712	0.0379281
ENSG00000074410	1.00103	1.71742	0.687371	2.49854	0.0124707	0.0350965
ENSG00000074695	517.305	1.05236	0.131904	7.97824	1.48434e-15	5.72618e-14
ENSG00000074842	853.5	1.16928	0.125428	9.32239	1.1375e-20	9.02432e-19
ENSG00000074964	537.81	-1.34838	0.169754	-7.94312	1.97157e-15	7.41759e-14
ENSG00000075218	14.7587	3.09768	0.305138	10.1517	3.2554e-24	3.68952e-22
ENSG00000075223	74.1456	-1.43576	0.21715	-6.61183	3.79594e-11	7.61985e-10
ENSG00000075275	59.7952	-1.50582	0.27738	-5.42871	5.67642e-08	6.33115e-07
ENSG00000075702	85.399	1.14245	0.121773	9.38181	6.48482e-21	5.21271e-19
ENSG00000076003	277.687	1.171	0.0996684	11.7489	7.15032e-32	1.8909e-29
ENSG00000076382	117.725	1.71842	0.207299	8.28957	1.13662e-16	5.17204e-15
ENSG00000076864	3.48363	4.42062	1.08203	4.08548	4.39849e-05	0.00025544
ENSG00000077063	5.44572	-1.6543	0.705583	-2.34459	0.0190479	0.0499593
ENSG00000077152	30.7934	1.65799	0.139498	11.8854	1.40938e-32	3.83836e-30
ENSG00000077327	3.33918	2.25293	0.562476	4.00538	6.19176e-05	0.000346461
ENSG00000077943	1.48165	2.04921	0.614149	3.33666	0.000847921	0.00349571
ENSG00000078081	45.9992	2.31463	0.35353	6.5472	5.86248e-11	1.14777e-09
ENSG00000078401	3.33902	1.35233	0.473679	2.85495	0.00430437	0.0142209
ENSG00000078900	8.95492	2.05674	0.39181	5.24933	1.52657e-07	1.55616e-06
ENSG00000079102	0.86066	3.23725	0.864119	3.7463	0.000179462	0.00089009
ENSG00000079308	71.4517	1.72506	0.293069	5.88617	3.95247e-09	5.50253e-08
ENSG00000079931	9.93918	1.87577	0.327471	5.72806	1.01588e-08	1.31187e-07
ENSG00000080572	1.55893	1.4826	0.541864	2.7361	0.00621719	0.019473
ENSG00000080618	24.9998	1.01029	0.204319	4.94467	7.62737e-07	6.67194e-06
ENSG00000080986	52.8487	1.70923	0.134652	12.6937	6.40802e-37	2.71924e-34
ENSG00000082126	9.0118	1.31129	0.362368	3.61869	0.000296103	0.00137902
ENSG00000082556	1.30912	2.37267	0.592987	4.00122	6.30179e-05	0.000352294
ENSG00000083857	0.967846	2.27963	0.731758	3.11528	0.0018377	0.00684616
ENSG00000084110	184.878	-1.90981	0.180667	-10.5709	4.06509e-26	5.79497e-24
ENSG00000084628	0.643989	3.68171	1.53397	2.40012	0.0163898	0.0442207
ENSG00000084674	0.691347	2.95879	0.9093	3.25391	0.00113826	0.00451519
ENSG00000085063	289.169	1.0334	0.0991639	10.4211	1.98581e-25	2.58822e-23
ENSG00000085733	65.0511	1.03802	0.231328	4.48722	7.21573e-06	5.03693e-05
ENSG00000085741	7.68315	1.05063	0.365818	2.87201	0.00407875	0.0135515
ENSG00000085840	21.5674	2.4871	0.279672	8.89289	5.95397e-19	3.78544e-17
ENSG00000085999	13.5516	2.92214	0.288703	10.1216	4.43189e-24	4.96127e-22
ENSG00000086159	14.0884	1.10596	0.25697	4.30384	1.67861e-05	0.000108003
ENSG00000086506	5.50748	1.87585	0.546035	3.4354	0.000591678	0.00254686
ENSG00000086991	1.316	2.11368	0.754864	2.80008	0.00510899	0.0164797
ENSG00000087245	2.09602	2.48509	0.917314	2.7091	0.00674664	0.0208478
ENSG00000087586	36.2912	1.26951	0.179026	7.09123	1.32927e-12	3.38288e-11
ENSG00000087589	134.519	-1.16869	0.210605	-5.54921	2.86967e-08	3.37825e-07
ENSG00000087842	1.44673	2.11652	0.580346	3.647	0.000265324	0.00125165
ENSG00000088325	55.4969	2.91546	0.170065	17.1432	7.0671e-66	1.84219e-62
ENSG00000088386	8.58303	1.01762	0.242835	4.19056	2.78272e-05	0.00016948
ENSG00000088726	53.2225	1.36805	0.287672	4.75557	1.97887e-06	1.58579e-05
ENSG00000088826	127.334	1.11487	0.195366	5.70658	1.15266e-08	1.47184e-07
ENSG00000088827	480.565	2.18418	0.45568	4.79324	1.6411e-06	1.33445e-05
ENSG00000088882	12.3044	1.43215	0.453245	3.15977	0.00157895	0.00599607
ENSG00000089169	93.5838	-1.68773	0.409766	-4.11876	3.80914e-05	0.000224573
ENSG00000089199	4.87091	1.33051	0.424381	3.13517	0.00171755	0.0064517
ENSG00000089685	95.0593	2.48575	0.169358	14.6775	8.98523e-49	1.26118e-45
ENSG00000089692	244.449	1.54362	0.31044	4.97237	6.61407e-07	5.87857e-06
ENSG00000090376	593.066	-1.48339	0.142834	-10.3854	2.88925e-25	3.66112e-23
ENSG00000090382	22736.6	-1.10716	0.343186	-3.22611	0.00125484	0.00492094
ENSG00000090659	19.9181	-1.0816	0.27875	-3.88017	0.000104385	0.000552732
ENSG00000090889	13.4459	3.35468	0.301198	11.1378	8.21197e-29	1.49844e-26
ENSG00000090932	1.57311	2.06349	0.509362	4.05113	5.0971e-05	0.000290919
ENSG00000091106	277.118	-1.09632	0.247436	-4.43071	9.39253e-06	6.39021e-05
ENSG00000091656	1.30888	2.90835	0.832362	3.49409	0.000475686	0.00209912
ENSG00000092200	28.2718	-1.25315	0.273625	-4.57979	4.65439e-06	3.40942e-05
ENSG00000092621	70.5294	1.20913	0.22353	5.40926	6.32859e-08	7.0029e-07
ENSG00000092853	49.9203	1.80378	0.16553	10.897	1.19163e-27	1.9767e-25
ENSG00000093009	26.5549	2.83926	0.241855	11.7395	7.99398e-32	2.0838e-29
ENSG00000093134	92.1086	-1.63566	0.25106	-6.51502	7.26802e-11	1.3916e-09
ENSG00000094661	13.3811	1.07925	0.301031	3.58519	0.000336833	0.00154855
ENSG00000094804	30.1225	2.80617	0.299416	9.37217	7.10566e-21	5.68671e-19
ENSG00000095932	3.23373	2.39228	0.563379	4.24631	2.17319e-05	0.000135658
ENSG00000097021	98.1426	1.38892	0.136943	10.1423	3.58569e-24	4.03877e-22
ENSG00000099715	44.161	1.15813	0.184141	6.28936	3.18783e-10	5.43199e-09
ENSG00000099725	159.912	-6.11824	1.1611	-5.26936	1.369e-07	1.4145e-06
ENSG00000099937	8.43464	-1.07325	0.424936	-2.52568	0.0115474	0.0328924
ENSG00000099954	4.69842	1.14093	0.306311	3.72473	0.000195524	0.000959751
ENSG00000099958	71.0211	1.63658	0.230439	7.10204	1.22929e-12	3.15482e-11
ENSG00000100095	43.8129	-1.67917	0.214174	-7.84022	4.49745e-15	1.62184e-13
ENSG00000100122	5.06449	1.57045	0.397934	3.94652	7.92968e-05	0.00043179
ENSG00000100162	77.9154	1.43455	0.183079	7.83568	4.66299e-15	1.67491e-13
ENSG00000100290	28.2879	1.10924	0.226412	4.89919	9.62309e-07	8.26317e-06
ENSG00000100298	30.8802	1.68183	0.256083	6.5675	5.11663e-11	1.01152e-09
ENSG00000100368	901.769	-1.04235	0.108976	-9.56498	1.12225e-21	9.61394e-20
ENSG00000100450	1794.35	1.10568	0.321526	3.43886	0.000584162	0.00251812
ENSG00000100479	10.2878	1.89662	0.261697	7.24737	4.24929e-13	1.16421e-11
ENSG00000100526	23.7536	2.67847	0.212327	12.6149	1.74865e-36	7.09058e-34
ENSG00000100557	10.7408	1.06957	0.279815	3.82241	0.000132153	0.000683115
ENSG00000100558	7.59147	1.06234	0.290615	3.65549	0.000256686	0.00121688
ENSG00000100625	31.2865	1.04379	0.190576	5.47704	4.32493e-08	4.92615e-07
ENSG00000100626	10.062	1.36275	0.288772	4.71912	2.36864e-06	1.85736e-05
ENSG00000100678	5.80776	1.3339	0.397817	3.35305	0.000799264	0.00331986
ENSG00000100918	244.797	1.02521	0.121223	8.45722	2.73822e-17	1.35039e-15
ENSG00000101003	12.4219	1.71763	0.306697	5.60039	2.13866e-08	2.58125e-07
ENSG00000101004	21.3517	-1.06564	0.344535	-3.09298	0.00198157	0.00728488
ENSG00000101057	236.933	3.28436	0.330382	9.94109	2.75779e-23	2.85917e-21
ENSG00000101187	25.9188	1.82946	0.295157	6.19826	5.70919e-10	9.32637e-09
ENSG00000101204	0.615122	2.34527	0.882764	2.65674	0.00789014	0.0238363
ENSG00000101265	2666.5	-1.35753	0.118127	-11.4921	1.44529e-30	3.21613e-28
ENSG00000101307	1464.65	-1.08249	0.218027	-4.96492	6.87277e-07	6.08774e-06
ENSG00000101335	66.7794	1.35078	0.259742	5.20047	1.98788e-07	1.97672e-06
ENSG00000101412	62.6863	1.84016	0.180508	10.1944	2.10088e-24	2.45736e-22
ENSG00000101448	10.4429	1.18123	0.255024	4.63183	3.62452e-06	2.72055e-05
ENSG00000101493	494.007	-1.13625	0.121666	-9.33904	9.72082e-21	7.74567e-19
ENSG00000101638	12.7081	1.01844	0.2683	3.79591	0.000147103	0.000749564
ENSG00000101825	0.646103	2.78816	0.980519	2.84355	0.00446136	0.0146573
ENSG00000101916	263.946	-1.59607	0.230308	-6.93017	4.20322e-12	9.99949e-11
ENSG00000102024	8.59702	1.4832	0.329937	4.49542	6.94329e-06	4.8635e-05
ENSG00000102109	24.6963	1.04683	0.265348	3.94512	7.97604e-05	0.000433797
ENSG00000102145	19.6484	1.70537	0.275496	6.19018	6.00957e-10	9.79705e-09
ENSG00000102174	16.9192	-1.93209	0.541695	-3.56675	0.000361437	0.00164655
ENSG00000102230	11.5686	1.0625	0.356609	2.97945	0.00288765	0.0101001
ENSG00000102287	0.529873	2.66646	0.894604	2.9806	0.00287684	0.0100753
ENSG00000102290	19.8819	1.14012	0.187287	6.08756	1.14641e-09	1.78944e-08
ENSG00000102313	0.4128	2.69831	1.12409	2.40045	0.016375	0.044192
ENSG00000102384	5.16717	1.35771	0.357312	3.79978	0.000144825	0.000739194
ENSG00000102452	7.61709	1.20451	0.293553	4.10321	4.07449e-05	0.000238522
ENSG00000102870	41.6974	-1.04487	0.222689	-4.69207	2.70456e-06	2.08757e-05
ENSG00000102935	0.513168	2.42917	0.93431	2.59997	0.00932332	0.0274968
ENSG00000103089	6.0753	1.62716	0.469138	3.4684	0.00052357	0.00228227
ENSG00000103196	474.306	-1.44483	0.186274	-7.75645	8.73373e-15	2.99557e-13
ENSG00000103313	433.966	-1.04261	0.194465	-5.36144	8.25618e-08	8.88794e-07
ENSG00000103316	5.65498	1.0469	0.356288	2.93835	0.00329964	0.0113644
ENSG00000103723	10.1554	1.96535	0.39915	4.92382	8.48704e-07	7.32559e-06
ENSG00000104081	126.974	-1.41344	0.142431	-9.9237	3.2836e-23	3.34726e-21
ENSG00000104093	841.721	-1.19567	0.116599	-10.2545	1.12922e-24	1.35559e-22
ENSG00000104147	10.3515	2.62223	0.297387	8.81759	1.16953e-18	6.99689e-17
ENSG00000104313	0.622667	2.55617	1.02912	2.48383	0.0129976	0.0363446
ENSG00000104327	7.32061	1.56869	0.316988	4.94874	7.46948e-07	6.55582e-06
ENSG00000104738	269.861	1.46504	0.153822	9.52423	1.66269e-21	1.40459e-19
ENSG00000104808	4.08024	1.08654	0.399836	2.71746	0.00657847	0.0204354
ENSG00000104892	10.6848	1.87743	0.302393	6.20859	5.34623e-10	8.78852e-09
ENSG00000104918	100.142	-1.29326	0.37699	-3.43048	0.00060252	0.00258565
ENSG00000104938	3.6581	1.01342	0.358079	2.83015	0.00465262	0.0152117
ENSG00000104967	1.01271	2.1239	0.775202	2.7398	0.0061476	0.0192907
ENSG00000104974	795.588	-1.10835	0.246226	-4.50136	6.75189e-06	4.744e-05
ENSG00000105011	117.054	1.05972	0.127399	8.31807	8.94098e-17	4.11985e-15
ENSG00000105048	32.8747	1.36133	0.424021	3.21053	0.00132492	0.00515168
ENSG00000105173	49.4398	1.13408	0.23124	4.90435	9.3737e-07	8.06421e-06
ENSG00000105219	0.770839	2.39935	0.778225	3.08311	0.0020485	0.0075013
ENSG00000105366	1.22901	1.98253	0.630151	3.14611	0.00165455	0.0062429
ENSG00000105388	2.94205	1.43114	0.376349	3.80268	0.000143137	0.000732218
ENSG00000105514	625.882	-1.18068	0.151486	-7.79401	6.49161e-15	2.2692e-13
ENSG00000105610	13.293	2.86899	0.344753	8.32188	8.658e-17	4.01991e-15
ENSG00000105668	0.950587	1.96362	0.723268	2.71493	0.006629	0.0205643
ENSG00000105711	25.5002	1.07893	0.182841	5.9009	3.61527e-09	5.07444e-08
ENSG00000105971	10.099	1.00615	0.276836	3.63448	0.000278547	0.00130727
ENSG00000105974	15.2604	3.82519	0.471538	8.11215	4.97337e-16	2.06248e-14
ENSG00000105976	4.53812	2.30213	0.561822	4.09762	4.17428e-05	0.000243582
ENSG00000106066	3303.06	-1.14012	0.164143	-6.94588	3.76099e-12	9.04175e-11
ENSG00000106078	2.03242	1.83467	0.499511	3.67293	0.000239784	0.00114718
ENSG00000106341	31.9548	-2.79714	0.518325	-5.39649	6.7957e-08	7.46995e-07
ENSG00000106366	43.2565	1.83367	0.481019	3.81205	0.00013782	0.000708796
ENSG00000106565	764.243	-3.30637	0.634661	-5.20966	1.89182e-07	1.88944e-06
ENSG00000106780	821.879	-1.11442	0.13625	-8.17924	2.85629e-16	1.21489e-14
ENSG00000106799	628.125	-1.04642	0.118392	-8.83863	9.69036e-19	5.95353e-17
ENSG00000106853	13.8646	1.31162	0.216023	6.07168	1.26579e-09	1.96235e-08
ENSG00000107147	4.94145	1.23067	0.403876	3.04715	0.00231022	0.00831942
ENSG00000107186	0.701949	2.76191	0.949491	2.90883	0.0036278	0.012311
ENSG00000107201	472.43	1.01379	0.216027	4.69287	2.69401e-06	2.08031e-05
ENSG00000107281	120.542	1.13322	0.242002	4.6827	2.83121e-06	2.17246e-05
ENSG00000107719	25.5971	1.08639	0.289068	3.75824	0.000171113	0.000854023
ENSG00000107731	11.3023	-2.21518	0.619723	-3.57446	0.000350948	0.00160656
ENSG00000107736	376.661	-1.4229	0.194369	-7.32059	2.46889e-13	6.98447e-12
ENSG00000107821	3.28245	2.17085	0.413174	5.25408	1.48766e-07	1.52215e-06
ENSG00000107833	3.6964	1.21473	0.354656	3.42509	0.000614605	0.00262947
ENSG00000107954	225.22	-1.08541	0.190664	-5.69281	1.24967e-08	1.58352e-07
ENSG00000108176	1.30546	1.829	0.600423	3.04618	0.00231767	0.00834296
ENSG00000108309	19.2048	1.07928	0.200017	5.39593	6.81678e-08	7.48861e-07
ENSG00000108379	3.60888	-1.86368	0.667664	-2.79134	0.00524904	0.0168566
ENSG00000108641	15.9407	1.28139	0.22359	5.73096	9.98626e-09	1.29142e-07
ENSG00000108679	982.783	2.02532	0.255251	7.93462	2.11144e-15	7.86276e-14
ENSG00000108688	2.38069	3.89353	0.894657	4.35199	1.3491e-05	8.89984e-05
ENSG00000108691	50.7168	3.72395	0.616582	6.03966	1.54441e-09	2.36615e-08
ENSG00000108700	3.61858	2.67937	0.729433	3.67322	0.000239513	0.00114618
ENSG00000108771	327.259	1.02554	0.270997	3.78432	0.000154132	0.000780368
ENSG00000109265	1.51052	2.41605	0.523314	4.61683	3.89646e-06	2.90673e-05
ENSG00000109272	39.1428	1.21355	0.442492	2.74254	0.00609662	0.0191558
ENSG00000109436	378.386	-1.52524	0.171801	-8.87798	6.80854e-19	4.2988e-17
ENSG00000109501	59.6355	1.04969	0.19223	5.46058	4.74574e-08	5.35532e-07
ENSG00000109674	6.80968	1.94252	0.260888	7.44582	9.63425e-14	2.8659e-12
ENSG00000109794	3.92529	1.40787	0.548909	2.56485	0.010322	0.02989
ENSG00000109805	27.3061	3.04162	0.341924	8.89561	5.80996e-19	3.7068e-17
ENSG00000109832	5.06548	1.05163	0.320474	3.28147	0.00103266	0.00415225
ENSG00000109881	11.7652	1.11414	0.210605	5.29018	1.22194e-07	1.27701e-06
ENSG00000109991	1.16627	2.55454	0.589546	4.33307	1.47047e-05	9.58618e-05
ENSG00000110079	201.77	1.12931	0.279205	4.04474	5.23806e-05	0.000298032
ENSG00000110422	1510.01	-1.17104	0.0930887	-12.5798	2.72769e-36	1.08201e-33
ENSG00000110492	7.36447	1.78741	0.271083	6.59359	4.29327e-11	8.56167e-10
ENSG00000110777	182.296	1.19	0.238449	4.99058	6.01975e-07	5.40276e-06
ENSG00000111052	53.9728	-1.66039	0.227706	-7.2918	3.05849e-13	8.54643e-12
ENSG00000111110	41.5303	-1.52763	0.29516	-5.17562	2.2716e-07	2.2261e-06
ENSG00000111206	33.0955	2.49419	0.174511	14.2925	2.43782e-46	2.78018e-43
ENSG00000111247	21.0079	1.66255	0.170849	9.73113	2.22115e-22	2.02647e-20
ENSG00000111291	10.2809	3.86032	0.343955	11.2233	3.13225e-29	5.89219e-27
ENSG00000111452	63.8701	-1.3997	0.196625	-7.11861	1.09019e-12	2.81369e-11
ENSG00000111665	21.7785	2.22428	0.220376	10.0931	5.92439e-24	6.59161e-22
ENSG00000111732	7.54884	1.32263	0.249726	5.29631	1.18167e-07	1.23706e-06
ENSG00000111961	168.994	-1.56028	0.201124	-7.75778	8.64256e-15	2.97549e-13
ENSG00000112029	61.995	1.08545	0.112069	9.68558	3.47216e-22	3.07556e-20
ENSG00000112038	14.7123	1.05845	0.238579	4.43649	9.14378e-06	6.23725e-05
ENSG00000112077	6.37292	1.18117	0.326493	3.61776	0.00029716	0.00138323
ENSG00000112276	7.47835	1.52619	0.304796	5.00726	5.52109e-07	4.99224e-06
ENSG00000112299	254.146	-1.71065	0.284832	-6.00581	1.90383e-09	2.84647e-08
ENSG00000112312	65.9451	1.42247	0.182235	7.80568	5.91836e-15	2.07677e-13
ENSG00000112378	55.1325	1.05172	0.267198	3.93611	8.28139e-05	0.000448665
ENSG00000112379	1.72394	1.63232	0.628741	2.59616	0.0094271	0.0277356
ENSG00000112541	1.06652	2.77999	0.893884	3.11001	0.0018708	0.00694536
ENSG00000112599	5.30081	1.19088	0.308024	3.8662	0.000110546	0.000582095
ENSG00000112742	11.8556	2.29036	0.252858	9.05788	1.3301e-19	9.26348e-18
ENSG00000112769	2.46695	1.35379	0.441809	3.06419	0.00218258	0.00791605
ENSG00000112936	0.764623	1.8766	0.742472	2.5275	0.0114877	0.0327525
ENSG00000112964	3.24506	1.72333	0.482191	3.57396	0.000351629	0.00160887
ENSG00000112984	12.6514	3.07568	0.25391	12.1133	8.9815e-34	2.73142e-31
ENSG00000113140	738.83	1.42868	0.236413	6.04318	1.51106e-09	2.3209e-08
ENSG00000113231	11.136	-1.14459	0.439836	-2.6023	0.00925995	0.0273453
ENSG00000113327	83.2447	1.34073	0.226574	5.91742	3.27031e-09	4.60983e-08
ENSG00000113356	7.71629	1.01427	0.3561	2.84827	0.0043958	0.0144784
ENSG00000113389	5.76243	2.32762	0.585664	3.97432	7.05794e-05	0.000388965
ENSG00000113657	0.903954	2.07605	0.751819	2.76137	0.00575598	0.0182628
ENSG00000114268	382.908	-1.16019	0.133348	-8.70043	3.3062e-18	1.81712e-16
ENSG00000114374	188.85	-5.94676	1.05237	-5.65082	1.59688e-08	1.98085e-07
ENSG00000114854	2.51606	1.10008	0.398515	2.76044	0.00577234	0.018302
ENSG00000115155	79.0199	4.2279	0.346736	12.1934	3.37004e-34	1.07883e-31
ENSG00000115163	8.65843	3.47744	0.320647	10.8451	2.10453e-27	3.39836e-25
ENSG00000115194	1.12944	1.63852	0.691044	2.37108	0.0177361	0.0472521
ENSG00000115290	3.16386	1.43629	0.450073	3.19124	0.00141663	0.0054523
ENSG00000115641	29.7118	1.00176	0.172956	5.79199	6.95566e-09	9.27099e-08
ENSG00000115648	1.24432	2.63515	0.636081	4.14279	3.43103e-05	0.000204662
ENSG00000115884	18.0064	5.00695	0.675628	7.4108	1.25536e-13	3.67682e-12
ENSG00000116194	3.46983	-1.33754	0.564461	-2.36959	0.0178076	0.0473944
ENSG00000116729	84.8855	-1.90015	0.21213	-8.9575	3.32111e-19	2.17986e-17
ENSG00000116962	259.035	-1.05706	0.181167	-5.83474	5.38732e-09	7.34697e-08
ENSG00000116985	20.2194	1.01842	0.215032	4.73614	2.17825e-06	1.73037e-05
ENSG00000116990	417.153	-1.6388	0.276703	-5.9226	3.1689e-09	4.48936e-08
ENSG00000117114	11.2025	1.30122	0.294239	4.4223	9.76548e-06	6.62173e-05
ENSG00000117115	484.595	-1.54366	0.211879	-7.2856	3.20243e-13	8.90773e-12
ENSG00000117215	6.27157	1.33589	0.380426	3.51157	0.000445462	0.00198019
ENSG00000117399	53.6585	3.52328	0.264957	13.2976	2.39124e-40	1.40751e-37
ENSG00000117400	14.6904	2.08343	0.354207	5.88194	4.05473e-09	5.63494e-08
ENSG00000117411	29.873	1.17473	0.223455	5.2571	1.46348e-07	1.50192e-06
ENSG00000117480	182.518	-1.06716	0.160476	-6.64997	2.93162e-11	6.05813e-10
ENSG00000117525	7.83713	1.42055	0.505795	2.80855	0.00497649	0.0161232
ENSG00000117595	16.5369	-1.19255	0.447976	-2.66208	0.00776585	0.0235075
ENSG00000117600	2.21604	-3.31643	0.884353	-3.75012	0.000176752	0.000879037
ENSG00000117632	541.266	1.42814	0.126386	11.2998	1.31478e-29	2.6077e-27
ENSG00000117650	13.7415	1.93034	0.242319	7.9661	1.63754e-15	6.29058e-14
ENSG00000117724	45.378	2.11615	0.173096	12.2253	2.27831e-34	7.42362e-32
ENSG00000117983	1.33685	1.60841	0.682242	2.35754	0.0183963	0.0486066
ENSG00000118137	2.24495	1.48012	0.431147	3.43298	0.000596986	0.00256552
ENSG00000118193	10.5439	2.36005	0.274686	8.5918	8.56136e-18	4.51501e-16
ENSG00000118402	14.7845	-1.19567	0.39956	-2.99246	0.00276743	0.00974286
ENSG00000118473	1.03585	1.91622	0.75691	2.53163	0.0113534	0.0324201
ENSG00000118496	108.212	-1.24356	0.206873	-6.0112	1.84156e-09	2.77023e-08
ENSG00000118523	1.90099	-2.31316	0.986312	-2.34526	0.0190138	0.0498915
ENSG00000118985	252.528	1.72539	0.270812	6.37116	1.87605e-10	3.31066e-09
ENSG00000119326	24.9091	1.99842	0.26811	7.45371	9.07479e-14	2.72797e-12
ENSG00000119333	114.907	1.16376	0.154319	7.54123	4.65551e-14	1.44717e-12
ENSG00000119457	312.891	-1.36734	0.231834	-5.89792	3.68121e-09	5.15907e-08
ENSG00000119535	3699.65	-1.28517	0.141562	-9.0785	1.10081e-19	7.81575e-18
ENSG00000119917	842.781	2.96277	0.479776	6.17532	6.60287e-10	1.06811e-08
ENSG00000119922	735.059	1.18696	0.282276	4.20497	2.61119e-05	0.000160264
ENSG00000119969	72.4473	1.06066	0.180428	5.87856	4.13845e-09	5.72945e-08
ENSG00000120262	34.0267	-1.14821	0.242302	-4.73876	2.15034e-06	1.70968e-05
ENSG00000120318	106.337	-1.02071	0.194205	-5.25584	1.47349e-07	1.50964e-06
ENSG00000120457	7.08142	1.07094	0.359788	2.9766	0.00291465	0.0101806
ENSG00000120885	711.963	1.31859	0.212289	6.21126	5.25599e-10	8.65577e-09
ENSG00000120907	10.8822	1.23824	0.269854	4.58856	4.46305e-06	3.27847e-05
ENSG00000120949	237.77	-1.7029	0.161906	-10.5179	7.1485e-26	9.88171e-24
ENSG00000121152	40.1334	2.11382	0.170243	12.4165	2.1273e-35	7.32394e-33
ENSG00000121211	1.3557	4.78104	1.01141	4.7271	2.27746e-06	1.79658e-05
ENSG00000121351	19.1802	1.07377	0.223914	4.79544	1.6232e-06	1.32167e-05
ENSG00000121380	8.88132	1.81349	0.307268	5.90198	3.5916e-09	5.0451e-08
ENSG00000121446	1.38425	2.46328	0.659059	3.73757	0.00018581	0.000917583
ENSG00000121797	211.997	-1.60277	0.545951	-2.93573	0.00332761	0.0114434
ENSG00000121807	933.315	-1.12917	0.393221	-2.8716	0.00408401	0.0135665
ENSG00000121904	5.01594	1.54093	0.41041	3.75462	0.000173603	0.000865263
ENSG00000121933	5.19518	-1.29494	0.41223	-3.14131	0.00168197	0.00633324
ENSG00000122012	2.47724	1.13884	0.458457	2.48407	0.0129889	0.0363342
ENSG00000122126	47.3468	-1.29231	0.174803	-7.39295	1.43609e-13	4.15943e-12
ENSG00000122952	91.2497	2.3107	0.151414	15.2609	1.39399e-52	2.11968e-49
ENSG00000122966	16.5027	1.59371	0.310199	5.13771	2.78105e-07	2.68071e-06
ENSG00000123080	49.4976	1.06745	0.130035	8.2089	2.23232e-16	9.72152e-15
ENSG00000123095	14.7245	1.61405	0.320524	5.03565	4.76232e-07	4.37333e-06
ENSG00000123131	230.178	1.26841	0.124839	10.1604	2.97815e-24	3.39639e-22
ENSG00000123342	27.4428	1.57397	0.541531	2.90652	0.00365474	0.0123863
ENSG00000123352	109.367	1.04873	0.12921	8.1165	4.79823e-16	2.00351e-14
ENSG00000123384	1076.22	-1.14156	0.146957	-7.76801	7.97285e-15	2.76054e-13
ENSG00000123473	32.1722	1.61163	0.205047	7.85981	3.84721e-15	1.39286e-13
ENSG00000123485	29.726	2.47054	0.177439	13.9233	4.57065e-44	3.62611e-41
ENSG00000123500	3.6078	1.72848	0.519818	3.32517	0.000883657	0.0036242
ENSG00000123610	241.466	-2.11304	0.89397	-2.36366	0.0180954	0.0479854
ENSG00000123700	20.2499	-1.16176	0.353604	-3.28547	0.00101812	0.00410053
ENSG00000123836	78.9156	-1.04889	0.155922	-6.72699	1.73204e-11	3.6835e-10
ENSG00000123892	10.2487	1.16253	0.355435	3.27072	0.00107276	0.00428891
ENSG00000123901	4.40243	1.13907	0.362913	3.13868	0.00169713	0.00638373
ENSG00000123989	183.499	1.9913	0.176808	11.2625	2.00872e-29	3.85822e-27
ENSG00000124215	7.17292	-1.04977	0.370377	-2.83434	0.0045921	0.0150354
ENSG00000124256	374.217	1.76421	0.180532	9.77228	1.48078e-22	1.41465e-20
ENSG00000124302	3.37886	1.76477	0.461486	3.8241	0.000131251	0.000678839
ENSG00000124575	155.258	1.23279	0.159776	7.71571	1.20313e-14	4.01345e-13
ENSG00000124610	6.06616	1.04659	0.40443	2.58782	0.00965857	0.0283162
ENSG00000124635	13.5916	1.83866	0.313531	5.86436	4.50862e-09	6.19493e-08
ENSG00000124657	0.861574	2.83398	1.01359	2.79598	0.00517434	0.0166519
ENSG00000124721	4.7884	1.81081	0.305576	5.9259	3.10597e-09	4.41048e-08
ENSG00000124731	1252.19	-1.18124	0.290761	-4.06257	4.8535e-05	0.000278584
ENSG00000124772	250.517	1.1444	0.248767	4.60029	4.21894e-06	3.12051e-05
ENSG00000124785	1.8352	1.58994	0.626965	2.53592	0.0112152	0.0320757
ENSG00000124839	1.29546	2.33214	0.870375	2.67946	0.00737402	0.0225044
ENSG00000125144	1.34728	1.95289	0.565094	3.45587	0.000548528	0.00238309
ENSG00000125148	379.628	1.62623	0.19717	8.24786	1.61259e-16	7.12467e-15
ENSG00000125207	0.76157	2.24416	0.721647	3.10978	0.00187226	0.00694795
ENSG00000125319	14.1117	1.32508	0.243299	5.44629	5.14299e-08	5.76793e-07
ENSG00000125510	95.8923	-1.11181	0.206166	-5.39282	6.93603e-08	7.60587e-07
ENSG00000125531	5.30321	-1.25086	0.521076	-2.40053	0.0163713	0.0441903
ENSG00000125538	2117.9	-1.54955	0.604203	-2.56463	0.0103287	0.029899
ENSG00000125726	22.5973	1.26681	0.276309	4.58476	4.54518e-06	3.33344e-05
ENSG00000125810	318.429	-1.35758	0.126882	-10.6995	1.02329e-26	1.49376e-24
ENSG00000125823	1.12145	1.89472	0.764289	2.47906	0.013173	0.0367536
ENSG00000125965	5.80169	1.01649	0.351689	2.89031	0.00384862	0.0129044
ENSG00000126003	461.436	-1.06921	0.124971	-8.55568	1.17172e-17	6.05677e-16
ENSG00000126016	8.90109	-1.00556	0.382453	-2.62925	0.00855724	0.0255262
ENSG00000126262	116.328	1.17761	0.283386	4.15551	3.2457e-05	0.000194752
ENSG00000126337	1.2896	-2.91092	0.851141	-3.42002	0.000626162	0.00267453
ENSG00000126709	1280.94	2.88469	0.358385	8.04914	8.33746e-16	3.36579e-14
ENSG00000126787	20.4614	3.54414	0.352076	10.0664	7.77718e-24	8.54881e-22
ENSG00000127241	1.97167	1.7875	0.575161	3.10782	0.00188474	0.00698573
ENSG00000127252	3.84323	1.10186	0.427584	2.57695	0.00996758	0.0290355
ENSG00000127364	11.3928	1.32366	0.29196	4.53372	5.79548e-06	4.13895e-05
ENSG00000127423	5.40236	1.75754	0.325309	5.40269	6.56483e-08	7.2336e-07
ENSG00000127507	1028.16	-1.01686	0.113578	-8.95295	3.46096e-19	2.24741e-17
ENSG00000127564	33.4704	3.01298	0.214841	14.0242	1.10849e-44	9.19392e-42
ENSG00000127920	167.548	1.06859	0.212474	5.02928	4.9233e-07	4.49627e-06
ENSG00000127954	206.193	-1.5235	0.303674	-5.01689	5.25155e-07	4.76031e-06
ENSG00000128228	429.79	1.41345	0.138083	10.2363	1.36388e-24	1.62658e-22
ENSG00000128262	3.35121	1.31271	0.472351	2.77909	0.00545107	0.0174013
ENSG00000128283	64.9355	-1.04533	0.309503	-3.37743	0.000731659	0.0030783
ENSG00000128322	2.73262	2.53384	0.739071	3.42842	0.000607109	0.00260228
ENSG00000128383	1577.14	1.3918	0.230559	6.03663	1.57365e-09	2.40489e-08
ENSG00000128591	0.398812	2.68667	1.1121	2.41585	0.0156987	0.0426399
ENSG00000128815	795.325	-1.10325	0.170588	-6.4673	9.97708e-11	1.85957e-09
ENSG00000128849	12.0694	1.08428	0.239215	4.53265	5.8247e-06	4.15494e-05
ENSG00000128918	32.8457	-1.21813	0.50905	-2.39294	0.0167137	0.0450016
ENSG00000128965	3.95054	1.27191	0.459557	2.76769	0.00564555	0.017953
ENSG00000129173	7.00947	2.7089	0.443842	6.10328	1.03912e-09	1.63315e-08
ENSG00000129195	5.67524	2.18395	0.311712	7.00631	2.44687e-12	6.03351e-11
ENSG00000129354	4.2376	1.51717	0.460405	3.29529	0.000983187	0.00397523
ENSG00000129422	29.6458	-1.0569	0.382849	-2.76061	0.0057693	0.0182955
ENSG00000129451	7.93354	1.47097	0.361579	4.06818	4.73821e-05	0.000272739
ENSG00000129538	38.7103	4.16407	0.452003	9.21247	3.18695e-20	2.43315e-18
ENSG00000129810	16.5905	1.65751	0.19664	8.42914	3.48205e-17	1.69432e-15
ENSG00000129824	234.142	-25.6708	2.06606	-12.425	1.91152e-35	6.70759e-33
ENSG00000130150	284.219	-1.14428	0.178884	-6.39674	1.5873e-10	2.85074e-09
ENSG00000130203	4.64442	1.18368	0.381661	3.10138	0.0019262	0.00711774
ENSG00000130287	0.511902	2.44666	1.00897	2.42491	0.015312	0.041758
ENSG00000130294	5.87569	1.08949	0.267292	4.07604	4.58083e-05	0.000264798
ENSG00000130307	12.88	1.05555	0.2318	4.55372	5.27054e-06	3.80877e-05
ENSG00000130487	148.686	1.23326	0.202864	6.07921	1.20773e-09	1.87713e-08
ENSG00000130558	104.163	-2.2848	0.545054	-4.19188	2.76653e-05	0.000168606
ENSG00000130707	1.57113	2.76312	0.603375	4.57944	4.66218e-06	3.41376e-05
ENSG00000130768	4.5671	1.04951	0.425886	2.4643	0.0137281	0.0380565
ENSG00000130821	18.9082	1.6552	0.313727	5.27595	1.32073e-07	1.37084e-06
ENSG00000130881	132.467	-1.198	0.188392	-6.35908	2.02966e-10	3.55425e-09
ENSG00000131002	157.635	-22.2572	1.94928	-11.4182	3.39313e-30	7.19936e-28
ENSG00000131044	6.49489	1.32464	0.422574	3.13469	0.00172033	0.00645904
ENSG00000131080	2.90856	1.25825	0.45988	2.73603	0.00621852	0.019473
ENSG00000131142	2.29634	3.91254	0.596627	6.55776	5.46211e-11	1.07284e-09
ENSG00000131153	32.4592	2.71894	0.216766	12.5432	4.3327e-36	1.58118e-33
ENSG00000131355	119.723	-1.91174	0.294242	-6.49717	8.18447e-11	1.5508e-09
ENSG00000131386	7.87378	1.41132	0.307789	4.58535	4.53217e-06	3.32523e-05
ENSG00000131470	14.2553	1.05971	0.234225	4.52433	6.05874e-06	4.31009e-05
ENSG00000131711	13.9439	1.18316	0.28512	4.14971	3.32903e-05	0.000199154
ENSG00000131724	658.153	-1.36614	0.184507	-7.40428	1.31867e-13	3.84373e-12
ENSG00000131746	3.61941	1.37429	0.342322	4.01461	5.95437e-05	0.000334203
ENSG00000131747	86.1293	2.79551	0.274373	10.1887	2.22687e-24	2.58813e-22
ENSG00000131781	138.925	-1.24705	0.135332	-9.21471	3.12117e-20	2.39294e-18
ENSG00000132010	9.44022	-1.34601	0.520514	-2.58593	0.00971173	0.0284446
ENSG00000132026	2.23707	1.27926	0.437821	2.92188	0.00347923	0.0118976
ENSG00000132122	66.9945	-1.01177	0.158232	-6.39421	1.61375e-10	2.89254e-09
ENSG00000132432	233.553	1.07446	0.103138	10.4177	2.05801e-25	2.6633e-23
ENSG00000132465	3269.76	4.10849	0.361195	11.3747	5.58696e-30	1.14545e-27
ENSG00000132530	1287.74	1.96517	0.277388	7.08453	1.39514e-12	3.54062e-11
ENSG00000132613	1.69019	1.38942	0.540529	2.57049	0.0101554	0.0294886
ENSG00000132622	5.53722	-1.88605	0.67161	-2.80826	0.00498105	0.0161294
ENSG00000132677	5.41424	1.00406	0.366112	2.7425	0.00609736	0.0191558
ENSG00000132692	1.21577	2.7573	0.652024	4.22884	2.34901e-05	0.000145543
ENSG00000132837	4.72237	1.13041	0.29473	3.83539	0.000125363	0.000652452
ENSG00000132854	2.73618	1.11964	0.424072	2.64022	0.00828516	0.0248201
ENSG00000132874	21.0612	1.20536	0.210191	5.73459	9.77458e-09	1.26494e-07
ENSG00000133055	1.27486	-2.90251	0.89579	-3.24017	0.00119459	0.00470792
ENSG00000133069	65.2345	1.33959	0.266973	5.0177	5.22947e-07	4.74594e-06
ENSG00000133106	490.688	1.81303	0.300601	6.03135	1.62595e-09	2.47381e-08
ENSG00000133116	8.10255	-2.26307	0.589785	-3.83711	0.000124492	0.000648474
ENSG00000133121	8.95789	-1.20597	0.376136	-3.2062	0.00134499	0.00521505
ENSG00000133169	3.45936	1.79832	0.539296	3.33458	0.000854283	0.00351702
ENSG00000133246	939.62	-1.03974	0.151016	-6.88498	5.77958e-12	1.34173e-10
ENSG00000133328	11.3964	2.58621	0.538188	4.80539	1.54448e-06	1.26491e-05
ENSG00000133661	12.6564	-1.02573	0.416956	-2.46005	0.0138917	0.0384356
ENSG00000133687	78.2078	-1.11951	0.333933	-3.35249	0.000800886	0.00332585
ENSG00000133742	48.9882	5.10794	1.11293	4.58965	4.43997e-06	3.26283e-05
ENSG00000134042	12.6407	1.02452	0.273011	3.75266	0.000174971	0.000871606
ENSG00000134057	52.3403	2.07052	0.167952	12.3281	6.3971e-35	2.12233e-32
ENSG00000134121	5.48508	-1.92922	0.596106	-3.23637	0.0012106	0.00476486
ENSG00000134243	659.634	-1.19694	0.133655	-8.95543	3.38415e-19	2.21328e-17
ENSG00000134250	2802.43	-1.24831	0.0853677	-14.6227	2.01139e-48	2.62156e-45
ENSG00000134285	599.406	1.50278	0.0947337	15.8632	1.13885e-56	2.07807e-53
ENSG00000134321	460.349	3.38595	0.445623	7.59825	3.00157e-14	9.52313e-13
ENSG00000134326	575.163	2.28867	0.348767	6.56218	5.30272e-11	1.04491e-09
ENSG00000134339	3.39508	1.03227	0.373501	2.76378	0.00571354	0.0181376
ENSG00000134508	11.1206	1.92772	0.344756	5.59154	2.25066e-08	2.69474e-07
ENSG00000134531	101.119	1.81597	0.486799	3.73043	0.000191155	0.00094143
ENSG00000134668	25.8597	1.61488	0.376594	4.28813	1.80184e-05	0.000114878
ENSG00000134690	39.4277	1.79844	0.176171	10.2085	1.81612e-24	2.15187e-22
ENSG00000134716	7.4175	1.40857	0.381588	3.69133	0.000223084	0.00107432
ENSG00000134755	90.6716	-2.16536	0.335589	-6.45243	1.1007e-10	2.03696e-09
ENSG00000134757	17.7733	1.21748	0.230344	5.28548	1.25377e-07	1.30579e-06
ENSG00000134762	8.18875	1.324	0.274217	4.8283	1.37706e-06	1.14214e-05
ENSG00000134765	46.6535	-2.57317	0.382862	-6.72088	1.80625e-11	3.83241e-10
ENSG00000134780	51.2129	-1.45063	0.232376	-6.24263	4.30284e-10	7.16368e-09
ENSG00000134853	2.79668	1.4808	0.513646	2.88291	0.00394017	0.0131619
ENSG00000134901	7.72678	1.64533	0.227599	7.22908	4.86265e-13	1.31841e-11
ENSG00000134955	664.688	-1.21237	0.144808	-8.3722	5.6551e-17	2.69264e-15
ENSG00000135052	245.524	-1.04207	0.220378	-4.72854	2.26138e-06	1.78784e-05
ENSG00000135069	51.0429	1.46597	0.218948	6.69552	2.14911e-11	4.50745e-10
ENSG00000135114	616.795	2.17368	0.267856	8.11511	4.85345e-16	2.02194e-14
ENSG00000135314	21.3769	1.24672	0.18624	6.69418	2.16888e-11	4.53848e-10
ENSG00000135451	16.1261	3.07919	0.322778	9.53965	1.4332e-21	1.21635e-19
ENSG00000135454	0.676627	3.04407	1.05832	2.87632	0.0040234	0.0133847
ENSG00000135472	1.57443	1.67887	0.659757	2.54467	0.010938	0.0314257
ENSG00000135476	20.1236	2.51207	0.278431	9.02223	1.84294e-19	1.25011e-17
ENSG00000135678	154.836	-1.01661	0.187276	-5.4284	5.68625e-08	6.33824e-07
ENSG00000135862	74.9057	1.13492	0.314147	3.61272	0.000303007	0.0014083
ENSG00000135916	807.28	2.22011	0.190871	11.6315	2.85123e-31	7.03059e-29
ENSG00000135917	7.27453	1.47482	0.340674	4.32911	1.49714e-05	9.74609e-05
ENSG00000135929	668.686	-2.44958	0.286881	-8.53865	1.35801e-17	6.94104e-16
ENSG00000136010	10.0914	1.54137	0.268604	5.73843	9.55567e-09	1.23925e-07
ENSG00000136040	1190.04	-1.04056	0.0945361	-11.007	3.53708e-28	6.32756e-26
ENSG00000136114	3.75972	1.30143	0.473347	2.74942	0.00597003	0.0188371
ENSG00000136193	512.621	-1.43321	0.146671	-9.77162	1.49057e-22	1.41658e-20
ENSG00000136205	293.088	-1.27012	0.151702	-8.37243	5.64436e-17	2.69264e-15
ENSG00000136237	6.18245	1.61027	0.420237	3.83182	0.0001272	0.000661256
ENSG00000136367	1.82585	1.38114	0.577873	2.39004	0.0168464	0.0453252
ENSG00000136449	10.5134	1.09512	0.256871	4.26329	2.01441e-05	0.000126879
ENSG00000136842	24.5934	2.02344	0.301846	6.70353	2.0344e-11	4.27176e-10
ENSG00000136869	1119.73	-1.30081	0.153356	-8.48232	2.20743e-17	1.09454e-15
ENSG00000136929	36.5682	1.42043	0.217261	6.53788	6.23984e-11	1.21643e-09
ENSG00000136982	5.73661	1.90944	0.344488	5.54282	2.97632e-08	3.49254e-07
ENSG00000137198	114.771	2.21097	0.249972	8.84486	9.1645e-19	5.66863e-17
ENSG00000137309	501.038	1.00284	0.0944063	10.6226	2.3402e-26	3.36234e-24
ENSG00000137310	38.8924	-7.47016	1.4581	-5.1232	3.00398e-07	2.87585e-06
ENSG00000137331	47.6177	-21.1364	2.7637	-7.64786	2.04347e-14	6.63472e-13
ENSG00000137393	428.64	-1.44674	0.164412	-8.7995	1.37431e-18	8.14192e-17
ENSG00000137474	54.4493	-1.0907	0.286025	-3.8133	0.000137125	0.000705818
ENSG00000137563	44.5301	2.44826	0.226885	10.7908	3.80573e-27	5.98649e-25
ENSG00000137571	11.6118	1.08733	0.253386	4.29122	1.77695e-05	0.000113489
ENSG00000137766	1.82439	1.56171	0.597046	2.61574	0.0089035	0.0264037
ENSG00000137801	594.71	-1.67243	0.425057	-3.93461	8.33327e-05	0.000451074
ENSG00000137804	43.7958	2.7706	0.196333	14.1117	3.21648e-45	3.08901e-42
ENSG00000137807	33.95	1.70395	0.206504	8.2514	1.56555e-16	6.95052e-15
ENSG00000137812	43.8567	1.57331	0.168882	9.31604	1.20764e-20	9.53935e-19
ENSG00000137860	10.5803	1.26624	0.279015	4.53824	5.67257e-06	4.06869e-05
ENSG00000137868	0.746227	2.47452	0.793043	3.12029	0.00180675	0.00674367
ENSG00000137869	0.776226	2.7074	0.869678	3.11311	0.00185127	0.00688686
ENSG00000137941	15.4603	1.12236	0.239863	4.67917	2.88045e-06	2.2056e-05
ENSG00000137948	4.86727	1.24943	0.294258	4.24605	2.17575e-05	0.00013573
ENSG00000137959	735.613	3.62711	0.468581	7.74063	9.89231e-15	3.34889e-13
ENSG00000137965	328.704	1.99363	0.254811	7.82398	5.11783e-15	1.82037e-13
ENSG00000138028	2.9355	1.32994	0.49383	2.69312	0.0070787	0.0217267
ENSG00000138061	782.348	-2.08886	0.237205	-8.80616	1.29503e-18	7.69718e-17
ENSG00000138119	388.04	-1.00397	0.186964	-5.36985	7.88037e-08	8.53878e-07
ENSG00000138160	55.3325	2.00652	0.173184	11.5861	4.84894e-31	1.16419e-28
ENSG00000138162	12.0392	1.10705	0.213273	5.19078	2.09413e-07	2.07109e-06
ENSG00000138180	14.7314	2.88061	0.263356	10.9381	7.57909e-28	1.30468e-25
ENSG00000138316	4.54687	1.04144	0.391703	2.65875	0.00784312	0.0237139
ENSG00000138346	16.414	1.00582	0.174994	5.74773	9.04491e-09	1.17635e-07
ENSG00000138347	0.671618	2.38763	0.951657	2.50892	0.01211	0.0342463
ENSG00000138400	0.808678	2.02413	0.801685	2.52485	0.0115748	0.0329545
ENSG00000138435	2.14569	1.60225	0.6437	2.48913	0.0128056	0.0359151
ENSG00000138448	97.3636	-1.05036	0.150661	-6.97169	3.13147e-12	7.61867e-11
ENSG00000138496	1078.65	1.0743	0.233219	4.6064	4.09704e-06	3.04203e-05
ENSG00000138639	216.396	-1.10349	0.143861	-7.67053	1.71293e-14	5.6317e-13
ENSG00000138642	369.148	1.44691	0.212738	6.80141	1.03603e-11	2.30824e-10
ENSG00000138646	374.392	1.7649	0.256044	6.89298	5.46364e-12	1.27162e-10
ENSG00000138778	27.4039	1.73399	0.196357	8.83081	1.03918e-18	6.32062e-17
ENSG00000138798	20.0574	1.43734	0.272389	5.27681	1.31452e-07	1.36595e-06
ENSG00000138829	59.0508	-1.4274	0.247203	-5.77421	7.73153e-09	1.02304e-07
ENSG00000139044	13.0321	1.3688	0.529733	2.58394	0.00976788	0.0285638
ENSG00000139174	71.2518	-1.09676	0.246691	-4.44589	8.75303e-06	6.00213e-05
ENSG00000139263	0.694634	2.40027	0.80167	2.99409	0.00275263	0.009702
ENSG00000139540	0.868139	2.4629	0.769903	3.19898	0.00137913	0.00532819
ENSG00000139610	8.58639	-1.47518	0.404232	-3.64934	0.000262914	0.00124285
ENSG00000139618	58.195	1.05799	0.164219	6.44255	1.17484e-10	2.15885e-09
ENSG00000139734	7.48041	3.2149	0.346568	9.27637	1.75346e-20	1.36151e-18
ENSG00000139767	0.793022	3.24582	1.0489	3.0945	0.00197142	0.00724961
ENSG00000139970	703.777	-2.23764	0.196277	-11.4005	4.15944e-30	8.72383e-28
ENSG00000140015	1.25465	2.48381	0.663317	3.74453	0.000180735	0.000895189
ENSG00000140284	15.3676	1.68829	0.316178	5.33969	9.31049e-08	9.90603e-07
ENSG00000140297	10.4809	1.05782	0.238267	4.43963	9.01148e-06	6.15391e-05
ENSG00000140450	400.715	-1.10883	0.222396	-4.98585	6.16894e-07	5.51787e-06
ENSG00000140451	36.3748	1.33728	0.152438	8.7726	1.74591e-18	1.01135e-16
ENSG00000140534	6.13818	2.71952	0.360668	7.54024	4.6912e-14	1.45579e-12
ENSG00000140538	1.90351	2.16157	0.501453	4.31061	1.62806e-05	0.000104973
ENSG00000140548	281.681	-1.10152	0.1126	-9.78255	1.33795e-22	1.28492e-20
ENSG00000140682	12.4459	1.17873	0.308188	3.82471	0.000130927	0.000677352
ENSG00000140905	23.2384	1.18622	0.181065	6.55135	5.70211e-11	1.11878e-09
ENSG00000140932	9.23629	-1.5389	0.387994	-3.96628	7.30016e-05	0.00040074
ENSG00000140937	0.592993	2.24188	0.89152	2.51467	0.0119144	0.0337821
ENSG00000141338	2.62514	1.76213	0.453159	3.88855	0.000100846	0.000536325
ENSG00000141431	1.07349	2.26557	0.641302	3.53276	0.000411242	0.00184327
ENSG00000141744	1.69254	2.37839	0.68898	3.45204	0.000556369	0.00241256
ENSG00000142089	2882.29	2.146	0.333535	6.43409	1.24212e-10	2.27331e-09
ENSG00000142185	213.566	-1.3389	0.150199	-8.91421	4.91303e-19	3.14554e-17
ENSG00000142405	362.4	-1.14914	0.201948	-5.69028	1.26833e-08	1.60383e-07
ENSG00000142512	1082.18	-1.12808	0.148764	-7.58303	3.37582e-14	1.06388e-12
ENSG00000142583	59.5733	1.89105	0.248844	7.59934	2.97648e-14	9.46198e-13
ENSG00000142609	13.0978	1.01619	0.250623	4.05465	5.02099e-05	0.000287384
ENSG00000142661	1.52209	1.63059	0.55027	2.96325	0.00304405	0.0105759
ENSG00000142675	27.3797	1.86284	0.325337	5.72588	1.02899e-08	1.32598e-07
ENSG00000142731	34.8688	1.26834	0.158123	8.02121	1.04709e-15	4.14453e-14
ENSG00000142945	28.2724	2.62616	0.277925	9.44918	3.41489e-21	2.81952e-19
ENSG00000143067	6.94079	-1.40526	0.397489	-3.53535	0.000407238	0.00182711
ENSG00000143185	75.4788	1.27496	0.29998	4.25015	2.13626e-05	0.000133586
ENSG00000143195	3.29785	1.43833	0.437189	3.28994	0.00100209	0.00404447
ENSG00000143228	16.6812	2.23194	0.207155	10.7743	4.55413e-27	7.04231e-25
ENSG00000143341	1.7917	1.67647	0.632763	2.64945	0.00806233	0.0242721
ENSG00000143365	43.9062	-1.48677	0.364816	-4.0754	4.59351e-05	0.000265246
ENSG00000143416	29.5417	5.01847	0.846857	5.92599	3.10418e-09	4.41048e-08
ENSG00000143476	35.6796	2.96778	0.223489	13.2793	3.05167e-40	1.74012e-37
ENSG00000143512	0.975753	2.45075	0.8451	2.89995	0.00373225	0.0126022
ENSG00000143603	28.225	2.85219	0.312848	9.11686	7.73318e-20	5.64429e-18
ENSG00000143631	1.33352	1.85126	0.684401	2.70493	0.00683179	0.0210859
ENSG00000143847	42.1905	-2.60992	0.432569	-6.03353	1.60416e-09	2.44538e-08
ENSG00000143942	18.2161	1.8116	0.236432	7.66224	1.82722e-14	5.97515e-13
ENSG00000143995	41.1072	1.0225	0.205999	4.96364	6.91847e-07	6.12262e-06
ENSG00000144045	1.97548	1.7251	0.508968	3.3894	0.000700459	0.00295932
ENSG00000144057	3.45254	1.33384	0.492848	2.7064	0.00680171	0.0210001
ENSG00000144115	11.4734	-1.13588	0.391086	-2.90442	0.00367938	0.012456
ENSG00000144290	43.736	-2.58404	0.542928	-4.75945	1.94119e-06	1.55902e-05
ENSG00000144354	66.6743	1.39428	0.207838	6.70847	1.96671e-11	4.14874e-10
ENSG00000144395	17.6607	1.26554	0.261534	4.83893	1.3054e-06	1.08567e-05
ENSG00000144481	2.09505	1.20676	0.479785	2.51522	0.0118958	0.0337579
ENSG00000144619	3.62424	1.46419	0.376386	3.89013	0.00010019	0.00053364
ENSG00000144642	26.9041	1.05511	0.179746	5.87	4.3579e-09	6.00518e-08
ENSG00000144668	9.59435	1.21494	0.473786	2.56432	0.0103379	0.0299184
ENSG00000144868	2.70761	1.53097	0.543	2.81947	0.00481037	0.0156741
ENSG00000144908	8.16351	1.54468	0.346639	4.45616	8.34426e-06	5.75209e-05
ENSG00000144959	215.831	-1.03377	0.135868	-7.60865	2.76979e-14	8.83574e-13
ENSG00000145050	180.394	1.22167	0.140127	8.71827	2.82487e-18	1.58115e-16
ENSG00000145147	1.03376	1.63291	0.619692	2.63503	0.00841287	0.0251696
ENSG00000145335	218.351	1.73661	0.225946	7.68595	1.51862e-14	5.02907e-13
ENSG00000145386	43.7622	3.58522	0.208677	17.1807	3.70342e-66	1.12627e-62
ENSG00000145526	2.04468	1.32108	0.520997	2.53568	0.0112229	0.0320929
ENSG00000145708	5.95605	1.8771	0.543186	3.45572	0.000548823	0.00238381
ENSG00000145920	0.845225	2.30734	0.713621	3.23328	0.00122376	0.00481041
ENSG00000145949	10.4967	-1.05865	0.388378	-2.72583	0.00641397	0.0199993
ENSG00000146122	4.96768	1.19128	0.355972	3.34655	0.00081823	0.00338554
ENSG00000146166	1.12572	1.72904	0.725419	2.38351	0.0171483	0.0459754
ENSG00000146250	3.38676	-2.02289	0.777974	-2.6002	0.0093169	0.0274823
ENSG00000146267	26.4536	1.05135	0.207576	5.06492	4.08569e-07	3.80171e-06
ENSG00000146410	8.57994	1.79811	0.301508	5.96372	2.46559e-09	3.59918e-08
ENSG00000146670	29.3021	2.77368	0.264698	10.4787	1.08238e-25	1.45222e-23
ENSG00000146809	2.13835	1.63285	0.511315	3.19342	0.00140597	0.00541706
ENSG00000146858	8.56766	1.13364	0.286173	3.96138	7.45183e-05	0.000408329
ENSG00000147036	15.0393	1.32949	0.294859	4.50891	6.51603e-06	4.59065e-05
ENSG00000147041	1.50166	-2.73398	1.05756	-2.58518	0.00973275	0.0284879
ENSG00000147113	5.71574	1.3098	0.368916	3.5504	0.000384643	0.00173843
ENSG00000147416	2781.38	-1.0928	0.093848	-11.6443	2.45225e-31	6.12963e-29
ENSG00000147570	3.54501	1.46647	0.467854	3.13447	0.00172164	0.00646262
ENSG00000147642	10.4215	-1.24714	0.39954	-3.12144	0.00179972	0.0067225
ENSG00000147689	0.95024	2.76136	0.635791	4.34318	1.40432e-05	9.22084e-05
ENSG00000147724	0.879213	1.82463	0.728233	2.50556	0.0122258	0.0345278
ENSG00000147889	29.5063	1.64052	0.214915	7.63332	2.28778e-14	7.37547e-13
ENSG00000148053	1.97986	1.43279	0.515659	2.77857	0.00545986	0.0174202
ENSG00000148143	1.19062	1.46746	0.611131	2.40121	0.0163408	0.0441342
ENSG00000148158	406.514	-1.41987	0.114943	-12.3528	4.70388e-35	1.58948e-32
ENSG00000148344	25.4277	-1.77497	0.523428	-3.39106	0.000696238	0.00294216
ENSG00000148346	12.0542	1.67155	0.338797	4.93378	8.06519e-07	6.99456e-06
ENSG00000148735	0.854245	2.60646	0.97542	2.67214	0.00753684	0.0229552
ENSG00000148773	143.78	2.96797	0.211383	14.0407	8.78559e-45	7.63384e-42
ENSG00000149054	10.2742	2.33801	0.521745	4.48115	7.42432e-06	5.17067e-05
ENSG00000149131	278.096	2.49077	0.382948	6.5042	7.81088e-11	1.48774e-09
ENSG00000149289	13.0013	-1.03281	0.360787	-2.86266	0.00420102	0.0139172
ENSG00000149451	1.51862	1.78702	0.703138	2.54149	0.0110382	0.0316638
ENSG00000149554	26.6924	1.60211	0.204432	7.83689	4.61845e-15	1.66219e-13
ENSG00000149564	148.487	1.09767	0.234612	4.67863	2.88793e-06	2.20948e-05
ENSG00000149573	68.5156	-1.34903	0.214179	-6.29862	3.00311e-10	5.15017e-09
ENSG00000149609	4.69103	1.23395	0.319574	3.86124	0.000112812	0.000592712
ENSG00000149926	9.24652	1.24909	0.247972	5.03723	4.72308e-07	4.34166e-06
ENSG00000150594	7.32875	1.14042	0.334362	3.41074	0.000647872	0.00275886
ENSG00000150625	18.0716	-2.04366	0.767641	-2.66226	0.00776185	0.0235032
ENSG00000150656	5.19513	1.29458	0.376247	3.44076	0.000580078	0.00250288
ENSG00000150893	1.36098	1.81347	0.679046	2.67062	0.00757118	0.0230367
ENSG00000150967	62.2498	1.54689	0.179991	8.59428	8.37859e-18	4.43142e-16
ENSG00000151079	10.9989	-1.02642	0.376785	-2.72415	0.00644677	0.0200912
ENSG00000151151	231.779	-1.15753	0.206922	-5.59402	2.21874e-08	2.66666e-07
ENSG00000151364	7.44954	3.65288	0.443375	8.23881	1.73934e-16	7.64765e-15
ENSG00000151458	106.868	-1.76888	0.173765	-10.1797	2.44249e-24	2.80303e-22
ENSG00000151575	19.4894	1.13714	0.207103	5.49069	4.00362e-08	4.58594e-07
ENSG00000151725	33.7682	1.49232	0.192072	7.76959	7.87431e-15	2.73161e-13
ENSG00000151789	8.46081	1.90922	0.395845	4.82315	1.41311e-06	1.16833e-05
ENSG00000151892	0.507231	3.08779	1.09721	2.81421	0.00488979	0.0158903
ENSG00000152128	6.23711	1.14076	0.307058	3.71512	0.000203105	0.000991043
ENSG00000152207	129.746	-1.83097	0.316986	-5.77619	7.64129e-09	1.01183e-07
ENSG00000152253	3.42751	-2.27121	0.755931	-3.00452	0.00266002	0.00942292
ENSG00000152463	2.27513	1.52686	0.479017	3.18748	0.0014352	0.00551329
ENSG00000152672	64.4551	-2.04386	0.575678	-3.55036	0.000384708	0.00173843
ENSG00000152760	1.82047	2.71635	0.768101	3.53645	0.000405547	0.00182132
ENSG00000152766	36.072	1.85305	0.526898	3.5169	0.000436625	0.00194414
ENSG00000152952	5.70574	1.15021	0.342022	3.36298	0.000771051	0.0032188
ENSG00000152953	8.84219	-1.31247	0.360464	-3.64105	0.00027153	0.00127795
ENSG00000152954	2.51567	1.27391	0.456836	2.78855	0.00529441	0.0169665
ENSG00000153093	4.08357	3.42524	0.39101	8.75997	1.9531e-18	1.1207e-16
ENSG00000153162	65.0171	1.58252	0.295867	5.34876	8.85601e-08	9.47775e-07
ENSG00000153246	2.29705	1.17036	0.46668	2.50785	0.0121468	0.0343154
ENSG00000153303	2.77689	1.22631	0.446312	2.74765	0.00600247	0.0189068
ENSG00000153495	2.00904	1.67847	0.567784	2.95618	0.00311474	0.0107989
ENSG00000153531	9.54404	1.17831	0.221365	5.32293	1.0211e-07	1.08074e-06
ENSG00000153714	1.39637	1.95025	0.658172	2.96314	0.00304518	0.0105778
ENSG00000153786	1408.42	-1.01387	0.12262	-8.26842	1.35751e-16	6.0861e-15
ENSG00000153823	326.189	-1.08234	0.218773	-4.94732	7.52416e-07	6.5943e-06
ENSG00000154025	9.28334	-1.14998	0.467784	-2.45835	0.0139576	0.0385884
ENSG00000154118	1.07061	1.97876	0.738008	2.68121	0.00733564	0.0224023
ENSG00000154162	1.25813	3.10667	0.828242	3.75091	0.000176191	0.000877203
ENSG00000154277	6.20515	5.17705	0.65164	7.94466	1.9473e-15	7.34139e-14
ENSG00000154319	24.5859	-1.92201	0.366293	-5.24721	1.54418e-07	1.57061e-06
ENSG00000154529	9.20223	1.15508	0.267235	4.32235	1.54374e-05	0.00010003
ENSG00000154620	5.29716	-4.95598	1.39626	-3.54947	0.000386013	0.00174346
ENSG00000154645	4.01651	1.25558	0.471365	2.66372	0.00772824	0.0234209
ENSG00000154646	0.616045	2.64783	0.956996	2.76682	0.00566068	0.0179886
ENSG00000154678	0.796911	2.04318	0.709945	2.87795	0.00400272	0.0133378
ENSG00000154736	15.8929	-3.42218	0.572718	-5.97532	2.29638e-09	3.37647e-08
ENSG00000154864	1.01743	3.03963	0.950692	3.19728	0.0013873	0.00535749
ENSG00000155026	13.1857	1.15535	0.279313	4.1364	3.52798e-05	0.000209691
ENSG00000155660	2008.22	1.19019	0.135767	8.76638	1.84504e-18	1.06539e-16
ENSG00000155816	0.731726	2.61166	0.896653	2.91268	0.00358343	0.0121809
ENSG00000155980	5.06697	1.08502	0.312205	3.47534	0.000510208	0.00223202
ENSG00000156096	0.961041	1.7878	0.723455	2.47119	0.0134663	0.0374402
ENSG00000156194	7.01325	1.08718	0.321267	3.38403	0.000714295	0.00301118
ENSG00000156265	255.469	1.01966	0.2384	4.27711	1.89335e-05	0.000119958
ENSG00000156453	69.0752	-1.20589	0.255874	-4.71285	2.44279e-06	1.90811e-05
ENSG00000156463	11.9586	2.08829	0.441622	4.72869	2.25973e-06	1.78731e-05
ENSG00000156509	6.92434	1.72569	0.313844	5.49855	3.82918e-08	4.39441e-07
ENSG00000156510	37.1193	-1.25198	0.288673	-4.33702	1.4443e-05	9.43919e-05
ENSG00000156535	23.6117	1.38504	0.244333	5.66864	1.43936e-08	1.80013e-07
ENSG00000156675	1297.69	-1.16688	0.219205	-5.32323	1.0194e-07	1.07957e-06
ENSG00000156959	6.6797	1.26449	0.421309	3.00133	0.00268806	0.00950563
ENSG00000156970	22.3518	2.74722	0.269715	10.1856	2.2989e-24	2.65493e-22
ENSG00000157107	112.899	-1.18445	0.211706	-5.59481	2.20863e-08	2.65662e-07
ENSG00000157214	18.8407	1.3563	0.240283	5.6446	1.65567e-08	2.0496e-07
ENSG00000157330	4.46197	1.3424	0.349452	3.84144	0.000122314	0.000638223
ENSG00000157388	45.1712	1.05455	0.181839	5.79935	6.65712e-09	8.9056e-08
ENSG00000157423	3.88456	2.13849	0.501716	4.26236	2.02282e-05	0.000127365
ENSG00000157445	74.9348	-1.86951	0.241381	-7.74507	9.55308e-15	3.25214e-13
ENSG00000157456	35.5751	3.23867	0.276808	11.7001	1.27312e-31	3.27192e-29
ENSG00000157483	175.886	-1.02149	0.14333	-7.12684	1.02697e-12	2.6618e-11
ENSG00000157542	4.22523	1.81925	0.436936	4.16366	3.13188e-05	0.000188668
ENSG00000157554	5.24742	1.48293	0.548868	2.7018	0.00689656	0.021257
ENSG00000157578	17.7125	1.00059	0.220125	4.54554	5.47949e-06	3.94415e-05
ENSG00000157601	2260.58	2.25937	0.3694	6.11633	9.57563e-10	1.51541e-08
ENSG00000157680	1.48279	2.16024	0.566812	3.81122	0.000138285	0.000710382
ENSG00000157782	0.933279	2.02129	0.699173	2.89098	0.00384041	0.0128816
ENSG00000158014	9.94454	1.28731	0.278313	4.6254	3.73873e-06	2.79822e-05
ENSG00000158077	0.837066	2.75482	0.932283	2.95492	0.00312747	0.0108348
ENSG00000158089	3.85851	2.55326	0.38879	6.5672	5.1271e-11	1.01249e-09
ENSG00000158163	6.69038	-2.08216	0.501697	-4.15023	3.32134e-05	0.000198769
ENSG00000158373	19.7924	1.57938	0.256676	6.15321	7.59291e-10	1.21961e-08
ENSG00000158402	2.78142	3.73581	0.461678	8.09181	5.8783e-16	2.41037e-14
ENSG00000158406	23.4185	1.59052	0.25988	6.1202	9.3457e-10	1.4803e-08
ENSG00000158473	670.865	-1.17913	0.142765	-8.25921	1.46639e-16	6.52616e-15
ENSG00000158578	298.55	5.43123	1.21027	4.48763	7.20199e-06	5.02927e-05
ENSG00000158748	13.6324	-1.52259	0.441468	-3.44893	0.000562813	0.00243761
ENSG00000158901	4.98839	1.39436	0.369898	3.76958	0.000163521	0.000821819
ENSG00000159189	21.9983	2.90123	0.430256	6.74302	1.55124e-11	3.32614e-10
ENSG00000159263	1.18457	1.82622	0.593552	3.07677	0.00209255	0.00763807
ENSG00000159399	463.254	-1.14048	0.156517	-7.28665	3.17765e-13	8.86584e-12
ENSG00000159713	197.853	-1.08078	0.236275	-4.57423	4.77979e-06	3.49147e-05
ENSG00000159784	22.8446	-1.07236	0.299919	-3.5755	0.000349555	0.00160099
ENSG00000160111	65.3086	-1.3365	0.284863	-4.69175	2.70882e-06	2.08997e-05
ENSG00000160183	19.0647	1.35868	0.249082	5.45477	4.90369e-08	5.52672e-07
ENSG00000160200	1.41929	2.43297	0.534904	4.54842	5.40509e-06	3.89521e-05
ENSG00000160293	242.867	-1.06099	0.119845	-8.853	8.52001e-19	5.28791e-17
ENSG00000160460	2.7539	1.04504	0.405973	2.57416	0.0100485	0.0292162
ENSG00000160593	3970.87	-1.00478	0.118829	-8.4557	2.77412e-17	1.36224e-15
ENSG00000160716	1.55086	1.84199	0.528511	3.48525	0.000491678	0.00215872
ENSG00000160883	2507.14	-1.09713	0.14735	-7.44569	9.64357e-14	2.8659e-12
ENSG00000160932	978.465	1.93245	0.245256	7.87931	3.29199e-15	1.2062e-13
ENSG00000160948	151.526	1.96763	0.282539	6.96412	3.30457e-12	8.00777e-11
ENSG00000160951	0.799376	2.43054	0.805999	3.01556	0.00256504	0.00912364
ENSG00000160957	73.8229	1.62784	0.18342	8.87496	6.99579e-19	4.4018e-17
ENSG00000161103	5.94481	1.31529	0.366482	3.58896	0.000332004	0.00152905
ENSG00000161640	13.5403	1.52446	0.465154	3.27731	0.001048	0.00420466
ENSG00000161649	10.0928	1.10947	0.305355	3.63338	0.000279731	0.00131215
ENSG00000161860	2.43375	1.15397	0.44753	2.57853	0.00992223	0.0289357
ENSG00000161888	17.232	1.99626	0.186423	10.7082	9.31355e-27	1.39299e-24
ENSG00000161911	159.425	1.48426	0.262974	5.64412	1.6603e-08	2.05254e-07
ENSG00000162062	9.71566	2.18552	0.276084	7.91615	2.44984e-15	9.06738e-14
ENSG00000162078	19.0503	-1.00913	0.327799	-3.0785	0.00208046	0.00759951
ENSG00000162105	1.6551	1.47471	0.52952	2.78498	0.00535304	0.0171363
ENSG00000162267	0.882675	1.98668	0.779347	2.54916	0.0107983	0.031098
ENSG00000162374	1.1284	1.75829	0.608404	2.89001	0.00385233	0.0129138
ENSG00000162399	1.84347	1.37327	0.457898	2.99908	0.00270797	0.00956593
ENSG00000162409	0.749503	2.13508	0.838504	2.54629	0.0108874	0.0313101
ENSG00000162552	2.9541	1.5769	0.447423	3.52441	0.000424421	0.00189628
ENSG00000162594	15.4854	-1.80003	0.533528	-3.37383	0.000741308	0.00311387
ENSG00000162614	50.7626	1.37655	0.283186	4.86093	1.16833e-06	9.8152e-06
ENSG00000162627	6.76766	2.63532	0.608093	4.33375	1.46588e-05	9.56647e-05
ENSG00000162643	9.77377	1.48165	0.429664	3.44839	0.000563936	0.00244189
ENSG00000162722	300.162	2.21612	0.267366	8.2887	1.14494e-16	5.19695e-15
ENSG00000162733	5.62139	1.10717	0.304538	3.63558	0.000277353	0.00130233
ENSG00000162757	23.0333	-1.2225	0.27045	-4.52023	6.17728e-06	4.38587e-05
ENSG00000162814	0.90073	1.76615	0.680903	2.59383	0.00949124	0.0278838
ENSG00000162873	1.5105	2.54297	0.967338	2.62883	0.00856782	0.0255453
ENSG00000162881	39.9109	-1.43398	0.206611	-6.9405	3.90716e-12	9.36847e-11
ENSG00000163053	7.73618	2.77197	0.462115	5.99845	1.99208e-09	2.96973e-08
ENSG00000163235	26.4914	-1.50948	0.30463	-4.95513	7.22837e-07	6.37487e-06
ENSG00000163362	23.5507	1.09477	0.220366	4.96797	6.76579e-07	6.00172e-06
ENSG00000163485	10.9373	-3.58232	0.766991	-4.67061	3.00304e-06	2.28891e-05
ENSG00000163518	1.02572	3.20534	0.609561	5.25844	1.45285e-07	1.49269e-06
ENSG00000163554	2.66166	1.71879	0.594093	2.89313	0.00381418	0.0128243
ENSG00000163625	179.052	-1.026	0.152784	-6.71534	1.87628e-11	3.96255e-10
ENSG00000163629	50.3313	-1.11237	0.219895	-5.05864	4.22263e-07	3.91516e-06
ENSG00000163631	0.623637	2.37596	0.949002	2.50364	0.0122924	0.0346889
ENSG00000163638	0.580155	1.97834	0.842889	2.3471	0.0189203	0.0497032
ENSG00000163666	5.57658	2.88373	0.459197	6.27994	3.38696e-10	5.73833e-09
ENSG00000163737	304.187	1.16464	0.23449	4.96669	6.81047e-07	6.03842e-06
ENSG00000163751	3.44571	1.37666	0.584288	2.35613	0.0184664	0.0487212
ENSG00000163808	22.5737	2.2078	0.224349	9.84095	7.50002e-23	7.35768e-21
ENSG00000163898	14.8887	1.19323	0.245534	4.85972	1.17549e-06	9.87076e-06
ENSG00000164023	170.363	-1.49205	0.188531	-7.9141	2.49047e-15	9.1969e-14
ENSG00000164045	9.1526	3.19238	0.333603	9.56941	1.07518e-21	9.25419e-20
ENSG00000164087	29.0516	1.19994	0.166099	7.22425	5.03875e-13	1.36304e-11
ENSG00000164100	2.95863	1.55657	0.417339	3.72975	0.000191671	0.00094321
ENSG00000164109	73.3377	1.47998	0.152017	9.73562	2.12527e-22	1.95858e-20
ENSG00000164125	619.413	-1.67722	0.224845	-7.45947	8.68722e-14	2.62443e-12
ENSG00000164161	6.43146	1.12144	0.335279	3.34481	0.000823403	0.0034054
ENSG00000164181	41.6205	1.05962	0.265929	3.98462	6.75889e-05	0.000374634
ENSG00000164251	82.3681	-1.21992	0.272194	-4.48179	7.40213e-06	5.15915e-05
ENSG00000164270	0.85376	2.49746	0.82226	3.03731	0.00238698	0.00856206
ENSG00000164303	2.47232	1.1889	0.481593	2.46869	0.013561	0.0376746
ENSG00000164362	5.36233	1.51933	0.413908	3.6707	0.000241888	0.00115579
ENSG00000164411	1.87055	1.53692	0.539009	2.85137	0.00435308	0.014361
ENSG00000164418	11.9578	1.04917	0.247955	4.2313	2.32347e-05	0.000144107
ENSG00000164611	75.2127	1.65396	0.194772	8.49176	2.03539e-17	1.01198e-15
ENSG00000164675	0.64544	2.30606	0.958674	2.40547	0.0161519	0.0436886
ENSG00000164684	1.49501	1.49215	0.588507	2.53549	0.011229	0.0321053
ENSG00000164687	104.267	1.37285	0.139364	9.85078	6.80146e-23	6.70844e-21
ENSG00000164742	2.06729	1.56618	0.509373	3.07471	0.00210706	0.00767417
ENSG00000164850	25.1724	-1.64794	0.506008	-3.25674	0.00112701	0.00447833
ENSG00000164877	24.7081	-1.04905	0.242848	-4.31979	1.56175e-05	0.00010109
ENSG00000164929	12.2194	1.04354	0.384556	2.71362	0.00665531	0.0206144
ENSG00000164935	2.1955	1.53029	0.611	2.50457	0.0122601	0.034614
ENSG00000165091	3.7253	1.09715	0.346529	3.16612	0.00154485	0.00588125
ENSG00000165092	281.414	-2.1869	0.217521	-10.0537	8.84726e-24	9.66682e-22
ENSG00000165124	1.28067	1.7425	0.727414	2.39548	0.0165987	0.0447447
ENSG00000165168	3326.36	-1.08892	0.147751	-7.37	1.70624e-13	4.89523e-12
ENSG00000165186	3.36013	1.8338	0.411687	4.45436	8.41452e-06	5.79177e-05
ENSG00000165192	3.20858	1.1143	0.418612	2.66189	0.00777038	0.0235173
ENSG00000165194	0.503961	2.77498	1.0092	2.74968	0.00596543	0.0188259
ENSG00000165238	1.37685	1.65639	0.651033	2.54425	0.0109513	0.0314492
ENSG00000165246	4.81562	-4.4511	1.31523	-3.38428	0.00071364	0.00300943
ENSG00000165269	2.32358	1.5107	0.451703	3.34445	0.000824471	0.00340905
ENSG00000165304	16.911	3.10154	0.327703	9.46449	2.94991e-21	2.45786e-19
ENSG00000165309	4.21011	1.6879	0.43939	3.84145	0.000122308	0.000638223
ENSG00000165409	26.0866	1.54209	0.185385	8.31834	8.92051e-17	4.11985e-15
ENSG00000165424	104.236	-1.22176	0.179888	-6.7918	1.10745e-11	2.45834e-10
ENSG00000165457	112.348	-1.02069	0.191498	-5.33006	9.81802e-08	1.04217e-06
ENSG00000165480	13.4401	2.983	0.297276	10.0345	1.07539e-23	1.15427e-21
ENSG00000165507	5.10238	1.71017	0.405943	4.21282	2.52199e-05	0.000155259
ENSG00000165548	27.4565	-1.27024	0.337512	-3.76354	0.000167525	0.000839098
ENSG00000165566	2.10074	1.7423	0.508641	3.42539	0.000613914	0.00262775
ENSG00000165617	73.0576	1.07234	0.375889	2.85282	0.00433333	0.0143036
ENSG00000165626	17.3138	1.03955	0.252215	4.12169	3.7611e-05	0.000221956
ENSG00000165633	38.6619	1.25707	0.19814	6.34434	2.23386e-10	3.89315e-09
ENSG00000165702	90.5052	1.01221	0.209139	4.83989	1.29914e-06	1.08096e-05
ENSG00000165752	220.037	-1.01416	0.16529	-6.13565	8.48091e-10	1.35272e-08
ENSG00000165801	579.774	-1.07972	0.122375	-8.82307	1.11361e-18	6.72847e-17
ENSG00000165805	160.202	1.11964	0.209165	5.35293	8.65417e-08	9.27807e-07
ENSG00000165841	5.2727	1.08178	0.334514	3.23387	0.00122125	0.00480365
ENSG00000165891	6.04239	3.03549	0.407765	7.44421	9.75232e-14	2.88881e-12
ENSG00000165895	15.6309	1.27465	0.324485	3.92822	8.55761e-05	0.000461711
ENSG00000165949	1295.83	9.28144	0.465515	19.938	1.90538e-88	3.47674e-84
ENSG00000165959	283.314	-1.00308	0.136169	-7.36641	1.75283e-13	5.02102e-12
ENSG00000165966	0.764656	3.98531	1.37359	2.90138	0.00371519	0.0125562
ENSG00000166091	35.8517	1.4706	0.244688	6.01009	1.85419e-09	2.78487e-08
ENSG00000166111	20.389	1.22722	0.240541	5.10193	3.36205e-07	3.18356e-06
ENSG00000166183	0.95848	2.10335	0.865296	2.43079	0.015066	0.0412171
ENSG00000166211	1.40898	3.27532	0.675968	4.84538	1.26367e-06	1.05433e-05
ENSG00000166257	2.68332	1.57846	0.474675	3.32534	0.0008831	0.00362273
ENSG00000166321	17.2654	-1.13551	0.248938	-4.56141	5.0812e-06	3.69286e-05
ENSG00000166341	77.8083	-1.04195	0.258772	-4.02651	5.66097e-05	0.000319208
ENSG00000166444	11.7031	-1.13183	0.339144	-3.33733	0.000845881	0.00348873
ENSG00000166448	4.43187	1.18992	0.400923	2.96795	0.00299797	0.0104337
ENSG00000166451	48.0184	1.31634	0.198339	6.63681	3.20535e-11	6.55696e-10
ENSG00000166535	2.91543	1.48649	0.430852	3.45012	0.000560338	0.00242804
ENSG00000166562	498.093	1.80487	0.139012	12.9835	1.5174e-38	7.28633e-36
ENSG00000166573	6.55535	1.03972	0.354822	2.93024	0.00338698	0.0116191
ENSG00000166592	84.9715	1.61631	0.67983	2.37753	0.0174292	0.0465705
ENSG00000166598	4415.39	1.19579	0.143692	8.3219	8.65661e-17	4.01991e-15
ENSG00000166743	3.4897	-1.37972	0.579259	-2.38187	0.0172249	0.0461465
ENSG00000166794	2780.56	1.19178	0.0880799	13.5307	1.03043e-41	6.48354e-39
ENSG00000166803	46.5279	1.80373	0.199615	9.03604	1.62457e-19	1.11025e-17
ENSG00000166816	36.7177	-1.11958	0.366684	-3.05325	0.00226378	0.00816881
ENSG00000166823	3.84529	1.29776	0.369354	3.51359	0.000442102	0.00196757
ENSG00000166851	49.2665	3.55372	0.219087	16.2206	3.60825e-59	8.22998e-56
ENSG00000166866	10.7554	-1.72921	0.364161	-4.74848	2.04954e-06	1.63739e-05
ENSG00000166886	66.0516	1.14415	0.284485	4.02182	5.77491e-05	0.00032463
ENSG00000166923	2.06215	2.14981	0.538831	3.98976	6.61408e-05	0.000367724
ENSG00000166928	129.504	-1.1562	0.220793	-5.23659	1.63575e-07	1.65635e-06
ENSG00000166947	25.8581	5.11321	0.930062	5.49771	3.84761e-08	4.41278e-07
ENSG00000167395	247.197	-1.07821	0.114285	-9.43442	3.93174e-21	3.20279e-19
ENSG00000167513	30.1132	2.69196	0.167173	16.1029	2.43606e-58	4.93897e-55
ENSG00000167601	43.2887	1.51752	0.241085	6.29454	3.08317e-10	5.26274e-09
ENSG00000167619	3.49838	1.16323	0.40603	2.86489	0.00417154	0.0138271
ENSG00000167680	41.1666	1.09036	0.246018	4.43204	9.33457e-06	6.35552e-05
ENSG00000167779	10.8454	-1.51636	0.406866	-3.72692	0.000193834	0.00095257
ENSG00000167861	64.0631	1.30418	0.245063	5.3218	1.02745e-07	1.08621e-06
ENSG00000167900	119.29	3.09114	0.157244	19.6582	4.91875e-86	4.48762e-82
ENSG00000167992	11.6233	1.46971	0.313534	4.68758	2.76451e-06	2.12665e-05
ENSG00000167994	2.03302	1.80852	0.584151	3.09598	0.00196163	0.00722088
ENSG00000168078	7.90375	4.12108	0.321442	12.8206	1.25724e-37	5.59534e-35
ENSG00000168131	0.486726	3.3922	1.35946	2.49526	0.0125865	0.035377
ENSG00000168243	3.76978	1.18076	0.499312	2.36477	0.0180412	0.0478625
ENSG00000168268	57.4812	2.1998	0.321788	6.83619	8.13289e-12	1.84667e-10
ENSG00000168298	242.105	1.38819	0.194467	7.13846	9.43857e-13	2.46282e-11
ENSG00000168356	12.2547	1.12633	0.32829	3.43089	0.000601602	0.00258292
ENSG00000168386	24.8874	-1.15365	0.484988	-2.37871	0.0173732	0.0464686
ENSG00000168427	2.45465	2.31404	0.46281	4.99997	5.73379e-07	5.17175e-06
ENSG00000168496	223.058	1.15073	0.114567	10.0441	9.75116e-24	1.0591e-21
ENSG00000168528	44.1096	-1.87183	0.322663	-5.80119	6.5845e-09	8.82139e-08
ENSG00000168546	41.536	-1.9572	0.310547	-6.30242	2.93036e-10	5.03486e-09
ENSG00000168811	17.609	1.30158	0.271614	4.79203	1.65101e-06	1.34084e-05
ENSG00000169083	4.12421	1.98554	0.316227	6.27886	3.4106e-10	5.77302e-09
ENSG00000169116	72.1837	1.41885	0.220816	6.42547	1.31465e-10	2.38928e-09
ENSG00000169122	38.6999	-1.1507	0.223645	-5.14524	2.67185e-07	2.58364e-06
ENSG00000169213	13.0823	1.17847	0.279237	4.2203	2.43977e-05	0.000150604
ENSG00000169224	3.14825	1.30755	0.451197	2.89797	0.0037559	0.0126657
ENSG00000169245	108.794	2.49146	0.465135	5.35642	8.48848e-08	9.11649e-07
ENSG00000169247	42.4144	1.18736	0.163988	7.24054	4.46894e-13	1.2189e-11
ENSG00000169347	0.663157	2.09066	0.827183	2.52745	0.0114896	0.0327527
ENSG00000169385	284.535	1.28055	0.265655	4.82038	1.43287e-06	1.18252e-05
ENSG00000169439	9.99745	1.45438	0.503069	2.89101	0.00384001	0.0128816
ENSG00000169607	11.7612	2.89855	0.264351	10.9648	5.64428e-28	9.90299e-26
ENSG00000169676	1.40178	1.53438	0.622666	2.4642	0.0137318	0.0380565
ENSG00000169679	60.2517	3.02122	0.240553	12.5595	3.52706e-36	1.31343e-33
ENSG00000169704	128.367	1.12005	0.216316	5.17786	2.24442e-07	2.20301e-06
ENSG00000169715	20.7406	1.96122	0.267521	7.33107	2.28315e-13	6.47909e-12
ENSG00000169760	1.24075	2.75758	0.606902	4.54369	5.52776e-06	3.97564e-05
ENSG00000169877	20.7618	5.40499	1.72887	3.12631	0.00177016	0.00662157
ENSG00000169885	0.575983	2.28642	0.930619	2.45688	0.0140149	0.0387293
ENSG00000169946	3.09676	1.02892	0.404304	2.54492	0.0109303	0.0314088
ENSG00000169994	91.6461	-1.05022	0.221374	-4.74409	2.0945e-06	1.66892e-05
ENSG00000170180	8.14398	1.18586	0.296961	3.99332	6.51537e-05	0.000363121
ENSG00000170312	35.3767	2.71809	0.309763	8.77474	1.71299e-18	9.95443e-17
ENSG00000170324	0.815303	1.80589	0.727002	2.48402	0.012991	0.0363346
ENSG00000170381	4.04083	1.91246	0.426993	4.47889	7.50312e-06	5.21758e-05
ENSG00000170439	6.36629	2.0718	0.509239	4.06843	4.73318e-05	0.000272535
ENSG00000170456	96.4492	1.33241	0.225141	5.9181	3.25688e-09	4.60328e-08
ENSG00000170476	603.283	4.05281	0.279784	14.4855	1.49708e-47	1.82115e-44
ENSG00000170509	15.094	1.09607	0.232519	4.71391	2.43012e-06	1.90066e-05
ENSG00000170537	6.94026	1.30409	0.313079	4.16536	3.10862e-05	0.000187514
ENSG00000170579	4.25558	1.51503	0.420373	3.60401	0.000313343	0.0014519
ENSG00000170681	1.06327	1.53805	0.631573	2.43526	0.0148811	0.0408018
ENSG00000170689	0.511706	2.42409	0.939925	2.57903	0.00990789	0.0289078
ENSG00000170788	3.7154	1.08148	0.361564	2.9911	0.00277973	0.00978152
ENSG00000170790	14.2411	1.4278	0.276783	5.15857	2.48849e-07	2.42044e-06
ENSG00000170819	4.8788	2.03171	0.428392	4.74265	2.10945e-06	1.67937e-05
ENSG00000170848	0.793999	2.27102	0.762652	2.97779	0.00290331	0.0101454
ENSG00000170923	2.69641	1.11304	0.434355	2.56251	0.0103919	0.0300557
ENSG00000170927	1.04198	2.41023	0.797567	3.02198	0.00251127	0.00896384
ENSG00000171115	743.534	-1.23474	0.2344	-5.26767	1.38163e-07	1.42675e-06
ENSG00000171119	3.3245	1.54405	0.485193	3.18233	0.00146094	0.00559779
ENSG00000171136	5.78989	-1.00087	0.405889	-2.46587	0.0136681	0.0379281
ENSG00000171241	71.2869	2.49923	0.187426	13.3345	1.45785e-40	8.86711e-38
ENSG00000171320	26.4649	1.88776	0.215794	8.74798	2.17213e-18	1.24247e-16
ENSG00000171532	0.855304	2.32436	0.773479	3.00507	0.00265518	0.00941126
ENSG00000171611	42.2893	1.07157	0.224695	4.76901	1.85132e-06	1.49341e-05
ENSG00000171621	62.3866	1.08143	0.255855	4.22674	2.37099e-05	0.000146706
ENSG00000171631	39.1688	1.21094	0.263247	4.6	4.22489e-06	3.12365e-05
ENSG00000171643	53.9009	-1.28098	0.181098	-7.07339	1.51189e-12	3.79993e-11
ENSG00000171659	26.5656	-1.20146	0.44716	-2.68686	0.00721279	0.0220825
ENSG00000171798	29.8826	-2.18773	0.411295	-5.31913	1.04267e-07	1.10166e-06
ENSG00000171804	0.79065	2.18333	0.747301	2.92162	0.00348218	0.0119054
ENSG00000171815	28.1175	1.02741	0.2076	4.94897	7.4608e-07	6.55452e-06
ENSG00000171848	215.764	3.64024	0.199659	18.2323	2.86025e-74	1.30477e-70
ENSG00000171956	1.86856	1.90874	0.662883	2.87946	0.00398361	0.0132789
ENSG00000172031	9.77297	1.11347	0.374613	2.97231	0.00295571	0.0103063
ENSG00000172037	82.318	-1.48581	0.265486	-5.59655	2.18657e-08	2.63182e-07
ENSG00000172183	1475.69	1.58	0.189494	8.33798	7.55698e-17	3.55392e-15
ENSG00000172318	30.9824	1.21881	0.187131	6.51315	7.35911e-11	1.40756e-09
ENSG00000172458	3.65204	1.23689	0.360231	3.4336	0.000595613	0.00256083
ENSG00000172716	715.977	-1.00922	0.116384	-8.67141	4.26788e-18	2.30402e-16
ENSG00000172724	0.707053	2.00171	0.845438	2.36766	0.017901	0.0475596
ENSG00000172782	1.53169	1.30959	0.549329	2.38398	0.0171267	0.0459508
ENSG00000172889	19.8701	1.04821	0.215602	4.86179	1.16327e-06	9.78795e-06
ENSG00000172927	9.80453	1.21415	0.314809	3.85679	0.000114884	0.000602845
ENSG00000172986	2.57962	1.38731	0.468118	2.96358	0.00304078	0.0105666
ENSG00000172987	1.20491	1.79123	0.64506	2.77684	0.00548902	0.0174971
ENSG00000173068	37.7578	-1.17259	0.303725	-3.86069	0.000113068	0.000593886
ENSG00000173156	1.12513	-2.3237	0.908876	-2.55668	0.0105678	0.030516
ENSG00000173210	43.1607	1.19785	0.27471	4.36041	1.2982e-05	8.57959e-05
ENSG00000173212	16.2524	1.12648	0.208014	5.41542	6.11448e-08	6.79896e-07
ENSG00000173227	12.9188	1.02018	0.266958	3.8215	0.000132641	0.000685248
ENSG00000173320	0.870257	2.51025	0.737443	3.40399	0.000664081	0.00282064
ENSG00000173338	3.57718	1.12508	0.345136	3.25981	0.00111488	0.00443495
ENSG00000173369	71.5553	1.71472	0.276229	6.20759	5.38037e-10	8.83669e-09
ENSG00000173421	26.2647	1.11834	0.259993	4.30143	1.69696e-05	0.00010903
ENSG00000173535	101.834	-2.16015	0.186972	-11.5533	7.1017e-31	1.68292e-28
ENSG00000173825	30.033	-1.15277	0.219692	-5.24722	1.54411e-07	1.57061e-06
ENSG00000173868	57.6771	1.27508	0.276672	4.60864	4.05305e-06	3.01369e-05
ENSG00000174059	36.9219	1.55464	0.270261	5.75236	8.80059e-09	1.15032e-07
ENSG00000174307	10.1076	1.37844	0.425274	3.2413	0.00118984	0.00469023
ENSG00000174371	14.6947	2.52231	0.300274	8.40004	4.46329e-17	2.14886e-15
ENSG00000174405	75.2438	-1.02629	0.257335	-3.98816	6.65875e-05	0.000369982
ENSG00000174473	4.22959	-1.85075	0.72458	-2.55424	0.0106419	0.0307008
ENSG00000174640	0.840681	2.10046	0.810605	2.59123	0.00956343	0.0280779
ENSG00000174672	2.97652	1.31809	0.42018	3.13696	0.00170707	0.0064185
ENSG00000174705	11.9473	-1.17696	0.3926	-2.99786	0.00271881	0.00959764
ENSG00000174776	31.6453	-1.24714	0.261525	-4.76873	1.85389e-06	1.49483e-05
ENSG00000174792	13.119	1.01778	0.225643	4.51058	6.46495e-06	4.55819e-05
ENSG00000174827	4.61976	-1.23896	0.505218	-2.45233	0.0141936	0.039158
ENSG00000175063	31.8289	3.33348	0.181962	18.3196	5.77029e-75	3.50969e-71
ENSG00000175164	27.443	1.59278	0.606942	2.62428	0.00868335	0.0258246
ENSG00000175305	18.5112	1.64498	0.315635	5.21164	1.87179e-07	1.87148e-06
ENSG00000175352	47.6937	1.19272	0.367105	3.24899	0.00115815	0.00458511
ENSG00000175445	17.5264	-3.16602	0.631953	-5.00989	5.44599e-07	4.92677e-06
ENSG00000175497	0.781698	2.1234	0.745361	2.84882	0.00438823	0.0144587
ENSG00000175538	171.442	-1.24988	0.209891	-5.95489	2.60244e-09	3.7838e-08
ENSG00000175643	31.0307	1.1831	0.147132	8.0411	8.9035e-16	3.58636e-14
ENSG00000175820	5.41485	1.17614	0.358753	3.27841	0.00104393	0.0041902
ENSG00000175874	15.9687	1.05331	0.246731	4.26904	1.96318e-05	0.000123952
ENSG00000175928	11.0723	-2.68238	0.570272	-4.70368	2.55511e-06	1.98735e-05
ENSG00000176055	51.4418	-1.00054	0.160155	-6.24733	4.17533e-10	6.97047e-09
ENSG00000176177	1.60328	1.58337	0.580644	2.72692	0.00639284	0.0199436
ENSG00000176406	17.3842	1.10991	0.196648	5.64417	1.65979e-08	2.05254e-07
ENSG00000176584	4.60902	1.38071	0.36495	3.78329	0.000154767	0.000783147
ENSG00000176641	8.31525	1.08404	0.240172	4.51357	6.37447e-06	4.50309e-05
ENSG00000176723	3.35208	1.36233	0.389771	3.49519	0.000473716	0.00209144
ENSG00000176884	0.708477	2.43098	0.86626	2.8063	0.00501146	0.0162077
ENSG00000176890	62.6888	3.29902	0.234655	14.059	6.7825e-45	6.18802e-42
ENSG00000176945	9.509	2.06641	0.598998	3.44978	0.000561044	0.00243052
ENSG00000177125	132.067	-1.00736	0.130664	-7.70959	1.26224e-14	4.20295e-13
ENSG00000177182	0.884313	2.01698	0.837204	2.40918	0.0159882	0.0433166
ENSG00000177238	27.2783	1.04669	0.200116	5.23043	1.69114e-07	1.70676e-06
ENSG00000177363	9.10428	1.15321	0.342896	3.36313	0.000770628	0.00321851
ENSG00000177409	804.218	1.02486	0.201997	5.07363	3.90303e-07	3.65036e-06
ENSG00000177469	7.42703	2.00725	0.39929	5.02705	4.98078e-07	4.54194e-06
ENSG00000177575	1033.49	-1.2519	0.208967	-5.99091	2.08675e-09	3.10072e-08
ENSG00000177602	3.87553	1.43079	0.476275	3.00412	0.0026635	0.00943156
ENSG00000178150	3.77616	1.18384	0.407878	2.90244	0.00370266	0.0125185
ENSG00000178187	7.15401	1.24257	0.328634	3.78102	0.000156186	0.000789014
ENSG00000178297	2.04371	3.4972	0.830767	4.2096	2.55818e-05	0.000157116
ENSG00000178445	57.1004	4.11663	0.399313	10.3093	6.39835e-25	7.94223e-23
ENSG00000178789	446.472	-1.27024	0.143877	-8.82865	1.05949e-18	6.42277e-17
ENSG00000178965	3.21728	3.05955	0.698925	4.37751	1.2004e-05	7.98792e-05
ENSG00000178999	32.361	3.29036	0.186395	17.6526	9.71003e-70	3.54358e-66
ENSG00000179097	1.60473	2.07406	0.678765	3.05563	0.00224588	0.00811496
ENSG00000179104	23.3607	-1.02549	0.227477	-4.50812	6.5405e-06	4.60612e-05
ENSG00000179165	2.58846	1.20756	0.483921	2.49537	0.0125828	0.035377
ENSG00000179270	0.531058	2.28751	0.944267	2.42252	0.0154133	0.0419832
ENSG00000179284	4.33504	1.22266	0.427534	2.85978	0.00423929	0.0140338
ENSG00000179348	33.2402	1.3714	0.272223	5.0378	4.70918e-07	4.33326e-06
ENSG00000179455	12.0894	-1.17786	0.425143	-2.77051	0.00559692	0.0178139
ENSG00000179593	27.9949	-1.27326	0.410671	-3.10043	0.00193243	0.00713353
ENSG00000179796	0.628215	2.90148	1.0559	2.74787	0.00599846	0.0189031
ENSG00000179941	32.4619	-1.3742	0.261072	-5.26369	1.41192e-07	1.45363e-06
ENSG00000180044	2.22571	2.76001	0.712009	3.87636	0.00010603	0.000560305
ENSG00000180113	13.8861	-1.02998	0.427107	-2.41153	0.0158857	0.0430954
ENSG00000180155	35.8057	-1.62454	0.290411	-5.59393	2.2199e-08	2.66666e-07
ENSG00000180251	10.1118	1.17255	0.416575	2.81475	0.00488148	0.0158746
ENSG00000180263	113.864	-1.02819	0.185809	-5.53358	3.13767e-08	3.66068e-07
ENSG00000180438	2.71254	1.21618	0.442749	2.74688	0.00601653	0.0189347
ENSG00000180535	11.7373	3.80354	0.525441	7.23876	4.52795e-13	1.23316e-11
ENSG00000180573	655.531	1.4606	0.204613	7.13835	9.44576e-13	2.46282e-11
ENSG00000180596	36.5635	1.48279	0.198985	7.45179	9.20821e-14	2.75899e-12
ENSG00000180767	119.077	-1.88213	0.287871	-6.53811	6.23028e-11	1.21587e-09
ENSG00000180787	32.788	-1.05228	0.222827	-4.7224	2.33081e-06	1.83162e-05
ENSG00000180914	4.07926	1.48174	0.50025	2.962	0.00305651	0.0106111
ENSG00000180934	3.7888	1.024	0.405136	2.52754	0.0114865	0.0327525
ENSG00000181001	4.05726	1.33645	0.475016	2.81348	0.00490085	0.0159234
ENSG00000181092	1.89567	1.36164	0.557331	2.44315	0.0145596	0.0400467
ENSG00000181126	12.152	1.51174	0.458738	3.29543	0.000982706	0.00397417
ENSG00000181143	4.40421	1.72507	0.488781	3.52933	0.000416613	0.00186413
ENSG00000181215	5.26553	1.40757	0.438276	3.21161	0.00131992	0.00513653
ENSG00000181626	2.49947	1.51016	0.518604	2.91197	0.0035916	0.0122018
ENSG00000181631	516.783	-1.66408	0.217988	-7.63383	2.27873e-14	7.3593e-13
ENSG00000181773	4.92299	1.44673	0.349824	4.1356	3.54024e-05	0.000210282
ENSG00000181982	122.541	-1.19433	0.163766	-7.29289	3.03366e-13	8.49005e-12
ENSG00000182021	2.34003	1.56302	0.578533	2.7017	0.00689862	0.0212598
ENSG00000182022	927.391	-1.1682	0.13224	-8.83392	1.01072e-18	6.1681e-17
ENSG00000182048	4.78434	1.19983	0.350731	3.42095	0.000624019	0.00266662
ENSG00000182050	7.92452	1.04337	0.337385	3.09251	0.0019847	0.00729257
ENSG00000182111	5.70127	1.42398	0.367632	3.87339	0.000107332	0.000566366
ENSG00000182177	3.06548	1.69763	0.444839	3.81629	0.000135475	0.000698507
ENSG00000182263	0.720289	2.49483	0.701203	3.55793	0.000373795	0.00169626
ENSG00000182264	3.95745	1.12562	0.414115	2.71814	0.00656498	0.020399
ENSG00000182578	5459.56	-1.44654	0.126422	-11.4422	2.57209e-30	5.58725e-28
ENSG00000182580	29.0493	-1.65212	0.354734	-4.65735	3.2031e-06	2.42821e-05
ENSG00000182732	17.0004	1.17688	0.309402	3.80372	0.000142539	0.000729567
ENSG00000182771	0.747407	1.83532	0.752777	2.43806	0.0147663	0.0405478
ENSG00000182782	440.296	-1.28126	0.405623	-3.15875	0.00158448	0.00601332
ENSG00000182809	241.989	-1.52372	0.242595	-6.28091	3.36593e-10	5.708e-09
ENSG00000182853	44.4167	-1.9023	0.334038	-5.69487	1.23467e-08	1.56669e-07
ENSG00000182870	2.28593	1.15922	0.493865	2.34725	0.0189126	0.0496972
ENSG00000182985	45.5355	1.18543	0.252331	4.69792	2.62824e-06	2.03814e-05
ENSG00000183010	30.6036	3.07717	0.287559	10.701	1.0069e-26	1.48169e-24
ENSG00000183023	314.289	-1.05187	0.134377	-7.82774	4.9672e-15	1.77371e-13
ENSG00000183087	173.726	1.33552	0.209498	6.37487	1.83112e-10	3.24394e-09
ENSG00000183092	17.6163	-1.10659	0.364837	-3.03311	0.00242044	0.00867526
ENSG00000183111	5.36167	1.21703	0.322251	3.77665	0.000158954	0.000800783
ENSG00000183117	9.17637	-2.15833	0.677432	-3.18604	0.00144233	0.00553485
ENSG00000183128	0.782133	2.48465	0.751124	3.30791	0.000939942	0.00382155
ENSG00000183134	72.416	-1.44609	0.287187	-5.03538	4.76914e-07	4.37739e-06
ENSG00000183160	19.1168	2.01343	0.321147	6.26949	3.6223e-10	6.1087e-09
ENSG00000183196	24.053	1.06423	0.208215	5.11123	3.20067e-07	3.04815e-06
ENSG00000183287	13.0686	1.14482	0.227803	5.02551	5.02107e-07	4.57183e-06
ENSG00000183307	31.1775	-1.12055	0.390472	-2.86974	0.00410812	0.0136417
ENSG00000183454	0.893733	2.79973	0.746686	3.74954	0.000177161	0.000880595
ENSG00000183578	3.93216	1.419	0.373251	3.80173	0.000143689	0.000734014
ENSG00000183644	2.93954	1.18732	0.391439	3.03323	0.00241953	0.0086737
ENSG00000183722	7.99649	-1.02654	0.435804	-2.3555	0.0184978	0.048783
ENSG00000183723	29.2406	-1.08182	0.230118	-4.70114	2.58719e-06	2.00887e-05
ENSG00000183742	29.0832	1.22165	0.227578	5.36804	7.95981e-08	8.60952e-07
ENSG00000183775	1.18494	2.03656	0.859197	2.37031	0.0177733	0.0473305
ENSG00000183778	0.647503	2.8246	1.05803	2.66967	0.00759267	0.0230856
ENSG00000183785	33.823	1.45587	0.541818	2.68701	0.00720951	0.0220762
ENSG00000183801	6.90888	-1.64249	0.442317	-3.71338	0.000204506	0.00099696
ENSG00000183831	2.10176	1.94906	0.488909	3.98655	6.70413e-05	0.000371938
ENSG00000183878	288.085	-6.72205	1.17493	-5.72126	1.05739e-08	1.35779e-07
ENSG00000183960	49.3579	-1.059	0.337276	-3.13987	0.0016902	0.00636031
ENSG00000184005	32.7646	-1.19898	0.232237	-5.16273	2.43371e-07	2.37222e-06
ENSG00000184144	15.1845	1.0906	0.230709	4.72717	2.2767e-06	1.79658e-05
ENSG00000184164	490.535	1.15305	0.0953227	12.0963	1.10541e-33	3.30662e-31
ENSG00000184221	138.924	-1.52517	0.243937	-6.25231	4.04415e-10	6.77005e-09
ENSG00000184260	101.148	1.05503	0.156457	6.74322	1.54913e-11	3.32554e-10
ENSG00000184261	11.1619	1.10788	0.21271	5.20842	1.90457e-07	1.89958e-06
ENSG00000184292	14.894	-2.50558	0.709994	-3.52902	0.000417101	0.00186586
ENSG00000184357	17.5196	3.29238	0.251536	13.0891	3.80027e-39	2.03951e-36
ENSG00000184661	16.808	3.3149	0.305583	10.8478	2.04279e-27	3.32811e-25
ENSG00000184678	263.256	1.27929	0.17837	7.17208	7.38662e-13	1.96478e-11
ENSG00000184698	5.69865	1.23715	0.368001	3.3618	0.000774367	0.00323116
ENSG00000184774	2.96322	1.04112	0.440955	2.36106	0.0182226	0.0482315
ENSG00000184792	55.9547	1.60594	0.330682	4.85644	1.19517e-06	1.00176e-05
ENSG00000184828	5.16224	-1.2609	0.522045	-2.4153	0.0157221	0.0426971
ENSG00000184937	0.937027	2.26224	0.738689	3.0625	0.00219497	0.00795147
ENSG00000184979	275.154	3.2158	0.368614	8.72403	2.68465e-18	1.51662e-16
ENSG00000185070	26.2317	1.36743	0.212621	6.43132	1.265e-10	2.31056e-09
ENSG00000185112	280.956	-1.00171	0.161964	-6.18477	6.21947e-10	1.01057e-08
ENSG00000185130	1.50888	1.64385	0.616115	2.66809	0.00762843	0.0231689
ENSG00000185155	4.68949	3.11242	0.459873	6.76801	1.30568e-11	2.83967e-10
ENSG00000185215	4130.57	-1.31865	0.110172	-11.9691	5.16084e-33	1.4714e-30
ENSG00000185291	156.689	-1.37364	0.322714	-4.25651	2.0764e-05	0.000130379
ENSG00000185352	0.727181	2.2696	0.810696	2.79957	0.00511709	0.0164997
ENSG00000185480	25.6117	1.23203	0.18194	6.77159	1.27372e-11	2.78008e-10
ENSG00000185565	2.64803	1.22431	0.478572	2.55826	0.0105199	0.030392
ENSG00000185745	302.004	2.77063	0.462147	5.99513	2.03327e-09	3.02618e-08
ENSG00000185885	5716.19	1.8371	0.202953	9.05185	1.40564e-19	9.75233e-18
ENSG00000185933	3.27553	-1.71874	0.616002	-2.79015	0.00526842	0.0168891
ENSG00000185955	3.10741	1.1482	0.46835	2.45157	0.0142233	0.0392279
ENSG00000185958	1.46001	2.00246	0.541474	3.69816	0.000217171	0.00105128
ENSG00000186074	608.495	-1.1735	0.150927	-7.77526	7.52951e-15	2.61697e-13
ENSG00000186185	25.8958	2.22708	0.253668	8.77949	1.64213e-18	9.62924e-17
ENSG00000186472	1.17979	2.61153	0.70546	3.70188	0.000214006	0.00103718
ENSG00000186603	6.10333	1.78329	0.320477	5.56448	2.62942e-08	3.11754e-07
ENSG00000186635	2579.92	-1.02973	0.095421	-10.7915	3.77698e-27	5.98649e-25
ENSG00000186871	8.42773	1.17975	0.343405	3.43543	0.000591615	0.00254686
ENSG00000186998	5.06001	1.88936	0.440117	4.29287	1.76382e-05	0.000112769
ENSG00000187021	1.17353	2.40015	0.834097	2.87754	0.00400783	0.0133499
ENSG00000187068	2.1192	1.91727	0.531697	3.60594	0.000311022	0.00144187
ENSG00000187134	4.01829	1.25165	0.424489	2.94861	0.00319206	0.0110334
ENSG00000187244	9.85758	1.20093	0.327835	3.66322	0.000249069	0.001186
ENSG00000187323	2.13714	3.30577	0.587875	5.62325	1.87393e-08	2.28873e-07
ENSG00000187372	1.08248	1.76127	0.74326	2.36966	0.0178045	0.047393
ENSG00000187533	0.548357	2.91447	0.868523	3.35567	0.000791737	0.00329085
ENSG00000187608	2039.21	3.34533	0.343062	9.75137	1.82003e-22	1.69439e-20
ENSG00000187682	0.661441	2.18714	0.803681	2.7214	0.00650052	0.0202484
ENSG00000187730	9.27817	1.27732	0.294493	4.33736	1.44202e-05	9.431e-05
ENSG00000187800	68.9728	1.21642	0.272206	4.46873	7.86839e-06	5.46326e-05
ENSG00000187808	50.4563	-1.22795	0.373195	-3.29037	0.00100056	0.00403921
ENSG00000187837	126.922	1.58307	0.126037	12.5603	3.48788e-36	1.31343e-33
ENSG00000188038	7.68468	-1.05572	0.33525	-3.14906	0.00163798	0.00619444
ENSG00000188089	5.81038	1.27309	0.367645	3.46282	0.000534539	0.00232675
ENSG00000188157	16.2763	1.29465	0.302389	4.28139	1.85731e-05	0.000118085
ENSG00000188158	24.5766	-1.48832	0.231687	-6.42384	1.32879e-10	2.40778e-09
ENSG00000188282	42.2437	1.26789	0.315206	4.02242	5.76039e-05	0.000324113
ENSG00000188290	119.065	1.17219	0.286687	4.08873	4.3374e-05	0.000252294
ENSG00000188313	704.519	1.06982	0.224579	4.76366	1.90117e-06	1.53005e-05
ENSG00000188386	0.572893	2.8658	0.958981	2.98838	0.00280464	0.00985867
ENSG00000188501	2.66431	1.15471	0.392779	2.93984	0.00328381	0.0113141
ENSG00000188505	1.75904	1.27722	0.521677	2.44829	0.0143535	0.0395452
ENSG00000188536	9830.6	5.97179	0.915125	6.52566	6.77027e-11	1.31283e-09
ENSG00000188582	0.671916	2.54192	0.740159	3.43429	0.000594105	0.00255495
ENSG00000188610	6.87652	1.67485	0.440351	3.80345	0.000142697	0.000730169
ENSG00000188672	5.76937	1.61598	0.344106	4.69616	2.65093e-06	2.05138e-05
ENSG00000188676	4.43701	1.03117	0.374591	2.75278	0.00590918	0.018671
ENSG00000188738	140.836	1.17607	0.164287	7.15866	8.14676e-13	2.15129e-11
ENSG00000188760	2.88198	1.43828	0.404961	3.55166	0.000382813	0.00173158
ENSG00000188766	7.52359	1.22526	0.242644	5.04961	4.42705e-07	4.08601e-06
ENSG00000188783	3.78045	1.27947	0.425525	3.00681	0.00264002	0.00936295
ENSG00000188817	1.24149	2.07574	0.705398	2.94266	0.00325406	0.0112243
ENSG00000188886	4.9228	-1.60974	0.664067	-2.42406	0.0153482	0.041831
ENSG00000188906	713.945	-1.32101	0.141898	-9.30958	1.28338e-20	1.00939e-18
ENSG00000189056	0.733508	2.40199	0.96095	2.4996	0.0124334	0.0350127
ENSG00000189057	27.7559	1.54649	0.250179	6.18155	6.34754e-10	1.02954e-08
ENSG00000189269	1.74454	1.41271	0.556281	2.53957	0.011099	0.0317882
ENSG00000196091	0.744956	2.08723	0.852974	2.44701	0.0144048	0.0396627
ENSG00000196104	2.93962	-1.75206	0.624632	-2.80495	0.00503244	0.0162698
ENSG00000196141	149.5	1.88277	0.192045	9.80382	1.0841e-22	1.05221e-20
ENSG00000196184	2.28258	1.5528	0.498235	3.11659	0.00182956	0.00681862
ENSG00000196208	36.5619	1.19389	0.178985	6.67033	2.55223e-11	5.3102e-10
ENSG00000196209	726.298	-1.16236	0.194555	-5.97446	2.3085e-09	3.39157e-08
ENSG00000196218	48.3187	-1.0285	0.170632	-6.02755	1.66464e-09	2.52491e-08
ENSG00000196277	2.06011	1.78424	0.526605	3.38819	0.000703549	0.00296962
ENSG00000196296	2.80911	1.6087	0.453453	3.54766	0.000388666	0.00175284
ENSG00000196337	0.764782	2.01985	0.850023	2.37623	0.0174905	0.0467207
ENSG00000196376	5.39235	1.1888	0.342047	3.47554	0.000509817	0.00223085
ENSG00000196422	52.6592	-1.20695	0.201048	-6.00327	1.93382e-09	2.88759e-08
ENSG00000196431	0.958978	1.83719	0.665942	2.75879	0.00580161	0.0183852
ENSG00000196433	1.41114	1.68725	0.631447	2.67204	0.00753916	0.0229585
ENSG00000196465	25.6549	1.32606	0.145202	9.1325	6.69341e-20	4.92478e-18
ENSG00000196517	4.73228	2.89178	0.457237	6.32446	2.54126e-10	4.3953e-09
ENSG00000196562	2365.85	-1.73516	0.132456	-13.0999	3.29547e-39	1.8222e-36
ENSG00000196565	28.1599	3.14054	0.920221	3.41281	0.000642978	0.00274058
ENSG00000196576	1978.22	-1.23324	0.112617	-10.9508	6.58603e-28	1.14453e-25
ENSG00000196632	3.87979	1.05306	0.441831	2.38341	0.0171533	0.0459754
ENSG00000196660	10.3076	1.04647	0.302299	3.46169	0.000536805	0.00233606
ENSG00000196724	30.5315	-1.15495	0.295523	-3.90815	9.30064e-05	0.000498997
ENSG00000196730	720.805	-1.40031	0.117684	-11.899	1.19838e-32	3.36412e-30
ENSG00000196747	4.67298	1.97632	0.626616	3.15396	0.00161072	0.00609767
ENSG00000196754	1.35432	2.04157	0.618627	3.30017	0.000966274	0.00391552
ENSG00000196782	81.8731	-1.02338	0.163974	-6.24112	4.34451e-10	7.22646e-09
ENSG00000196787	63.7718	1.43875	0.205474	7.00211	2.52142e-12	6.20452e-11
ENSG00000196832	5.66247	1.00952	0.362801	2.78257	0.00539308	0.0172361
ENSG00000196866	10.6653	1.70759	0.346693	4.92537	8.42017e-07	7.27476e-06
ENSG00000196981	28.5012	-1.01916	0.219458	-4.64396	3.41794e-06	2.57716e-05
ENSG00000197061	1127.51	1.04193	0.0973664	10.7011	1.00588e-26	1.48169e-24
ENSG00000197121	49.8579	1.32841	0.208452	6.37275	1.8567e-10	3.28477e-09
ENSG00000197140	54.238	1.02458	0.203563	5.03322	4.82309e-07	4.42023e-06
ENSG00000197153	1.41825	2.52036	0.634036	3.97511	7.03468e-05	0.000387917
ENSG00000197181	12.4704	1.02727	0.269752	3.80822	0.00013997	0.000717626
ENSG00000197238	43.3293	1.7089	0.320687	5.32887	9.8824e-08	1.0484e-06
ENSG00000197245	7.95922	1.27069	0.358154	3.54787	0.000388354	0.00175187
ENSG00000197272	7.51889	1.13913	0.431006	2.64295	0.00821868	0.0246736
ENSG00000197353	55.8519	-2.39987	0.416439	-5.76284	8.2708e-09	1.08808e-07
ENSG00000197405	2022.47	-1.02513	0.239958	-4.27214	1.93609e-05	0.000122454
ENSG00000197410	1.56684	1.56459	0.548805	2.8509	0.00435958	0.0143772
ENSG00000197467	12.6448	-1.04043	0.439048	-2.36974	0.0178006	0.0473895
ENSG00000197549	10.5011	2.13987	0.44901	4.76576	1.88143e-06	1.5157e-05
ENSG00000197561	5.66695	1.51742	0.641112	2.36686	0.0179396	0.0476415
ENSG00000197587	1.05035	1.78794	0.749216	2.38641	0.0170137	0.0457013
ENSG00000197629	6553.53	-1.48374	0.138532	-10.7104	9.09654e-27	1.37177e-24
ENSG00000197632	112.459	-1.93596	0.499164	-3.87841	0.000105141	0.000555767
ENSG00000197653	7.40703	-1.117	0.448062	-2.49295	0.0126687	0.0355748
ENSG00000197705	63.6948	1.34711	0.371547	3.62568	0.000288201	0.00134807
ENSG00000197852	92.1533	-1.05569	0.202673	-5.20883	1.90037e-07	1.89694e-06
ENSG00000197888	6.69067	1.38078	0.535463	2.57867	0.00991821	0.0289333
ENSG00000197980	19.7005	-1.17003	0.272238	-4.29783	1.72478e-05	0.000110545
ENSG00000197993	1.84693	1.8579	0.721526	2.57496	0.0100253	0.0291663
ENSG00000198053	914.169	-1.07796	0.135062	-7.98127	1.44832e-15	5.62286e-14
ENSG00000198099	0.699593	2.4535	1.0272	2.38854	0.0169156	0.0454845
ENSG00000198121	72.1536	-2.36752	0.306476	-7.72499	1.11862e-14	3.7521e-13
ENSG00000198182	53.296	-1.02176	0.202123	-5.05512	4.30115e-07	3.98391e-06
ENSG00000198185	2.67553	1.03846	0.421145	2.4658	0.0136707	0.0379281
ENSG00000198315	99.6838	-1.26645	0.256667	-4.9342	8.04818e-07	6.98313e-06
ENSG00000198483	14.827	-1.04088	0.33477	-3.10924	0.00187567	0.0069578
ENSG00000198561	188.065	-1.3745	0.157885	-8.70569	3.15648e-18	1.74534e-16
ENSG00000198563	410.57	-2.46122	0.492359	-4.99883	5.7678e-07	5.19986e-06
ENSG00000198570	0.648424	1.86533	0.793944	2.34945	0.018801	0.049454
ENSG00000198643	1.54101	-2.79279	0.936823	-2.98112	0.00287193	0.0100622
ENSG00000198682	94.3789	-1.12978	0.18765	-6.02067	1.73693e-09	2.62582e-08
ENSG00000198691	0.733795	2.54679	0.918068	2.77408	0.00553589	0.0176319
ENSG00000198692	84.7839	-4.23518	0.986618	-4.29263	1.7657e-05	0.000112811
ENSG00000198732	2.34755	1.42504	0.500936	2.84476	0.00444447	0.014607
ENSG00000198754	5.67283	2.04387	0.480855	4.25048	2.13312e-05	0.000133435
ENSG00000198765	4.9405	1.17323	0.392951	2.98569	0.00282939	0.00993035
ENSG00000198774	2.91196	1.19898	0.471604	2.54235	0.0110111	0.031601
ENSG00000198794	11.034	1.88824	0.454589	4.15372	3.27111e-05	0.000196084
ENSG00000198795	9.02908	2.00933	0.500371	4.01568	5.92742e-05	0.000332793
ENSG00000198844	1.07881	1.96834	0.673937	2.92065	0.00349302	0.0119313
ENSG00000198901	53.8638	1.19901	0.219101	5.47244	4.43888e-08	5.03395e-07
ENSG00000203618	329.785	1.54721	0.224072	6.90498	5.02116e-12	1.17916e-10
ENSG00000203663	18.5581	1.02397	0.213582	4.79429	1.63255e-06	1.32869e-05
ENSG00000203685	0.906768	2.62992	1.0056	2.61528	0.00891545	0.0264349
ENSG00000203690	1.62862	1.60821	0.550771	2.91992	0.00350122	0.0119495
ENSG00000203710	437.532	-1.27776	0.164732	-7.75658	8.72472e-15	2.99557e-13
ENSG00000203760	34.3747	1.25131	0.188565	6.63597	3.22369e-11	6.58709e-10
ENSG00000203811	5.062	1.17392	0.323127	3.63299	0.000280152	0.00131379
ENSG00000203995	10.7513	1.43437	0.248969	5.76123	8.35026e-09	1.09617e-07
ENSG00000204001	8.07953	-3.52313	1.06621	-3.30434	0.000952005	0.00386715
ENSG00000204010	14.4926	4.87254	1.23428	3.94766	7.89187e-05	0.000429988
ENSG00000204020	280.448	-1.34848	0.43153	-3.12489	0.00177871	0.00665086
ENSG00000204099	6.5191	1.47285	0.617	2.38712	0.0169811	0.0456407
ENSG00000204323	40.7801	1.38314	0.207202	6.67532	2.46695e-11	5.15039e-10
ENSG00000204389	424.121	-25.201	3.17445	-7.93869	2.04321e-15	7.65553e-14
ENSG00000204396	4.02778	2.08512	0.839247	2.48451	0.0129731	0.0363011
ENSG00000204525	2390.1	-6.11742	1.48245	-4.12657	3.68212e-05	0.000217717
ENSG00000204592	245.169	-10.4878	1.34579	-7.79305	6.54115e-15	2.28215e-13
ENSG00000204619	187.255	-25.3976	2.4551	-10.3448	4.41716e-25	5.52054e-23
ENSG00000204634	582.742	-1.50917	0.121182	-12.4538	1.3339e-35	4.77247e-33
ENSG00000204839	28.7272	-1.33358	0.484228	-2.75403	0.0058867	0.0186074
ENSG00000204882	8.56515	-3.22509	1.02222	-3.15497	0.00160516	0.00607914
ENSG00000205038	21.6594	1.60946	0.280953	5.72857	1.01283e-08	1.30886e-07
ENSG00000205085	23.7915	1.08778	0.210392	5.17026	2.33765e-07	2.28714e-06
ENSG00000205213	16.4133	-1.30543	0.267294	-4.88388	1.04019e-06	8.86104e-06
ENSG00000205309	39.0012	1.26674	0.228515	5.54335	2.96747e-08	3.48439e-07
ENSG00000205363	5.52063	2.15361	0.353924	6.08496	1.16523e-09	1.81571e-08
ENSG00000205403	9.55109	1.16894	0.226235	5.16692	2.37979e-07	2.32587e-06
ENSG00000205436	1.28642	2.02117	0.698701	2.89276	0.00381878	0.012835
ENSG00000205639	29.9586	1.09803	0.231866	4.73561	2.184e-06	1.73364e-05
ENSG00000205649	2.46563	1.57948	0.424097	3.72435	0.000195819	0.000960257
ENSG00000205765	127.182	-1.11465	0.151345	-7.36493	1.7724e-13	5.06118e-12
ENSG00000205922	1.29376	1.7748	0.693743	2.55829	0.0105189	0.030392
ENSG00000205923	11.5061	-6.07429	1.65842	-3.6627	0.000249573	0.00118778
ENSG00000206177	22.3374	5.43116	1.37465	3.95093	7.78491e-05	0.000425049
ENSG00000206208	120.124	-3.97293	1.3123	-3.02745	0.00246625	0.00882385
ENSG00000206235	1.70794	4.38465	1.70891	2.56575	0.0102952	0.0298281
ENSG00000206258	3.15976	-3.84029	1.20442	-3.18849	0.0014302	0.00549988
ENSG00000206435	1656.53	-6.85372	1.21438	-5.64379	1.66351e-08	2.05512e-07
ENSG00000206535	4.23676	1.07567	0.393981	2.73025	0.00632871	0.019774
ENSG00000211448	1.5574	1.68949	0.622408	2.71444	0.0066388	0.0205842
ENSG00000213171	1.25254	-2.48479	1.01175	-2.45594	0.0140517	0.0388075
ENSG00000213215	0.649365	2.71414	0.988848	2.74475	0.00605572	0.0190417
ENSG00000213853	34.4447	1.20706	0.209059	5.77379	7.75075e-09	1.02484e-07
ENSG00000213927	1.12419	1.65198	0.608763	2.71367	0.00665427	0.0206144
ENSG00000213973	2.11371	1.28551	0.491274	2.61668	0.00887885	0.0263435
ENSG00000214050	1.82489	3.15975	1.01265	3.12027	0.00180686	0.00674367
ENSG00000214491	4.50687	1.14337	0.392167	2.91552	0.00355098	0.0120863
ENSG00000214553	0.772355	1.93059	0.793406	2.43329	0.0149622	0.0409871
ENSG00000214617	0.547435	2.14937	0.898415	2.3924	0.0167384	0.0450592
ENSG00000214688	55.2682	-1.77707	0.239044	-7.43406	1.05317e-13	3.10456e-12
ENSG00000215018	9.23431	1.27588	0.344024	3.7087	0.00020833	0.00101262
ENSG00000215182	0.880836	2.36773	0.85974	2.75401	0.00588702	0.0186074
ENSG00000215218	0.85708	2.46613	0.732336	3.36749	0.000758571	0.00317615
ENSG00000215559	30.0882	1.62494	0.497902	3.26359	0.00110012	0.00438855
ENSG00000215580	37.0372	-7.76102	1.82847	-4.24455	2.19033e-05	0.000136546
ENSG00000216306	0.569705	2.48666	0.862097	2.88444	0.00392114	0.013109
ENSG00000218336	0.55049	2.59047	1.06874	2.42386	0.0153565	0.0418474
ENSG00000221826	0.498862	2.35854	0.918934	2.56661	0.0102699	0.0297642
ENSG00000221836	4.86714	1.08795	0.366895	2.96528	0.00302407	0.0105165
ENSG00000221955	8.15228	1.70566	0.254435	6.70373	2.0316e-11	4.27081e-10
ENSG00000222036	4.67503	1.56615	0.433867	3.60975	0.000306497	0.00142307
ENSG00000223609	95.8298	5.59396	0.920479	6.07723	1.22278e-09	1.89728e-08
ENSG00000223687	1.27739	-2.90894	1.17437	-2.47702	0.0132483	0.0369296
ENSG00000223760	3.7915	1.24595	0.377347	3.30187	0.000960419	0.00389526
ENSG00000223839	5.6666	1.78025	0.386393	4.60735	4.07823e-06	3.02995e-05
ENSG00000224982	1.34915	1.93252	0.634023	3.04804	0.00230342	0.00829823
ENSG00000225449	3.12493	1.92414	0.531126	3.62276	0.000291477	0.00136199
ENSG00000225492	21.434	1.89297	0.440532	4.29702	1.73111e-05	0.000110911
ENSG00000225748	16.4478	-22.0928	2.80576	-7.87408	3.43248e-15	1.25265e-13
ENSG00000225873	10.745	-2.06095	0.399346	-5.16082	2.45869e-07	2.39401e-06
ENSG00000226321	31.8626	-2.58698	0.357143	-7.24353	4.37152e-13	1.19412e-11
ENSG00000226384	8.36195	-5.61396	1.72427	-3.25585	0.00113052	0.00449104
ENSG00000226792	3.28063	1.3241	0.458171	2.88997	0.00385283	0.0129138
ENSG00000227826	18.7223	-22.2685	3.74443	-5.9471	2.72941e-09	3.94138e-08
ENSG00000228080	3216.51	-6.21075	1.12098	-5.54045	3.01695e-08	3.53339e-07
ENSG00000228146	11.8264	1.15974	0.240428	4.82365	1.40957e-06	1.16593e-05
ENSG00000228163	1152.65	-9.41766	1.90353	-4.94747	7.51842e-07	6.59244e-06
ENSG00000228177	20.3627	-22.3563	3.42675	-6.52405	6.84324e-11	1.32557e-09
ENSG00000228628	97.2948	-9.15446	1.75882	-5.20489	1.94109e-07	1.93336e-06
ENSG00000228672	12.7978	1.18362	0.23971	4.9377	7.90509e-07	6.87204e-06
ENSG00000228716	62.2383	1.34148	0.128816	10.4139	2.14149e-25	2.75181e-23
ENSG00000228813	3.41126	-2.8876	1.03064	-2.80176	0.00508242	0.0164082
ENSG00000228964	2814.86	-10.4156	2.48516	-4.19113	2.77569e-05	0.000169109
ENSG00000229074	2247.08	-9.43652	1.37035	-6.88618	5.73087e-12	1.33212e-10
ENSG00000229998	8.97782	-1.83066	0.717165	-2.55263	0.0106913	0.0308288
ENSG00000230006	52.855	1.23981	0.254842	4.86504	1.14433e-06	9.64459e-06
ENSG00000230034	234.087	-25.2477	2.63567	-9.57924	9.77606e-22	8.45421e-20
ENSG00000230453	3.10852	1.06355	0.434604	2.44717	0.0143984	0.0396511
ENSG00000230873	3.0228	1.12556	0.412411	2.72922	0.00634835	0.0198217
ENSG00000230985	30.4071	-7.47652	2.04965	-3.64771	0.000264591	0.00124883
ENSG00000231021	1166.92	-27.8754	1.82275	-15.2931	8.5029e-53	1.41048e-49
ENSG00000231129	70.7066	-24.072	2.16061	-11.1413	7.89752e-29	1.45562e-26
ENSG00000231256	18.7293	1.20984	0.248141	4.87561	1.08472e-06	9.17615e-06
ENSG00000231608	2.87961	2.84561	1.21377	2.34444	0.0190559	0.049973
ENSG00000231641	65.3533	-6.51455	1.93438	-3.36777	0.000757796	0.00317363
ENSG00000231887	37.2956	1.27329	0.212677	5.98697	2.13787e-09	3.16894e-08
ENSG00000231924	0.684388	2.44735	0.938187	2.60859	0.00909148	0.0269044
ENSG00000232196	3.28114	1.00559	0.387581	2.59452	0.00947222	0.0278369
ENSG00000232629	1.51303	5.1638	1.80598	2.85928	0.00424607	0.0140537
ENSG00000233701	2.36054	1.54956	0.513162	3.01963	0.00253085	0.00902488
ENSG00000233954	9.95086	1.16481	0.329039	3.54003	0.00040008	0.00179898
ENSG00000234046	84.5649	-20.6371	2.07804	-9.93104	3.05071e-23	3.12733e-21
ENSG00000234475	229.576	-25.6675	2.49841	-10.2735	9.27611e-25	1.12841e-22
ENSG00000234507	60.6931	-22.6822	3.4015	-6.66829	2.58806e-11	5.37863e-10
ENSG00000234651	19.242	-5.24751	1.73073	-3.03196	0.00242971	0.00870677
ENSG00000234745	14052.8	-4.98036	0.784862	-6.34552	2.21677e-10	3.86706e-09
ENSG00000234996	2.93215	1.74505	0.470267	3.71077	0.000206633	0.00100572
ENSG00000235169	3.09905	2.05969	0.42734	4.81979	1.43709e-06	1.18493e-05
ENSG00000235439	20.7611	-5.26472	2.22321	-2.36807	0.0178812	0.0475416
ENSG00000235568	1233.07	-1.21579	0.104006	-11.6896	1.44126e-31	3.6526e-29
ENSG00000235744	114.972	-4.99101	1.15553	-4.31924	1.56564e-05	0.000101306
ENSG00000236032	3.93573	1.17895	0.363958	3.23925	0.00119844	0.00472005
ENSG00000236104	71.7443	-1.90193	0.730387	-2.60401	0.00921411	0.0272231
ENSG00000236155	3.4234	1.49458	0.402241	3.71563	0.000202697	0.000989462
ENSG00000236279	8.27851	3.13206	0.516009	6.06978	1.28086e-09	1.98234e-08
ENSG00000236632	12701.8	-12.3986	1.07771	-11.5046	1.25115e-30	2.81848e-28
ENSG00000236873	77.0136	-8.81723	1.73463	-5.08306	3.71408e-07	3.48795e-06
ENSG00000237056	26.4735	-22.7378	3.15751	-7.20118	5.9694e-13	1.59947e-11
ENSG00000237071	127.562	-24.6723	3.74414	-6.58958	4.41081e-11	8.78646e-10
ENSG00000237515	102.434	1.10229	0.184416	5.97719	2.27021e-09	3.34069e-08
ENSG00000237649	15.317	3.15943	0.670127	4.71468	2.42095e-06	1.89511e-05
ENSG00000237984	4.81118	-1.84297	0.674973	-2.73044	0.00632503	0.0197692
ENSG00000238098	2.96021	1.33425	0.423814	3.1482	0.0016428	0.00620496
ENSG00000238243	13.7103	2.07754	0.398013	5.21977	1.79143e-07	1.80001e-06
ENSG00000238269	0.665129	2.29553	0.762743	3.00958	0.00261611	0.00928719
ENSG00000239264	2866.11	3.02053	0.231842	13.0284	8.43792e-39	4.27686e-36
ENSG00000239672	230.538	1.21122	0.116865	10.3642	3.60652e-25	4.53849e-23
ENSG00000239927	33.4969	-3.61893	1.45623	-2.48514	0.0129499	0.0362474
ENSG00000240505	94.9755	1.7013	0.314984	5.40123	6.61857e-08	7.28841e-07
ENSG00000240583	1.17739	3.13498	0.822322	3.81235	0.000137653	0.000708334
ENSG00000240720	5.24291	1.3878	0.378188	3.66961	0.000242921	0.00115945
ENSG00000241394	294.122	-6.48194	2.62122	-2.47287	0.0134034	0.0372992
ENSG00000241399	572.666	-1.27269	0.226248	-5.62519	1.85301e-08	2.2647e-07
ENSG00000241635	1.06609	1.75592	0.656143	2.67612	0.00744803	0.0226999
ENSG00000241644	28.0786	1.19018	0.181454	6.55911	5.41286e-11	1.06432e-09
ENSG00000241779	38.2244	-7.80655	1.83599	-4.25196	2.11911e-05	0.000132695
ENSG00000242092	643.723	-26.562	2.77804	-9.56142	1.1615e-21	9.90366e-20
ENSG00000242265	19.977	-1.29366	0.401237	-3.22419	0.00126332	0.00494991
ENSG00000242498	33.9855	-1.08289	0.318937	-3.3953	0.000685534	0.00290096
ENSG00000242550	6.89611	-1.92937	0.639415	-3.0174	0.00254953	0.00908023
ENSG00000242866	3.02395	1.57796	0.432492	3.64854	0.000263733	0.00124543
ENSG00000243064	1.45983	3.62495	0.690902	5.2467	1.5485e-07	1.57324e-06
ENSG00000243137	0.963553	2.49337	0.800871	3.11332	0.00184993	0.00688328
ENSG00000243414	105.016	-1.23005	0.188368	-6.53001	6.57647e-11	1.27933e-09
ENSG00000243742	7.41992	1.05562	0.301751	3.49832	0.000468195	0.00207071
ENSG00000244693	1.18805	3.32804	1.17812	2.82486	0.00473011	0.0154318
ENSG00000244694	7.87258	1.26746	0.447637	2.83144	0.00463383	0.0151529
ENSG00000244734	13978.5	4.03232	1.07454	3.75258	0.000175021	0.000871617
ENSG00000246082	110.91	-1.23843	0.268388	-4.61433	3.94364e-06	2.93833e-05
ENSG00000247746	3.15761	1.05241	0.397572	2.64708	0.00811894	0.0244184
ENSG00000248099	11.1207	1.05077	0.270699	3.88169	0.000103732	0.00054975
ENSG00000248385	1.18764	2.79644	0.999666	2.79738	0.00515195	0.0165915
ENSG00000248919	17.2105	-2.29513	0.793696	-2.8917	0.00383158	0.0128638
ENSG00000249860	2.13178	1.78157	0.545478	3.26607	0.00109053	0.00435423
ENSG00000249992	21.7998	1.10324	0.300741	3.6684	0.000244071	0.00116463
ENSG00000250120	6.46755	1.34919	0.422003	3.1971	0.00138815	0.0053585
ENSG00000250361	5.03221	4.75232	0.767461	6.19227	5.93054e-10	9.67929e-09
ENSG00000250510	56.2135	-1.16819	0.204117	-5.72314	1.04574e-08	1.34472e-07
ENSG00000250673	3.25948	1.10285	0.434404	2.53877	0.0111242	0.0318404
ENSG00000250722	2.98727	1.56996	0.476387	3.29555	0.000982286	0.00397335
ENSG00000251503	4.70256	2.10758	0.394188	5.34664	8.96011e-08	9.58354e-07
ENSG00000253250	3.64968	1.09126	0.384935	2.83492	0.00458378	0.0150135
ENSG00000253313	7.47396	1.18255	0.274288	4.31134	1.62269e-05	0.0001047
ENSG00000253537	2.85779	-1.98151	0.812442	-2.43896	0.0147298	0.0404537
ENSG00000253831	1.05528	1.9833	0.838467	2.36539	0.018011	0.0477894
ENSG00000254521	17.383	-2.71519	0.893625	-3.0384	0.00237837	0.00853454
ENSG00000254709	1331.49	3.63512	0.339307	10.7134	8.80835e-27	1.33938e-24
ENSG00000254737	6.28352	1.02025	0.369524	2.76099	0.00576264	0.0182807
ENSG00000255374	1.03734	2.95319	1.10856	2.664	0.00772183	0.0234093
ENSG00000255398	583.495	-1.08826	0.309269	-3.51881	0.000433488	0.00193112
ENSG00000255587	46.2044	-1.1971	0.233479	-5.12722	2.94057e-07	2.81958e-06
ENSG00000255833	16.6289	-1.02801	0.355436	-2.89225	0.00382499	0.0128464
ENSG00000256977	41.1897	-5.11426	0.770229	-6.63992	3.13843e-11	6.42727e-10
ENSG00000257335	36.0037	-1.58528	0.451454	-3.5115	0.000445589	0.00198019
ENSG00000258102	26.3174	1.91451	0.479822	3.99003	6.60647e-05	0.000367413
ENSG00000258484	3.95839	1.41242	0.593473	2.37992	0.0173162	0.0463432
ENSG00000259030	10.6438	-1.02959	0.353353	-2.91378	0.00357085	0.0121449
ENSG00000260001	2.22262	1.50648	0.521987	2.88605	0.00390109	0.0130563
ENSG00000260027	3.79832	1.76086	0.371835	4.73558	2.18428e-06	1.73364e-05
ENSG00000260220	2.84823	1.34835	0.44825	3.00803	0.00262944	0.00932727
ENSG00000260314	21.3078	-2.18673	0.434597	-5.03163	4.86339e-07	4.44823e-06
ENSG00000260549	2.72243	1.96733	0.622208	3.16185	0.00156768	0.00595823
ENSG00000260596	4.80013	2.38819	0.545738	4.37608	1.20835e-05	8.03525e-05
ENSG00000261272	0.656029	2.79637	0.975435	2.8668	0.00414648	0.0137562
ENSG00000262243	112.506	-4.33121	1.0215	-4.24005	2.23472e-05	0.000139028
ENSG00000263006	16.5258	2.28446	0.490807	4.65449	3.24786e-06	2.45908e-05
ENSG00000263247	9.34512	1.912	0.750928	2.54618	0.0108909	0.0313101
ENSG00000263309	8.65965	-2.2402	0.845365	-2.64997	0.0080498	0.0242424
ENSG00000263961	1.71686	1.86515	0.605367	3.08102	0.0020629	0.00754342
ENSG00000264364	39.2988	1.15198	0.225506	5.10844	3.24832e-07	3.08709e-06
ENSG00000266733	4.18157	1.00066	0.40839	2.45026	0.0142752	0.0393481
ENSG00000266964	3.04586	1.36574	0.431195	3.16733	0.00153847	0.0058594
ENSG00000268153	2.12146	1.27609	0.500662	2.5488	0.0108095	0.0311193
ENSG00000268758	26.9409	-2.10043	0.318076	-6.60354	4.01454e-11	8.02337e-10
ENSG00000268964	0.804041	2.0634	0.709862	2.90676	0.00365188	0.0123858
ENSG00000270882	31.3604	1.72386	0.308323	5.59108	2.25666e-08	2.70015e-07
ENSG00000273079	1.52402	1.94486	0.731575	2.65846	0.00784983	0.0237303
ENSG00000273645	173.411	-1.49441	0.512997	-2.91311	0.00357853	0.0121687
ENSG00000273703	0.469172	3.14584	1.18668	2.65096	0.00802625	0.0241875
ENSG00000273802	14.5892	1.43931	0.275895	5.21687	1.81968e-07	1.82538e-06
ENSG00000273884	10.311	1.51048	0.61989	2.43668	0.0148226	0.040678
ENSG00000273983	1.4117	2.78373	0.699462	3.97982	6.8967e-05	0.000381115
ENSG00000274137	178.939	1.90521	0.757509	2.5151	0.0119	0.0337644
ENSG00000274233	1472.55	1.23097	0.283509	4.34189	1.41261e-05	9.2619e-05
ENSG00000274386	7.15671	1.26227	0.327593	3.85315	0.000116606	0.000610884
ENSG00000274429	53.9843	-1.45917	0.602264	-2.4228	0.0154014	0.0419572
ENSG00000274437	56.8683	3.68332	0.708856	5.19616	2.03452e-07	2.0187e-06
ENSG00000274471	38.1966	1.4013	0.325981	4.29872	1.71788e-05	0.000110218
ENSG00000274516	8.90731	1.18518	0.293741	4.03478	5.46533e-05	0.000309132
ENSG00000274580	54.4085	-22.1546	2.78438	-7.95677	1.76593e-15	6.69917e-14
ENSG00000274588	35.8732	-2.23175	0.43111	-5.17676	2.25775e-07	2.21443e-06
ENSG00000274602	230.443	-1.05322	0.224389	-4.69371	2.68292e-06	2.07262e-05
ENSG00000274618	1.84724	1.25481	0.507976	2.47021	0.0135034	0.0375376
ENSG00000274628	2.26171	1.93408	0.520601	3.71509	0.000203129	0.000991043
ENSG00000274641	2.9826	2.96729	0.614688	4.82732	1.38385e-06	1.14726e-05
ENSG00000274935	293.659	-1.66698	0.490001	-3.402	0.000668945	0.00283866
ENSG00000274997	5.53426	2.42917	0.376939	6.44447	1.16004e-10	2.13594e-09
ENSG00000275063	371.094	4.37554	0.881176	4.96557	6.84999e-07	6.07051e-06
ENSG00000275156	7.07543	-5.37307	2.04598	-2.62616	0.0086354	0.0257047
ENSG00000275330	91.7165	-1.72915	0.594922	-2.90652	0.00365474	0.0123863
ENSG00000275379	2.18428	1.49076	0.53418	2.79074	0.00525873	0.0168729
ENSG00000275539	21.3416	-6.96562	2.26514	-3.07514	0.00210402	0.00766615
ENSG00000275584	47.8557	-1.78261	0.7544	-2.36295	0.0181302	0.0480497
ENSG00000275713	21.5803	2.20032	0.350131	6.28428	3.29378e-10	5.59084e-09
ENSG00000275793	27.4444	-1.17993	0.422127	-2.79521	0.00518663	0.0166797
ENSG00000275822	6.36736	-4.85327	1.60117	-3.03108	0.0024368	0.00872704
ENSG00000275873	49.2085	-1.23098	0.201439	-6.11093	9.90507e-10	1.56483e-08
ENSG00000276043	92.5552	2.50056	0.194584	12.8508	8.50892e-38	3.88156e-35
ENSG00000276068	358.777	-1.66211	0.363581	-4.57151	4.84229e-06	3.53288e-05
ENSG00000276184	5.518	1.55392	0.385264	4.03339	5.49782e-05	0.000310777
ENSG00000276368	13.5613	3.18079	0.448226	7.0964	1.28044e-12	3.28084e-11
ENSG00000276410	3.21712	1.10051	0.444874	2.47376	0.0133699	0.0372231
ENSG00000276482	319.752	-1.53183	0.449997	-3.40408	0.00066387	0.0028204
ENSG00000276561	1412.66	1.88357	0.320303	5.88058	4.08838e-09	5.66875e-08
ENSG00000276880	16.6232	1.86075	0.398842	4.66537	3.08057e-06	2.34213e-05
ENSG00000276903	5.30286	1.19395	0.382429	3.122	0.00179624	0.00671089
ENSG00000277033	14.3409	-2.80248	1.09253	-2.56513	0.0103137	0.0298767
ENSG00000277075	9.01685	1.5684	0.294544	5.32485	1.01035e-07	1.07123e-06
ENSG00000277092	54.7207	-2.84197	0.686019	-4.1427	3.43245e-05	0.00020468
ENSG00000277117	74.3967	-1.1216	0.438032	-2.56054	0.0104511	0.0302171
ENSG00000277157	0.979913	2.05777	0.717807	2.86675	0.00414713	0.0137562
ENSG00000277224	6.42328	2.03821	0.277253	7.35142	1.96113e-13	5.59138e-12
ENSG00000277414	39.3184	-1.58344	0.558307	-2.83614	0.00456626	0.0149722
ENSG00000277518	1.21024	2.14049	0.694775	3.08083	0.00206423	0.00754553
ENSG00000277656	85.3781	-1.06345	0.313308	-3.39425	0.000688158	0.00291139
ENSG00000277775	0.873746	2.2863	0.714271	3.20088	0.00137008	0.00529994
ENSG00000277791	38.714	1.01514	0.322883	3.14398	0.00166668	0.00628606
ENSG00000277868	32.2055	1.10891	0.320772	3.45701	0.000546211	0.00237472
ENSG00000277909	5.54831	4.48747	1.44762	3.0999	0.00193584	0.00714322
ENSG00000278023	2.80408	1.78896	0.410902	4.35373	1.33842e-05	8.83577e-05
ENSG00000278032	1876.73	1.96619	0.246438	7.97844	1.48193e-15	5.72618e-14
ENSG00000278522	1.17687	1.92171	0.736551	2.60907	0.00907897	0.0268717
ENSG00000278550	362.872	-1.5177	0.317767	-4.77614	1.78695e-06	1.44596e-05
ENSG00000278605	51.3833	-23.6292	2.34288	-10.0855	6.40149e-24	7.07927e-22
ENSG00000278677	18.0505	1.76502	0.190032	9.28802	1.57187e-20	1.23098e-18
ENSG00000278741	85.8399	-1.33426	0.366442	-3.64112	0.000271456	0.00127793
ENSG00000278828	170.317	2.00556	0.303529	6.6075	3.90875e-11	7.83602e-10
ENSG00000280081	3.15057	1.22335	0.42701	2.86492	0.00417118	0.0138271
ENSG00000280908	539.879	-1.00479	0.173748	-5.78302	7.33731e-09	9.75119e-08
ENSG00000281123	23.8271	-1.93061	0.66058	-2.92259	0.00347132	0.0118794
ENSG00000282019	18.851	-22.2586	3.10775	-7.1623	7.93354e-13	2.09802e-11
ENSG00000282537	2.40464	-2.29708	0.84489	-2.7188	0.006552	0.0203705
ENSG00000282735	4.78226	6.96447	2.10298	3.31171	0.000927264	0.0037759
ENSG00000282899	105.99	1.25308	0.150573	8.32204	8.64601e-17	4.01991e-15
ENSG00000282932	12.1487	1.00705	0.247242	4.07311	4.63895e-05	0.000267447
ENSG00000282972	2.77659	1.49493	0.464092	3.22121	0.00127653	0.00499416
ENSG00000283154	3.28368	1.28231	0.493376	2.59904	0.00934837	0.0275528
ENSG00000283709	3.43389	1.11453	0.362612	3.07362	0.00211478	0.00769765
ENSG00000284194	607.996	1.21052	0.214406	5.64591	1.64307e-08	2.03538e-07
ENSG00000284862	4.72012	1.07395	0.437191	2.45648	0.0140304	0.0387545
ENSG00000285162	37.1093	-1.42095	0.245121	-5.79696	6.75297e-09	9.0206e-08
ENSG00000286522	1.7935	2.10656	0.577385	3.64846	0.00026382	0.00124552
ENSG00000287080	1.17636	3.61779	0.678176	5.33459	9.57611e-08	1.01768e-06
ENSG00000288461	442.436	-1.66591	0.25159	-6.62153	3.55495e-11	7.19149e-10

## Sheet: Severe Vs Healthy
Table S2: Differentially expressed genes identified in patients with severe COVID-19 symptoms (Severe vs. Healthy).
Gene	baseMean	log2FoldChange	lfcSE	stat	pvalue	padj		padj - FDR adjusted pvalue
ENSG00000004468	373.915	1.52715	0.16334	9.34953	8.80397e-21	5.92514e-19
ENSG00000004809	53.6926	1.76053	0.355097	4.95788	7.12656e-07	5.20309e-06
ENSG00000004939	53.3454	4.19453	0.4861	8.62893	6.19264e-18	3.00435e-16
ENSG00000005108	0.735841	1.85895	0.779152	2.38586	0.017039	0.0399571
ENSG00000005189	12.6171	1.1061	0.203992	5.42226	5.88493e-08	5.3806e-07
ENSG00000005249	440.468	1.51572	0.186956	8.10739	5.17203e-16	1.95337e-14
ENSG00000005513	15.4466	-1.07611	0.295005	-3.64776	0.000264536	0.00105075
ENSG00000005961	1343.23	2.38342	0.235878	10.1045	5.27895e-24	5.0002e-22
ENSG00000006071	1.44919	1.18828	0.440394	2.69822	0.00697104	0.0185047
ENSG00000006282	268.509	-1.26339	0.224525	-5.62694	1.83437e-08	1.86161e-07
ENSG00000006327	38.6301	2.42188	0.3224	7.51203	5.82155e-14	1.59271e-12
ENSG00000006740	6.95083	1.18712	0.273917	4.33388	1.46503e-05	7.94759e-05
ENSG00000007038	26.5671	-1.84529	0.44374	-4.1585	3.20349e-05	0.000161047
ENSG00000007062	5.9303	1.46078	0.350754	4.16469	3.11782e-05	0.000156916
ENSG00000007174	2.73074	1.38613	0.35588	3.89492	9.82295e-05	0.000434413
ENSG00000007372	1.22974	1.7848	0.609056	2.93044	0.00338484	0.00986876
ENSG00000007384	1.99504	2.2424	0.57759	3.88234	0.000103458	0.000454617
ENSG00000008256	120.727	-1.00755	0.123062	-8.18734	2.67067e-16	1.05676e-14
ENSG00000008323	1.86657	1.05858	0.390673	2.70963	0.00673578	0.0179414
ENSG00000008394	205.835	1.22227	0.189531	6.44892	1.1265e-10	1.72218e-09
ENSG00000008438	0.418743	2.27307	0.921757	2.46601	0.0136626	0.0332051
ENSG00000010030	46.7658	1.2245	0.341899	3.58147	0.000341666	0.00131538
ENSG00000011105	8.19683	1.71937	0.337549	5.09371	3.51127e-07	2.73775e-06
ENSG00000011332	1.73521	1.21533	0.425001	2.8596	0.00424181	0.0119831
ENSG00000011426	20.9966	2.96154	0.226488	13.0759	4.519e-39	1.32622e-36
ENSG00000011590	81.6408	1.77055	0.294081	6.0206	1.73767e-09	2.14833e-08
ENSG00000012171	2.22801	1.15541	0.379483	3.04469	0.00232917	0.00714352
ENSG00000012223	2.55427	4.18582	0.747872	5.59698	2.18121e-08	2.18145e-07
ENSG00000013016	284.914	1.05941	0.145544	7.27897	3.36391e-13	8.00807e-12
ENSG00000013306	1170.15	1.02853	0.15517	6.62841	3.39326e-11	5.6403e-10
ENSG00000015520	0.521712	2.25252	0.841616	2.67643	0.00744115	0.0196015
ENSG00000017427	10.5214	1.68037	0.256474	6.55181	5.6845e-11	9.11047e-10
ENSG00000017483	224.78	1.38536	0.0907963	15.2579	1.45803e-52	9.32199e-50
ENSG00000018607	1.02782	1.88239	0.585495	3.21503	0.0013043	0.00431999
ENSG00000018625	2.23924	1.04312	0.404499	2.57878	0.00991489	0.0252018
ENSG00000021645	3.1469	1.15567	0.331903	3.48194	0.000497788	0.0018374
ENSG00000022556	41.7684	1.34936	0.275289	4.90161	9.50562e-07	6.75813e-06
ENSG00000023445	662.818	-1.06543	0.240805	-4.42446	9.66825e-06	5.46342e-05
ENSG00000024422	6.21662	1.24267	0.278359	4.46425	8.0351e-06	4.62076e-05
ENSG00000024526	8.79396	3.56028	0.324829	10.9605	5.91876e-28	7.51473e-26
ENSG00000029153	29.7539	1.73682	0.178157	9.74886	1.86557e-22	1.5112e-20
ENSG00000029534	150.924	1.37335	0.278752	4.92678	8.35976e-07	6.02724e-06
ENSG00000029993	50.99	1.81397	0.1524	11.9027	1.146e-32	2.05156e-30
ENSG00000035499	20.2187	2.90069	0.252696	11.479	1.68281e-30	2.57484e-28
ENSG00000036448	137.543	1.6669	0.520036	3.20536	0.00134895	0.0044465
ENSG00000036672	4.1634	-1.7995	0.495111	-3.63453	0.000278488	0.00109813
ENSG00000041515	9.80448	-2.06841	0.525597	-3.93534	8.30776e-05	0.000374529
ENSG00000042062	33.2588	1.25196	0.173616	7.21107	5.55155e-13	1.27579e-11
ENSG00000042781	0.817422	1.6749	0.64879	2.58158	0.00983487	0.0250375
ENSG00000047597	47.3547	3.07322	0.297698	10.3233	5.53054e-25	5.56223e-23
ENSG00000047617	1.82846	2.30832	0.570463	4.0464	5.20119e-05	0.000246915
ENSG00000047648	26.7825	1.37709	0.244288	5.63716	1.72875e-08	1.76242e-07
ENSG00000048462	86.1438	3.21848	0.260863	12.3379	5.66451e-35	1.22176e-32
ENSG00000049323	157.837	1.69726	0.218525	7.76689	8.04369e-15	2.48701e-13
ENSG00000050628	2.90954	1.8707	0.430888	4.34149	1.41517e-05	7.70513e-05
ENSG00000050767	6.08792	1.60348	0.30992	5.17385	2.29316e-07	1.85505e-06
ENSG00000051180	40.6007	2.57023	0.198432	12.9527	2.26735e-38	6.34219e-36
ENSG00000051341	30.4506	2.16359	0.184331	11.7375	8.18298e-32	1.34396e-29
ENSG00000054356	7.01311	1.40255	0.299904	4.67665	2.916e-06	1.86038e-05
ENSG00000054598	0.682872	1.79906	0.78653	2.28733	0.0221763	0.0498932
ENSG00000060566	1.61027	1.69723	0.649379	2.61361	0.00895903	0.0230669
ENSG00000062370	3.44901	-1.46212	0.460076	-3.17801	0.00148292	0.0048294
ENSG00000063660	14.3891	1.35258	0.226507	5.97149	2.3509e-09	2.83598e-08
ENSG00000064205	0.741938	1.51208	0.572634	2.64058	0.00827652	0.0215483
ENSG00000064601	3507.36	1.04908	0.116014	9.0427	1.52847e-19	9.03056e-18
ENSG00000065328	36.3598	3.55281	0.246961	14.3861	6.32816e-47	3.23677e-44
ENSG00000065485	98.6036	1.09169	0.115187	9.47747	2.60516e-21	1.83613e-19
ENSG00000065534	193.483	1.43429	0.212231	6.75815	1.39763e-11	2.48464e-10
ENSG00000066279	33.573	3.06417	0.207826	14.744	3.3647e-49	1.94306e-46
ENSG00000067177	5.00488	1.319	0.331457	3.9794	6.90894e-05	0.000316975
ENSG00000068137	19.3687	1.04425	0.150577	6.93501	4.06179e-12	7.93822e-11
ENSG00000068615	1.81912	1.63741	0.506454	3.23308	0.00122465	0.00408491
ENSG00000069011	0.651606	2.21127	0.725327	3.04866	0.00229864	0.00706717
ENSG00000069535	12.7474	4.05076	0.436341	9.28346	1.64066e-20	1.07586e-18
ENSG00000070031	1.8887	-1.6463	0.58583	-2.81019	0.00495117	0.0137271
ENSG00000070087	19.2471	-1.32095	0.210814	-6.26593	3.70611e-10	5.1874e-09
ENSG00000070182	106.114	1.38102	0.174339	7.92146	2.3474e-15	7.95892e-14
ENSG00000070526	30.5485	-1.25553	0.400013	-3.13873	0.00169681	0.00543377
ENSG00000070808	1.44192	1.07584	0.456097	2.3588	0.0183343	0.0424991
ENSG00000071539	35.9188	2.97002	0.194281	15.2873	9.29655e-53	6.16396e-50
ENSG00000072182	0.851395	2.05545	0.661047	3.10938	0.00187481	0.00592077
ENSG00000072422	59.2009	1.60494	0.206152	7.78523	6.9584e-15	2.1702e-13
ENSG00000072571	19.4493	3.33349	0.246622	13.5166	1.24875e-41	4.29908e-39
ENSG00000073111	313.672	1.79691	0.121041	14.8454	7.45295e-50	4.44742e-47
ENSG00000073737	56.5928	-1.0798	0.227259	-4.75142	2.01991e-06	1.3309e-05
ENSG00000073754	0.739068	2.63577	0.783009	3.3662	0.000762108	0.00267896
ENSG00000074527	14.5918	-1.05243	0.309427	-3.40122	0.000670864	0.00239717
ENSG00000075035	2.41418	2.27245	0.497947	4.56363	5.02759e-06	3.03657e-05
ENSG00000075218	20.0747	3.0928	0.231925	13.3353	1.4419e-40	4.69326e-38
ENSG00000076003	293.081	1.04992	0.105654	9.93738	2.86256e-23	2.51204e-21
ENSG00000076382	137.996	1.71279	0.157124	10.9008	1.14206e-27	1.39083e-25
ENSG00000076716	3.10011	1.06713	0.349561	3.05277	0.00226738	0.00698635
ENSG00000076864	9.47865	5.3477	0.776994	6.88255	5.87914e-12	1.11022e-10
ENSG00000077152	33.1866	1.46865	0.166231	8.83499	1.00111e-18	5.33391e-17
ENSG00000077327	2.54551	1.0577	0.46098	2.29445	0.0217645	0.0491168
ENSG00000077943	2.13573	2.3778	0.55064	4.31826	1.57265e-05	8.47236e-05
ENSG00000078053	15.4097	2.33447	0.359895	6.48654	8.78281e-11	1.37199e-09
ENSG00000078114	26.278	2.34804	0.850766	2.75991	0.00578175	0.0157207
ENSG00000078900	11.6199	2.17535	0.283665	7.66872	1.73719e-14	5.12341e-13
ENSG00000079102	0.634496	1.98948	0.667799	2.97917	0.00289035	0.00859804
ENSG00000079215	25.9346	2.35215	0.358259	6.5655	5.18594e-11	8.37895e-10
ENSG00000079308	90.6341	1.89927	0.285671	6.64843	2.96232e-11	4.99355e-10
ENSG00000079841	1.50358	1.66972	0.521191	3.20367	0.00135688	0.00446689
ENSG00000079931	10.2867	1.54403	0.218523	7.06574	1.59758e-12	3.39263e-11
ENSG00000080031	5.5834	1.38881	0.437327	3.17568	0.00149488	0.00486061
ENSG00000080572	1.55855	1.06659	0.442892	2.40825	0.0160294	0.0379825
ENSG00000080573	11.5182	-1.12352	0.405887	-2.76806	0.00563919	0.0153657
ENSG00000080986	60.4012	1.65021	0.157377	10.4857	1.00475e-25	1.07661e-23
ENSG00000081479	0.806059	2.22821	0.688493	3.23635	0.00121068	0.00404131
ENSG00000081803	0.808584	1.72013	0.750943	2.29063	0.0219851	0.0495377
ENSG00000082781	190.145	1.50007	0.203864	7.3582	1.86405e-13	4.64765e-12
ENSG00000084674	0.635211	2.18347	0.942194	2.31743	0.0204806	0.0466038
ENSG00000084734	0.645415	2.89529	0.94247	3.07203	0.00212612	0.00661858
ENSG00000085733	75.9464	1.24654	0.212273	5.87232	4.29741e-09	4.95378e-08
ENSG00000085741	14.2028	2.32502	0.338594	6.86669	6.57065e-12	1.22913e-10
ENSG00000085840	29.5925	2.62146	0.21757	12.0488	1.96748e-33	3.82845e-31
ENSG00000085999	18.2759	2.93437	0.235215	12.4752	1.01913e-35	2.33903e-33
ENSG00000086289	29.7247	1.35877	0.207339	6.55337	5.62525e-11	9.03168e-10
ENSG00000086506	6.96088	1.99821	0.455175	4.38997	1.13367e-05	6.3067e-05
ENSG00000087116	115.827	6.72808	0.626174	10.7447	6.27406e-27	7.10875e-25
ENSG00000087237	13.6847	1.48702	0.24356	6.10535	1.02573e-09	1.31821e-08
ENSG00000087245	4.39798	3.39605	0.695804	4.88076	1.0568e-06	7.41621e-06
ENSG00000087586	41.8153	1.35688	0.150538	9.01356	1.9948e-19	1.15945e-17
ENSG00000087589	122.254	-1.04672	0.162018	-6.46052	1.04342e-10	1.60338e-09
ENSG00000087842	2.12093	2.45026	0.39342	6.22811	4.72088e-10	6.46906e-09
ENSG00000088053	91.0526	1.71532	0.235652	7.27906	3.36167e-13	8.00807e-12
ENSG00000088325	88.5509	3.23032	0.18235	17.7149	3.21683e-70	8.2268e-67
ENSG00000088367	1.77682	-1.40025	0.503105	-2.78322	0.00538216	0.014771
ENSG00000088726	64.6054	1.55771	0.243467	6.39803	1.57393e-10	2.35786e-09
ENSG00000088826	183.825	1.82135	0.187525	9.71255	2.66591e-22	2.11173e-20
ENSG00000088827	738.468	2.61767	0.493112	5.30847	1.10548e-07	9.56982e-07
ENSG00000088836	7.23698	1.59975	0.269228	5.94201	2.81555e-09	3.34466e-08
ENSG00000089685	127.572	2.57377	0.150788	17.0688	2.53394e-65	3.78022e-62
ENSG00000090104	1476.98	-1.34756	0.303985	-4.43299	9.29334e-06	5.26486e-05
ENSG00000090659	17.4802	-1.32543	0.213779	-6.20002	5.6457e-10	7.60304e-09
ENSG00000090889	21.4864	3.58281	0.233147	15.3672	2.71703e-53	1.94561e-50
ENSG00000090932	1.34591	1.18462	0.443748	2.66959	0.00759447	0.0199847
ENSG00000091129	17.8923	-3.29509	0.510802	-6.45082	1.11243e-10	1.70357e-09
ENSG00000091181	15.7281	-1.07412	0.37775	-2.84346	0.00446259	0.0125376
ENSG00000091656	1.72314	2.85927	0.569688	5.019	5.19401e-07	3.91343e-06
ENSG00000092200	25.8132	-1.08061	0.193023	-5.59835	2.16404e-08	2.16549e-07
ENSG00000092621	78.638	1.2306	0.154637	7.95797	1.74878e-15	6.04376e-14
ENSG00000092853	58.8646	1.78973	0.151266	11.8316	2.67937e-32	4.5682e-30
ENSG00000093009	43.1514	3.2012	0.210992	15.1721	5.40782e-52	3.3383e-49
ENSG00000094804	42.6571	2.92619	0.21023	13.919	4.85737e-44	2.02225e-41
ENSG00000095303	858.315	1.02498	0.150927	6.79127	1.11152e-11	1.99784e-10
ENSG00000095794	446.013	-1.81621	0.423915	-4.28438	1.83251e-05	9.70866e-05
ENSG00000095932	2.87856	1.59792	0.502692	3.17872	0.00147926	0.00481836
ENSG00000096654	170.029	-1.19657	0.178959	-6.6863	2.28891e-11	3.92115e-10
ENSG00000097021	113.944	1.46124	0.134209	10.8878	1.31727e-27	1.59336e-25
ENSG00000099194	107.308	1.30164	0.178261	7.30191	2.83706e-13	6.87266e-12
ENSG00000099256	7.64948	1.24917	0.27551	4.53402	5.78713e-06	3.44304e-05
ENSG00000099377	28.7691	1.27358	0.257939	4.93754	7.91132e-07	5.72236e-06
ENSG00000099769	2.25736	1.54217	0.446417	3.45455	0.00055122	0.00201263
ENSG00000099822	2.36324	-1.19223	0.468939	-2.54239	0.0110098	0.027593
ENSG00000099834	1.9565	2.09935	0.661964	3.17139	0.0015171	0.00492102
ENSG00000099864	3.43552	-1.18384	0.505114	-2.34371	0.0190928	0.0440237
ENSG00000099958	80.6938	1.57559	0.168204	9.36714	7.45229e-21	5.07266e-19
ENSG00000099985	811.702	-1.37317	0.370141	-3.70984	0.00020739	0.000849045
ENSG00000100095	39.1196	-1.47317	0.209797	-7.02187	2.18918e-12	4.49951e-11
ENSG00000100097	1749.56	1.20115	0.121423	9.89225	4.49805e-23	3.83448e-21
ENSG00000100162	84.0264	1.29879	0.157266	8.25857	1.47433e-16	6.0397e-15
ENSG00000100167	2.53012	1.07105	0.402734	2.65946	0.00782669	0.0205083
ENSG00000100234	7.02366	1.36548	0.395293	3.45435	0.00055162	0.00201368
ENSG00000100311	36.0684	-1.33322	0.231307	-5.76386	8.22132e-09	8.95244e-08
ENSG00000100376	478.982	-1.23779	0.213497	-5.79771	6.72252e-09	7.4518e-08
ENSG00000100448	4.46804	2.31143	0.769918	3.00218	0.00268053	0.008065
ENSG00000100479	13.9066	2.15792	0.247961	8.70267	3.24177e-18	1.6487e-16
ENSG00000100526	31.4117	2.69952	0.230664	11.7033	1.22642e-31	1.99595e-29
ENSG00000100626	10.2842	1.07263	0.212671	5.04361	4.5682e-07	3.48742e-06
ENSG00000100652	3.5361	-1.44493	0.457754	-3.15657	0.00159637	0.00515016
ENSG00000100678	7.64048	1.71881	0.355254	4.83824	1.30992e-06	9.00199e-06
ENSG00000101003	14.4784	1.6951	0.233939	7.24591	4.29534e-13	1.0078e-11
ENSG00000101057	359.868	3.44187	0.236225	14.5703	4.33683e-48	2.28347e-45
ENSG00000101162	1777.89	1.24221	0.221803	5.60053	2.13702e-08	2.14445e-07
ENSG00000101187	55.1994	3.00288	0.227326	13.2096	7.72553e-40	2.34411e-37
ENSG00000101188	15.6286	2.16183	0.340169	6.35517	2.08196e-10	3.04255e-09
ENSG00000101197	4.39371	-4.38782	0.773777	-5.67065	1.42258e-08	1.47635e-07
ENSG00000101331	0.983526	2.01449	0.549433	3.66648	0.000245909	0.000988385
ENSG00000101335	165.945	3.03702	0.276755	10.9737	5.11498e-28	6.58766e-26
ENSG00000101412	88.1567	2.20451	0.164314	13.4165	4.84323e-41	1.60562e-38
ENSG00000101665	374.777	-1.31677	0.261731	-5.03099	4.87957e-07	3.69675e-06
ENSG00000102024	10.0746	1.54529	0.297438	5.19532	2.04367e-07	1.67211e-06
ENSG00000102145	27.7673	2.12338	0.304469	6.97406	3.07921e-12	6.17983e-11
ENSG00000102174	15.0298	-1.61328	0.427175	-3.77663	0.000158964	0.000666614
ENSG00000102230	17.4118	1.88075	0.348002	5.40444	6.50104e-08	5.87489e-07
ENSG00000102245	281.191	-1.01459	0.172901	-5.86803	4.41012e-09	5.06414e-08
ENSG00000102287	0.740433	2.69165	0.680949	3.95279	7.72465e-05	0.00035107
ENSG00000102359	1.21921	1.29848	0.553904	2.34423	0.0190665	0.0439856
ENSG00000102362	25.5458	1.32232	0.257542	5.13437	2.83098e-07	2.23753e-06
ENSG00000102384	5.58063	1.24572	0.278589	4.47152	7.76644e-06	4.48499e-05
ENSG00000102678	11.0354	-1.39731	0.234663	-5.95452	2.60839e-09	3.1151e-08
ENSG00000102760	1272.74	-1.2596	0.352118	-3.57722	0.000347267	0.00133464
ENSG00000102794	3.42989	-2.67091	0.763499	-3.49826	0.000468308	0.00174115
ENSG00000102996	3.52672	-1.11288	0.348758	-3.19099	0.00141787	0.00464205
ENSG00000103089	6.93321	1.57746	0.32705	4.82329	1.41211e-06	9.64504e-06
ENSG00000103184	23.4262	1.67637	0.296398	5.65581	1.55111e-08	1.59494e-07
ENSG00000103316	6.9751	1.39626	0.339828	4.10874	3.97817e-05	0.000195276
ENSG00000103569	752.561	1.14021	0.222295	5.12928	2.90855e-07	2.29177e-06
ENSG00000103723	14.5207	2.31355	0.418195	5.53223	3.16181e-08	3.06623e-07
ENSG00000104067	0.537095	2.40942	0.764927	3.14987	0.00163341	0.00525639
ENSG00000104147	12.7932	2.52653	0.277862	9.09274	9.65702e-20	5.88027e-18
ENSG00000104313	0.66877	2.17661	0.690574	3.15188	0.00162224	0.00522419
ENSG00000104549	167.032	1.02176	0.136531	7.48376	7.22282e-14	1.93278e-12
ENSG00000104611	6.17401	1.15225	0.422664	2.72617	0.00640733	0.0171815
ENSG00000104738	341.266	1.71998	0.13567	12.6777	7.86381e-37	1.95525e-34
ENSG00000104888	0.987412	1.8858	0.557722	3.38126	0.000721532	0.00255375
ENSG00000104892	10.6836	1.42751	0.288593	4.94644	7.55816e-07	5.49802e-06
ENSG00000104918	238.266	2.21661	0.383391	5.78159	7.39987e-09	8.11221e-08
ENSG00000104951	64.5336	-1.03548	0.127953	-8.09266	5.83764e-16	2.18174e-14
ENSG00000105011	134.527	1.21949	0.137828	8.84788	8.91987e-19	4.78094e-17
ENSG00000105048	75.6407	2.90093	0.335121	8.65637	4.87046e-18	2.41526e-16
ENSG00000105136	70.232	-1.2017	0.120688	-9.95705	2.34941e-23	2.09249e-21
ENSG00000105143	1.49751	1.38825	0.494126	2.8095	0.0049618	0.0137523
ENSG00000105173	54.2862	1.1412	0.17943	6.36014	2.01572e-10	2.95782e-09
ENSG00000105246	9.97064	1.21226	0.248083	4.88651	1.02637e-06	7.21681e-06
ENSG00000105419	4.45188	1.39244	0.354292	3.9302	8.48767e-05	0.000381775
ENSG00000105509	9.37391	-1.70571	0.700099	-2.43639	0.0148348	0.0355804
ENSG00000105538	3.72098	-1.58861	0.572494	-2.7749	0.0055218	0.0150849
ENSG00000105610	13.6431	2.35069	0.320402	7.33667	2.18973e-13	5.39953e-12
ENSG00000105708	161.907	-1.58181	0.232028	-6.8173	9.27694e-12	1.6912e-10
ENSG00000105711	28.2213	1.11288	0.141917	7.84178	4.44188e-15	1.45107e-13
ENSG00000105856	1583.99	-1.04194	0.171817	-6.06424	1.3258e-09	1.66674e-08
ENSG00000105971	14.2718	1.71448	0.260048	6.59295	4.31161e-11	7.06189e-10
ENSG00000105974	13.8175	3.01063	0.349018	8.626	6.35341e-18	3.07402e-16
ENSG00000105976	6.40943	2.52567	0.295504	8.54697	1.26365e-17	5.9375e-16
ENSG00000106004	8.93127	1.12154	0.438197	2.55945	0.0104837	0.0264449
ENSG00000106070	80.3529	1.72978	0.220573	7.84219	4.42758e-15	1.44904e-13
ENSG00000106302	2.57901	2.3732	1.03458	2.29389	0.021797	0.0491758
ENSG00000106341	27.0412	-2.77796	0.513121	-5.41384	6.16881e-08	5.6001e-07
ENSG00000106633	4.19351	-1.63501	0.398951	-4.09829	4.16221e-05	0.000203807
ENSG00000106772	24.346	1.09337	0.419526	2.60621	0.00915514	0.0235144
ENSG00000106853	16.2643	1.41442	0.159588	8.86294	7.79342e-19	4.21504e-17
ENSG00000107282	8.10737	-1.48239	0.356305	-4.16045	3.17625e-05	0.000159767
ENSG00000107821	3.36373	1.77655	0.353011	5.03255	4.83995e-07	3.67295e-06
ENSG00000108176	1.19825	1.17986	0.512771	2.30094	0.021395	0.0483726
ENSG00000108379	3.384	-1.12133	0.45191	-2.48131	0.0130902	0.0320575
ENSG00000108387	34.4694	1.2371	0.210302	5.8825	4.04112e-09	4.68247e-08
ENSG00000108511	0.55341	1.70075	0.678426	2.50691	0.0121792	0.0301148
ENSG00000108641	16.9692	1.15	0.172102	6.6821	2.35545e-11	4.02744e-10
ENSG00000108688	2.29869	3.1968	0.679477	4.70479	2.54122e-06	1.63644e-05
ENSG00000108821	5.09449	-1.4335	0.524226	-2.7345	0.00624745	0.0168305
ENSG00000108839	128.269	1.43208	0.204624	6.9986	2.58526e-12	5.23544e-11
ENSG00000108950	113.33	3.08305	0.276448	11.1524	6.97314e-29	9.75259e-27
ENSG00000108960	328.156	1.01613	0.175345	5.79507	6.82907e-09	7.5512e-08
ENSG00000109047	1.24758	1.49138	0.494638	3.0151	0.00256896	0.00777245
ENSG00000109089	2.27661	1.39328	0.453993	3.06895	0.00214811	0.00667428
ENSG00000109272	85.3917	2.73285	0.341355	8.00588	1.18612e-15	4.22145e-14
ENSG00000109472	3.24876	3.13169	0.639743	4.89523	9.81931e-07	6.95353e-06
ENSG00000109674	8.29931	1.97371	0.241131	8.18523	2.71775e-16	1.07165e-14
ENSG00000109805	38.9994	3.13208	0.263371	11.8923	1.29854e-32	2.30163e-30
ENSG00000109991	1.00399	1.67832	0.544769	3.08078	0.00206456	0.00645022
ENSG00000110013	89.0629	1.1028	0.121995	9.0397	1.57102e-19	9.22112e-18
ENSG00000110079	259.108	1.55103	0.222664	6.9658	3.26534e-12	6.52157e-11
ENSG00000110203	344.468	1.91075	0.418721	4.5633	5.03562e-06	3.0404e-05
ENSG00000110237	9.83635	1.12409	0.277987	4.04366	5.26238e-05	0.000249357
ENSG00000110328	2.91588	1.63712	0.375997	4.35407	1.3363e-05	7.32469e-05
ENSG00000110427	0.853812	1.64681	0.702474	2.3443	0.0190629	0.0439831
ENSG00000110492	7.08531	1.27305	0.227558	5.59441	2.21369e-08	2.21023e-07
ENSG00000110777	193.884	1.08449	0.153549	7.06283	1.63143e-12	3.44815e-11
ENSG00000110799	46.4995	1.12049	0.251874	4.44861	8.64267e-06	4.94475e-05
ENSG00000110848	4755.78	-1.44079	0.34135	-4.22086	2.43376e-05	0.000125596
ENSG00000110944	76.3049	-1.67221	0.254925	-6.55962	5.39443e-11	8.68444e-10
ENSG00000111058	5.71588	1.25694	0.240648	5.22316	1.75891e-07	1.46048e-06
ENSG00000111206	48.6434	2.75857	0.16563	16.655	2.78286e-62	3.11367e-59
ENSG00000111247	22.2636	1.42387	0.204205	6.97273	3.1084e-12	6.23142e-11
ENSG00000111291	11.0511	3.3516	0.264478	12.6725	8.40178e-37	2.06039e-34
ENSG00000111452	58.6251	-1.08858	0.137823	-7.89841	2.82483e-15	9.45235e-14
ENSG00000111537	105.415	-1.27277	0.341745	-3.72434	0.000195825	0.000807756
ENSG00000111665	29.2854	2.38155	0.170975	13.9292	4.20997e-44	1.79445e-41
ENSG00000111834	2.74092	1.09853	0.318224	3.45207	0.000556311	0.00202874
ENSG00000111886	17.2717	1.19494	0.186363	6.41191	1.43711e-10	2.16376e-09
ENSG00000112029	66.9187	1.05952	0.131313	8.06869	7.10538e-16	2.62811e-14
ENSG00000112077	10.0375	2.03794	0.31408	6.4886	8.66365e-11	1.35574e-09
ENSG00000112149	2787.31	-1.98178	0.442819	-4.47538	7.62773e-06	4.41058e-05
ENSG00000112164	1.48533	1.70546	0.611547	2.78876	0.00529099	0.0145431
ENSG00000112212	0.885983	3.29536	0.941701	3.49937	0.000466361	0.00173513
ENSG00000112276	7.44272	1.12406	0.227079	4.95007	7.41883e-07	5.40325e-06
ENSG00000112290	46.4254	1.40474	0.192194	7.30898	2.69179e-13	6.56518e-12
ENSG00000112299	456.173	1.52339	0.255324	5.96651	2.42379e-09	2.91409e-08
ENSG00000112312	66.3291	1.09711	0.174356	6.29233	3.12731e-10	4.43271e-09
ENSG00000112379	1.83384	1.37573	0.551152	2.49611	0.0125565	0.0309155
ENSG00000112493	1069.89	-3.11807	0.646723	-4.82133	1.42606e-06	9.73658e-06
ENSG00000112541	1.05094	2.16584	0.579689	3.73621	0.000186811	0.000772711
ENSG00000112562	2.28971	2.37254	0.756134	3.13772	0.00170265	0.00544787
ENSG00000112742	17.1134	2.57174	0.237208	10.8417	2.18314e-27	2.58825e-25
ENSG00000112964	3.11208	1.20039	0.391206	3.06845	0.00215173	0.00668058
ENSG00000112984	23.1133	3.58846	0.256137	14.0099	1.3558e-44	5.91988e-42
ENSG00000113140	1100.5	2.06901	0.222343	9.30549	1.33378e-20	8.8763e-19
ENSG00000113303	2.50315	1.56773	0.646244	2.42591	0.0152703	0.0364539
ENSG00000113319	162.491	-1.04122	0.155404	-6.7001	2.08275e-11	3.60126e-10
ENSG00000113389	4.36923	1.10329	0.451516	2.44352	0.0145447	0.0349595
ENSG00000113657	1.07124	1.98999	0.556529	3.57571	0.000349275	0.00134165
ENSG00000114115	1.98128	1.80171	0.449399	4.00916	6.0934e-05	0.000283482
ENSG00000114315	27.0561	-2.11739	0.433642	-4.88281	1.04583e-06	7.34502e-06
ENSG00000114547	0.388741	1.98316	0.801675	2.47377	0.0133695	0.032621
ENSG00000114948	32.6977	-1.48281	0.295336	-5.02074	5.14724e-07	3.87983e-06
ENSG00000115008	17.5437	-4.60086	1.0195	-4.51288	6.39536e-06	3.76735e-05
ENSG00000115009	50.9544	-3.52409	0.662151	-5.32218	1.02529e-07	8.93171e-07
ENSG00000115129	129.407	1.26151	0.161896	7.79209	6.59104e-15	2.07734e-13
ENSG00000115155	39.5196	2.29122	0.369105	6.2075	5.38352e-10	7.26816e-09
ENSG00000115163	12.7252	3.54878	0.289139	12.2736	1.25528e-34	2.55364e-32
ENSG00000115183	8.19173	1.26535	0.331311	3.81921	0.000133877	0.000571725
ENSG00000115194	1.24548	1.50997	0.5169	2.9212	0.00348689	0.0101203
ENSG00000115226	3.59175	-2.20454	0.797734	-2.7635	0.0057185	0.0155676
ENSG00000115290	5.43572	2.37881	0.333833	7.12575	1.03513e-12	2.28213e-11
ENSG00000115414	88.2387	2.96257	0.359607	8.23836	1.74583e-16	7.05506e-15
ENSG00000115457	35.2123	1.94465	0.312833	6.21626	5.09147e-10	6.92085e-09
ENSG00000115468	7.56849	-1.17378	0.291445	-4.02747	5.63801e-05	0.000264496
ENSG00000115590	49.2955	1.58194	0.339954	4.65339	3.26522e-06	2.05897e-05
ENSG00000115607	317.396	-1.24594	0.196026	-6.35598	2.07109e-10	3.03161e-09
ENSG00000115641	33.8946	1.14912	0.182955	6.28088	3.36668e-10	4.74943e-09
ENSG00000115648	1.22689	2.03688	0.547735	3.71873	0.000200225	0.00082287
ENSG00000115884	28.6402	5.0497	0.43579	11.5875	4.77091e-31	7.5583e-29
ENSG00000116031	4.6522	-1.30863	0.466341	-2.80617	0.00501337	0.0138845
ENSG00000116032	3.12115	1.26926	0.421564	3.01085	0.00260521	0.00786882
ENSG00000116044	1188.92	-1.25277	0.204457	-6.12729	8.93887e-10	1.16381e-08
ENSG00000116133	317.234	1.48997	0.187216	7.95856	1.74053e-15	6.02686e-14
ENSG00000116285	20.9468	-1.73531	0.411422	-4.21784	2.46657e-05	0.000127142
ENSG00000116761	25.076	-1.61328	0.372695	-4.32868	1.50003e-05	8.12019e-05
ENSG00000117399	82.7357	3.66881	0.223569	16.4102	1.61783e-60	1.60902e-57
ENSG00000117400	15.6899	1.78362	0.258546	6.89866	5.2494e-12	1.0008e-10
ENSG00000117411	34.0552	1.27121	0.178443	7.12392	1.049e-12	2.30963e-11
ENSG00000117479	45.1684	-1.68943	0.269423	-6.27056	3.59763e-10	5.05135e-09
ENSG00000117525	8.78079	1.37913	0.379791	3.63129	0.000282008	0.00111103
ENSG00000117560	95.5399	-1.2735	0.207886	-6.12597	9.01336e-10	1.1718e-08
ENSG00000117595	15.081	-1.01028	0.367718	-2.74744	0.0060062	0.0162544
ENSG00000117600	1.98685	-1.97304	0.616121	-3.20235	0.0013631	0.00448488
ENSG00000117632	616.16	1.43513	0.149375	9.60759	7.42669e-22	5.63359e-20
ENSG00000117650	19.1003	2.23635	0.200577	11.1496	7.19657e-29	9.98705e-27
ENSG00000117707	1.43509	2.39755	0.754977	3.17566	0.00149495	0.00486061
ENSG00000117724	55.3512	2.09657	0.174269	12.0307	2.45201e-33	4.71998e-31
ENSG00000117984	8796.08	1.19176	0.152827	7.79812	6.28366e-15	1.99805e-13
ENSG00000118113	2.38415	4.25292	0.589005	7.22052	5.17887e-13	1.20233e-11
ENSG00000118137	2.3987	1.31416	0.36528	3.59769	0.000321061	0.00124461
ENSG00000118193	15.4593	2.64865	0.211636	12.5151	6.17142e-36	1.45369e-33
ENSG00000118402	12.3625	-1.86842	0.3385	-5.51971	3.3956e-08	3.27345e-07
ENSG00000118496	97.0083	-1.20091	0.13224	-9.0813	1.07284e-19	6.48848e-18
ENSG00000118503	13678	-1.79916	0.3718	-4.83905	1.30461e-06	8.96893e-06
ENSG00000118520	3.22788	1.02946	0.409308	2.51511	0.0118995	0.0295293
ENSG00000118777	10.2522	-1.19704	0.376011	-3.18353	0.00145493	0.0047512
ENSG00000118785	1.93188	2.64905	0.646019	4.10058	4.1212e-05	0.00020202
ENSG00000118985	252.65	1.31791	0.187854	7.01561	2.28944e-12	4.67871e-11
ENSG00000119147	3.09324	-1.54246	0.433869	-3.55512	0.000377808	0.0014369
ENSG00000119283	0.633344	2.00505	0.805528	2.48911	0.0128063	0.0314385
ENSG00000119326	30.5445	2.01722	0.206199	9.78288	1.33358e-22	1.09512e-20
ENSG00000119333	134.091	1.32598	0.110856	11.9613	5.66723e-33	1.04593e-30
ENSG00000119508	211.651	-2.33823	0.434537	-5.38097	7.40875e-08	6.62495e-07
ENSG00000119714	127.02	-1.13905	0.173392	-6.56922	5.05784e-11	8.18926e-10
ENSG00000119917	557.398	1.45799	0.382515	3.81158	0.000138079	0.000587147
ENSG00000120217	40.4198	-1.11406	0.152785	-7.29167	3.06129e-13	7.34628e-12
ENSG00000120279	5.5637	1.0144	0.354099	2.86472	0.00417374	0.0118206
ENSG00000120875	71.3092	-1.18133	0.370298	-3.19022	0.00142164	0.00465098
ENSG00000120885	1627.1	2.86736	0.237556	12.0702	1.51681e-33	2.98395e-31
ENSG00000121152	46.7853	1.99695	0.163366	12.2238	2.32043e-34	4.66745e-32
ENSG00000121211	2.13573	4.79464	0.769291	6.23255	4.5891e-10	6.31469e-09
ENSG00000121316	3861.62	1.427	0.216945	6.57773	4.77698e-11	7.77431e-10
ENSG00000121653	4.63714	-1.12649	0.38102	-2.95651	0.00311142	0.00917639
ENSG00000121690	10.1396	-1.69915	0.244266	-6.95616	3.49667e-12	6.95527e-11
ENSG00000121797	183.017	-1.79377	0.377659	-4.74971	2.03711e-06	1.34026e-05
ENSG00000121898	0.440939	2.19895	0.932076	2.3592	0.0183145	0.0424752
ENSG00000121933	13.0719	2.32031	0.395201	5.87121	4.32629e-09	4.97988e-08
ENSG00000121966	5332.74	-1.35546	0.251584	-5.38771	7.13603e-08	6.40604e-07
ENSG00000122025	250.244	1.72397	0.29274	5.88908	3.88349e-09	4.50565e-08
ENSG00000122035	11.8395	1.08532	0.346386	3.13326	0.00172874	0.00552247
ENSG00000122420	3.0571	1.90967	0.466535	4.09331	4.2525e-05	0.000207547
ENSG00000122733	2.05013	1.26832	0.431543	2.93904	0.00329235	0.00964168
ENSG00000122786	23.4142	1.91521	0.263182	7.27715	3.40952e-13	8.10586e-12
ENSG00000122952	117.724	2.36181	0.154093	15.3272	5.02908e-53	3.46272e-50
ENSG00000122966	21.4115	1.86587	0.225621	8.26992	1.34043e-16	5.52914e-15
ENSG00000123080	56.7019	1.21557	0.118122	10.2908	7.75376e-25	7.62681e-23
ENSG00000123095	14.7672	1.23366	0.226584	5.44461	5.19204e-08	4.81346e-07
ENSG00000123131	235.04	1.02179	0.0816601	12.5127	6.36185e-36	1.47909e-33
ENSG00000123358	3000.98	-1.6118	0.440655	-3.65773	0.000254458	0.00101768
ENSG00000123473	39.2611	1.73352	0.148928	11.64	2.57962e-31	4.12325e-29
ENSG00000123485	39.1408	2.52614	0.133079	18.9824	2.38658e-80	1.06812e-76
ENSG00000123500	5.85893	2.40803	0.437812	5.50014	3.79496e-08	3.61754e-07
ENSG00000123610	203.848	-2.44976	0.642176	-3.81477	0.000136308	0.00058124
ENSG00000123612	20.9389	-1.19738	0.255803	-4.68089	2.85638e-06	1.8269e-05
ENSG00000123977	0.797024	1.76608	0.642671	2.74803	0.00599538	0.0162325
ENSG00000123989	166.198	1.28001	0.117126	10.9285	8.42439e-28	1.04009e-25
ENSG00000124107	3.34793	2.31301	0.372519	6.20911	5.32865e-10	7.20494e-09
ENSG00000124191	33.2924	1.21966	0.173217	7.04125	1.90528e-12	3.9707e-11
ENSG00000124302	4.63838	2.09886	0.46605	4.50352	6.68364e-06	3.92168e-05
ENSG00000124466	90.4692	-2.40675	0.441388	-5.45268	4.96152e-08	4.61889e-07
ENSG00000124469	4.48553	1.34869	0.353976	3.8101	0.000138908	0.000590393
ENSG00000124491	3797.09	1.322	0.184233	7.17572	7.19269e-13	1.62786e-11
ENSG00000124493	1.86667	1.3737	0.478833	2.86885	0.00411963	0.0116933
ENSG00000124557	2.37934	1.61871	0.68159	2.37491	0.0175534	0.0409649
ENSG00000124575	183.227	1.3986	0.149652	9.34563	9.13436e-21	6.12447e-19
ENSG00000124635	18.4277	2.12288	0.272257	7.79733	6.32325e-15	2.00707e-13
ENSG00000124657	1.10808	2.74934	0.863481	3.18402	0.00145244	0.00474481
ENSG00000124721	5.23569	1.59732	0.284604	5.61245	1.99485e-08	2.0108e-07
ENSG00000124780	5.24624	-1.58456	0.65678	-2.41262	0.0158383	0.0375844
ENSG00000124785	2.6248	2.09174	0.490979	4.26035	2.04111e-05	0.000106967
ENSG00000125144	2.17284	2.55783	0.382054	6.69495	2.1574e-11	3.71007e-10
ENSG00000125148	394.418	1.3421	0.168766	7.9524	1.82936e-15	6.29793e-14
ENSG00000125245	214.796	-1.681	0.274093	-6.13295	8.62646e-10	1.12395e-08
ENSG00000125266	5.85874	-1.37286	0.359829	-3.81532	0.000136004	0.000580253
ENSG00000125319	15.3887	1.26919	0.200319	6.33584	2.36057e-10	3.42733e-09
ENSG00000125378	1.39903	-2.28103	0.671674	-3.39603	0.000683707	0.00243625
ENSG00000125538	1820.83	-1.80954	0.43019	-4.20637	2.59505e-05	0.000133152
ENSG00000125657	114.867	-2.07342	0.428285	-4.84121	1.29051e-06	8.88564e-06
ENSG00000125740	4159.63	-1.61122	0.247977	-6.49747	8.16819e-11	1.28269e-09
ENSG00000125968	178.116	1.09211	0.241684	4.51876	6.2204e-06	3.67154e-05
ENSG00000126262	131.609	1.25015	0.210578	5.93676	2.90711e-09	3.44604e-08
ENSG00000126266	2.82517	2.38646	0.459277	5.19612	2.03486e-07	1.66642e-06
ENSG00000126709	1107.87	2.01001	0.334433	6.0102	1.853e-09	2.27676e-08
ENSG00000126787	36.9366	3.94695	0.288458	13.683	1.28359e-42	4.99541e-40
ENSG00000126803	30.1064	-1.10466	0.388861	-2.84077	0.00450053	0.0126184
ENSG00000126878	2.27488	1.77566	0.558359	3.18014	0.00147205	0.004801
ENSG00000127152	127.301	-1.0097	0.145266	-6.95068	3.63537e-12	7.1912e-11
ENSG00000127241	2.11182	1.53201	0.424852	3.60598	0.000310974	0.00120997
ENSG00000127252	5.36899	1.73357	0.404739	4.28318	1.84244e-05	9.74975e-05
ENSG00000127318	1.0385	2.85296	1.01144	2.82068	0.00479224	0.0133443
ENSG00000127325	2.46172	1.52405	0.46353	3.28792	0.00100929	0.0034331
ENSG00000127423	6.52636	1.81593	0.26387	6.88192	5.90509e-12	1.11394e-10
ENSG00000127533	19.4583	1.45065	0.244731	5.92753	3.07529e-09	3.61958e-08
ENSG00000127564	51.7961	3.25341	0.193495	16.814	1.92834e-63	2.65547e-60
ENSG00000127578	3.44576	-1.07088	0.401924	-2.66439	0.0077129	0.0202517
ENSG00000127831	32.1758	1.1883	0.272858	4.35502	1.33057e-05	7.30223e-05
ENSG00000127920	199.756	1.32195	0.197874	6.68076	2.377e-11	4.05654e-10
ENSG00000128045	4.37765	-2.30603	0.664341	-3.47115	0.000518231	0.00190696
ENSG00000128228	429.171	1.06745	0.117613	9.07599	1.12646e-19	6.78986e-18
ENSG00000128268	5.37185	1.10265	0.296551	3.71825	0.000200611	0.000824079
ENSG00000128310	0.573791	1.92224	0.781584	2.45942	0.0139161	0.0337158
ENSG00000128383	1715.44	1.29012	0.180124	7.1624	7.92765e-13	1.77623e-11
ENSG00000128510	1.62994	1.28174	0.445209	2.87897	0.00398975	0.0113697
ENSG00000128578	27.4343	1.04928	0.146643	7.15532	8.34796e-13	1.86573e-11
ENSG00000129173	9.19956	2.71266	0.352271	7.7005	1.3553e-14	4.0641e-13
ENSG00000129195	7.82758	2.41767	0.273938	8.8256	1.08878e-18	5.7838e-17
ENSG00000129354	4.51857	1.32362	0.362234	3.65406	0.000258131	0.00102942
ENSG00000129538	138.041	5.53034	0.375726	14.7191	4.86247e-49	2.72025e-46
ENSG00000129654	14.6345	-2.98548	0.56877	-5.24901	1.52919e-07	1.28826e-06
ENSG00000129810	19.4426	1.67564	0.186346	8.99209	2.42583e-19	1.39637e-17
ENSG00000129910	2.37892	1.01205	0.437331	2.31415	0.0206596	0.0469411
ENSG00000129991	1.43542	3.62939	1.0277	3.53156	0.000413117	0.00155338
ENSG00000130037	5.11675	-1.69851	0.401722	-4.22806	2.35711e-05	0.000122133
ENSG00000130054	0.803467	1.69772	0.692049	2.45317	0.0141602	0.0341868
ENSG00000130176	3.37431	1.91681	0.560878	3.41752	0.000631937	0.00227167
ENSG00000130203	5.33633	1.28203	0.26197	4.89379	9.89141e-07	6.99628e-06
ENSG00000130508	11.6214	1.01907	0.428072	2.3806	0.0172845	0.0404374
ENSG00000130558	94.5152	-1.51999	0.487382	-3.11869	0.00181657	0.00576599
ENSG00000130584	24.5545	-1.13446	0.182341	-6.22162	4.92035e-10	6.7035e-09
ENSG00000130707	1.78156	2.44313	0.504172	4.84583	1.26081e-06	8.70126e-06
ENSG00000130821	29.1459	2.27031	0.314786	7.21223	5.5044e-13	1.26658e-11
ENSG00000130844	1477.56	-2.56194	0.403338	-6.35184	2.12749e-10	3.1015e-09
ENSG00000131015	16.1631	-2.97802	0.56757	-5.24696	1.54628e-07	1.30205e-06
ENSG00000131019	21.323	1.01103	0.132454	7.63312	2.29132e-14	6.65895e-13
ENSG00000131142	1.47077	2.44426	0.473539	5.1617	2.44719e-07	1.96368e-06
ENSG00000131153	44.3897	2.795	0.201358	13.8808	8.28258e-44	3.36988e-41
ENSG00000131355	104.259	-1.84459	0.204531	-9.01863	1.90464e-19	1.11065e-17
ENSG00000131459	7.51677	-1.45412	0.40239	-3.6137	0.000301862	0.00117912
ENSG00000131711	15.7643	1.24656	0.201984	6.17157	6.76135e-10	8.98602e-09
ENSG00000131747	154.099	3.33792	0.227884	14.6475	1.39783e-48	7.58299e-46
ENSG00000131845	69.989	-1.96656	0.189844	-10.3588	3.81679e-25	3.86035e-23
ENSG00000131849	15.8148	-1.33383	0.229753	-5.80552	6.41648e-09	7.12138e-08
ENSG00000132002	4484.02	-1.19477	0.226614	-5.27226	1.34754e-07	1.14765e-06
ENSG00000132170	7.18576	2.32965	0.466987	4.98869	6.07913e-07	4.51571e-06
ENSG00000132465	3170.66	3.40723	0.256889	13.2634	3.77203e-40	1.18468e-37
ENSG00000132646	336.478	1.00255	0.126708	7.9123	2.5267e-15	8.55065e-14
ENSG00000132692	0.927983	1.59984	0.548738	2.91549	0.00355126	0.0102755
ENSG00000132801	24.3297	-1.13816	0.197704	-5.75686	8.5691e-09	9.30285e-08
ENSG00000132972	3.79858	3.30086	1.11664	2.95605	0.00311605	0.00918701
ENSG00000133069	89.5011	1.83127	0.259383	7.06012	1.66359e-12	3.51197e-11
ENSG00000133101	2.43787	2.27921	0.536782	4.24607	2.17555e-05	0.000113514
ENSG00000133106	446.135	1.13043	0.254277	4.44568	8.7615e-06	5.00314e-05
ENSG00000133116	7.54578	-1.29563	0.390249	-3.31999	0.000900191	0.00310386
ENSG00000133216	85.9447	1.65411	0.266759	6.20075	5.61962e-10	7.57549e-09
ENSG00000133328	8.71293	1.41662	0.397865	3.56056	0.000370071	0.00141349
ENSG00000133454	2.65262	-2.43065	0.671253	-3.62106	0.000293397	0.00115159
ENSG00000133742	163.345	7.01399	0.83195	8.43078	3.43367e-17	1.51777e-15
ENSG00000133800	2.10088	1.36767	0.511955	2.67147	0.00755194	0.0198758
ENSG00000133980	0.596588	2.20584	0.685773	3.21657	0.00129733	0.00430088
ENSG00000134057	72.71	2.33643	0.183637	12.7231	4.39919e-37	1.10922e-34
ENSG00000134193	7.17097	-1.95754	0.501869	-3.90049	9.59983e-05	0.000425808
ENSG00000134201	5.26875	1.75377	0.41538	4.2221	2.4204e-05	0.000125014
ENSG00000134323	1.76817	1.84995	0.540642	3.42176	0.000622175	0.00223883
ENSG00000134326	441.276	1.11145	0.304653	3.64825	0.00026403	0.00104897
ENSG00000134363	2.88854	2.64318	0.625825	4.22351	2.40524e-05	0.000124267
ENSG00000134508	10.1221	1.23622	0.218858	5.64851	1.61849e-08	1.65946e-07
ENSG00000134531	99.4582	1.34724	0.314045	4.28998	1.78692e-05	9.48959e-05
ENSG00000134548	27.2094	1.4956	0.269737	5.54465	2.94537e-08	2.87502e-07
ENSG00000134668	29.6706	1.5859	0.287922	5.50809	3.62753e-08	3.48017e-07
ENSG00000134690	47.2575	1.82539	0.16064	11.3633	6.37236e-30	9.42793e-28
ENSG00000134775	0.399225	2.21528	0.924439	2.39636	0.016559	0.0390005
ENSG00000134827	0.605354	1.92405	0.736152	2.61366	0.00895779	0.0230669
ENSG00000134901	7.09896	1.02767	0.25147	4.08664	4.37665e-05	0.000212563
ENSG00000135063	0.674953	2.2427	0.759684	2.95214	0.00315578	0.00928886
ENSG00000135069	55.2692	1.33005	0.184064	7.22601	4.97401e-13	1.15815e-11
ENSG00000135114	514.46	1.2277	0.265882	4.61744	3.88496e-06	2.40569e-05
ENSG00000135318	105.988	-1.01528	0.285226	-3.55957	0.000371457	0.00141757
ENSG00000135324	0.853116	2.23877	0.958576	2.33552	0.0195163	0.0448154
ENSG00000135404	2366.61	1.17962	0.107842	10.9384	7.55123e-28	9.4533e-26
ENSG00000135424	17.6111	1.56522	0.195379	8.01122	1.13575e-15	4.05833e-14
ENSG00000135451	24.3869	3.2656	0.260573	12.5324	4.96462e-36	1.18502e-33
ENSG00000135476	26.6758	2.56977	0.18787	13.6785	1.36536e-42	5.20058e-40
ENSG00000135480	5.56128	1.10648	0.302141	3.66214	0.000250115	0.00100259
ENSG00000135625	11.57	-2.28142	0.583408	-3.9105	9.2104e-05	0.000410365
ENSG00000135636	976.248	1.65161	0.228749	7.22019	5.19161e-13	1.20233e-11
ENSG00000135862	97.7441	1.59006	0.174481	9.11305	8.00968e-20	4.91059e-18
ENSG00000135916	737.159	1.5089	0.122045	12.3634	4.12275e-35	9.11178e-33
ENSG00000135960	78.0849	-1.43186	0.230349	-6.21606	5.09807e-10	6.92455e-09
ENSG00000136010	11.4007	1.47927	0.209626	7.05671	1.70485e-12	3.59484e-11
ENSG00000136158	43.3448	1.36409	0.263725	5.1724	2.3111e-07	1.86787e-06
ENSG00000136160	4.94022	2.16794	0.404606	5.35816	8.40761e-08	7.44009e-07
ENSG00000136231	25.7444	1.37885	0.171701	8.03057	9.70181e-16	3.4806e-14
ENSG00000136383	1.50009	1.51563	0.456407	3.32079	0.000897635	0.00309683
ENSG00000136630	154.881	1.25395	0.196945	6.36701	1.92751e-10	2.84706e-09
ENSG00000136842	27.8217	1.85475	0.280457	6.61331	3.75831e-11	6.20676e-10
ENSG00000136929	40.5881	1.35779	0.28517	4.76134	1.92311e-06	1.27274e-05
ENSG00000136982	8.21614	2.29111	0.319013	7.18186	6.87672e-13	1.56227e-11
ENSG00000137198	145.026	2.24349	0.231374	9.69641	3.12287e-22	2.452e-20
ENSG00000137225	3.73339	1.4787	0.491876	3.00624	0.00264497	0.00797141
ENSG00000137285	3.82111	-3.16994	0.912955	-3.47218	0.000516258	0.00190048
ENSG00000137310	31.9348	-6.5409	1.07467	-6.08642	1.1546e-09	1.47115e-08
ENSG00000137331	38.9503	-24.2612	2.20072	-11.0242	2.92046e-28	3.87275e-26
ENSG00000137491	4.78763	1.85244	0.303733	6.09892	1.06785e-09	1.36841e-08
ENSG00000137563	51.8794	2.25704	0.166443	13.5604	6.87337e-42	2.46094e-39
ENSG00000137804	57.1419	2.74606	0.201825	13.6061	3.68262e-42	1.34544e-39
ENSG00000137807	43.8384	1.93097	0.194909	9.90703	3.88024e-23	3.33962e-21
ENSG00000137812	53.3569	1.69966	0.142094	11.9615	5.65293e-33	1.04593e-30
ENSG00000137869	5.53122	5.47633	0.789368	6.93762	3.98769e-12	7.82759e-11
ENSG00000137941	18.8752	1.40249	0.1962	7.14823	8.79045e-13	1.95227e-11
ENSG00000137959	496.402	2.24046	0.424365	5.27955	1.29498e-07	1.10552e-06
ENSG00000137965	294.223	1.25106	0.251043	4.98346	6.24566e-07	4.62406e-06
ENSG00000137968	3.67082	-1.8333	0.792972	-2.31194	0.0207811	0.047175
ENSG00000138028	3.28482	1.346	0.332709	4.04558	5.21929e-05	0.00024768
ENSG00000138075	0.51096	2.14762	0.774599	2.77256	0.00556177	0.0151733
ENSG00000138135	6.31561	1.61287	0.441001	3.65729	0.000254893	0.00101878
ENSG00000138160	79.8692	2.37061	0.179829	13.1826	1.10509e-39	3.29721e-37
ENSG00000138180	27.0382	3.44826	0.252669	13.6473	2.09401e-42	7.8098e-40
ENSG00000138207	1.05749	3.24572	0.71639	4.53066	5.87999e-06	3.49133e-05
ENSG00000138316	4.92885	1.07072	0.31135	3.43896	0.000583956	0.00211748
ENSG00000138606	19.1435	-1.01587	0.199717	-5.08652	3.64685e-07	2.83605e-06
ENSG00000138670	937.865	-1.29985	0.353229	-3.6799	0.000233329	0.000944182
ENSG00000138722	88.1518	1.9504	0.224396	8.69177	3.56842e-18	1.79443e-16
ENSG00000138735	86.9764	1.05188	0.183347	5.7371	9.63088e-09	1.03179e-07
ENSG00000138772	8.95616	2.71042	0.355988	7.61381	2.66133e-14	7.61073e-13
ENSG00000138778	33.8316	1.84434	0.187329	9.84546	7.17097e-23	5.97091e-21
ENSG00000138798	34.9069	2.39165	0.247914	9.64713	5.05502e-22	3.85085e-20
ENSG00000139053	2.92219	1.1924	0.33374	3.57284	0.000353127	0.00135455
ENSG00000139263	0.720909	1.95834	0.712287	2.74937	0.00597094	0.0161712
ENSG00000139567	10.6016	1.23751	0.31409	3.93998	8.14895e-05	0.00036839
ENSG00000139734	10.3574	3.22581	0.285378	11.3036	1.25908e-29	1.80321e-27
ENSG00000139910	0.447453	2.06162	0.776415	2.65531	0.00792345	0.0207407
ENSG00000139970	650.138	-1.33737	0.183597	-7.28424	3.2349e-13	7.7318e-12
ENSG00000139988	1.09272	1.36779	0.586154	2.33349	0.0196223	0.0450125
ENSG00000140022	65.6909	1.25858	0.242247	5.19545	2.04226e-07	1.67172e-06
ENSG00000140284	16.3981	1.4614	0.275125	5.31178	1.0856e-07	9.41593e-07
ENSG00000140451	39.6555	1.25762	0.124126	10.1318	3.99365e-24	3.84378e-22
ENSG00000140479	97.88	1.68925	0.21698	7.78526	6.95705e-15	2.1702e-13
ENSG00000140481	0.594974	2.31414	0.805622	2.87249	0.00407253	0.0115743
ENSG00000140522	0.55524	1.73951	0.758439	2.29354	0.0218168	0.0492081
ENSG00000140525	247.319	1.06918	0.0994717	10.7486	6.02005e-27	6.86439e-25
ENSG00000140534	7.20077	2.48388	0.29508	8.41765	3.84099e-17	1.68533e-15
ENSG00000140538	2.02571	1.78694	0.396411	4.50781	6.55013e-06	3.84965e-05
ENSG00000140682	19.1934	2.00969	0.252562	7.95719	1.75993e-15	6.07057e-14
ENSG00000141198	1.61627	1.67867	0.498247	3.36915	0.000754015	0.00265455
ENSG00000141338	2.46589	1.17937	0.383061	3.0788	0.00207839	0.00648324
ENSG00000141431	0.93631	1.44844	0.582766	2.48545	0.0129387	0.031717
ENSG00000141570	27.0702	-1.01857	0.156202	-6.52084	6.99131e-11	1.10956e-09
ENSG00000141738	0.787951	2.29739	0.750427	3.06144	0.00220272	0.00682
ENSG00000141744	1.41504	1.44651	0.524022	2.76039	0.00577316	0.0157021
ENSG00000142089	3765.89	2.26359	0.285436	7.93027	2.1867e-15	7.45645e-14
ENSG00000142303	133.701	-1.34066	0.16058	-8.34885	6.89288e-17	2.95206e-15
ENSG00000142494	19.8401	-1.01264	0.213516	-4.74272	2.10873e-06	1.38331e-05
ENSG00000142556	96.9441	-1.00321	0.163194	-6.14738	7.87757e-10	1.03542e-08
ENSG00000142583	59.9324	1.46861	0.174179	8.4316	3.40961e-17	1.51086e-15
ENSG00000142661	1.48451	1.12256	0.439612	2.55352	0.010664	0.0268466
ENSG00000142694	38.9942	1.08718	0.177015	6.14172	8.16332e-10	1.06984e-08
ENSG00000142731	43.2745	1.54789	0.143207	10.8088	3.12862e-27	3.63692e-25
ENSG00000142945	42.0306	2.87704	0.216048	13.3166	1.85262e-40	5.92243e-38
ENSG00000143184	24.8593	-1.97099	0.376627	-5.23327	1.66536e-07	1.39326e-06
ENSG00000143228	20.5484	2.20572	0.184446	11.9586	5.85111e-33	1.06884e-30
ENSG00000143297	261.193	1.10395	0.257829	4.28172	1.85452e-05	9.80787e-05
ENSG00000143344	103.465	1.01366	0.202493	5.00593	5.5592e-07	4.1658e-06
ENSG00000143369	6.60228	1.6649	0.276336	6.02493	1.6918e-09	2.09741e-08
ENSG00000143416	64.6806	5.55097	0.758446	7.31888	2.50051e-13	6.13207e-12
ENSG00000143429	5.18864	1.05775	0.3124	3.38588	0.000709504	0.00251466
ENSG00000143452	7.15248	1.38347	0.287127	4.81831	1.44779e-06	9.85706e-06
ENSG00000143476	54.0752	3.18094	0.194243	16.3761	2.83367e-60	2.53642e-57
ENSG00000143507	381.306	-1.17349	0.234235	-5.00989	5.44618e-07	4.08795e-06
ENSG00000143545	12.5736	1.6084	0.281539	5.71289	1.11076e-08	1.17731e-07
ENSG00000143546	15507.1	1.77333	0.199156	8.90426	5.37426e-19	2.9972e-17
ENSG00000143595	22.5221	1.15462	0.271149	4.25823	2.06051e-05	0.000107826
ENSG00000143603	31.6757	2.52173	0.19394	13.0026	1.18183e-38	3.35826e-36
ENSG00000143631	1.71319	2.02102	0.48764	4.14448	3.40581e-05	0.000170025
ENSG00000143768	1.19153	1.14506	0.487902	2.3469	0.0189305	0.0437113
ENSG00000143776	21.7418	1.80787	0.173944	10.3934	2.65656e-25	2.71758e-23
ENSG00000143845	21.5723	-1.16947	0.208636	-5.6053	2.0789e-08	2.09082e-07
ENSG00000143847	38.2344	-1.64033	0.337085	-4.86622	1.13751e-06	7.92672e-06
ENSG00000143942	18.474	1.42805	0.210166	6.79485	1.08428e-11	1.95083e-10
ENSG00000143995	51.3259	1.41299	0.230897	6.11958	9.38204e-10	1.21532e-08
ENSG00000144045	2.33687	1.74113	0.4207	4.13866	3.49346e-05	0.000174012
ENSG00000144290	36.1717	-3.2355	0.383534	-8.43602	3.28318e-17	1.46572e-15
ENSG00000144354	81.4034	1.58973	0.210518	7.55149	4.30312e-14	1.19805e-12
ENSG00000144668	11.4764	1.4147	0.256152	5.52291	3.33438e-08	3.22137e-07
ENSG00000144724	7.04595	1.05317	0.410896	2.5631	0.0103741	0.0262165
ENSG00000144821	1.56253	1.45513	0.498735	2.91764	0.00352691	0.0102199
ENSG00000144908	8.20564	1.18082	0.25981	4.54496	5.4947e-06	3.28654e-05
ENSG00000144935	16.0274	-1.13609	0.239729	-4.73907	2.14706e-06	1.40588e-05
ENSG00000145050	198.275	1.19981	0.121848	9.84683	7.07392e-23	5.91764e-21
ENSG00000145335	320.723	2.22772	0.269626	8.26227	1.42931e-16	5.8687e-15
ENSG00000145362	4.63132	1.37949	0.480454	2.87123	0.00408879	0.011615
ENSG00000145386	71.8331	3.82663	0.211756	18.0709	5.40299e-73	1.93449e-69
ENSG00000145390	96.3059	-1.09671	0.19018	-5.76671	8.08355e-09	8.81851e-08
ENSG00000145632	309	-1.68249	0.346529	-4.85527	1.2022e-06	8.32567e-06
ENSG00000145780	281.844	-1.30134	0.275948	-4.71589	2.40659e-06	1.55422e-05
ENSG00000146054	70.8293	1.37239	0.17628	7.78529	6.95527e-15	2.1702e-13
ENSG00000146070	115.752	-1.38026	0.239521	-5.76256	8.28489e-09	9.0107e-08
ENSG00000146250	2.85794	-2.43343	0.635715	-3.82787	0.000129257	0.000554772
ENSG00000146410	11.3528	2.04804	0.245807	8.33187	7.95724e-17	3.3756e-15
ENSG00000146477	1.29848	1.36271	0.550365	2.47601	0.0132858	0.0324789
ENSG00000146670	42.1893	2.9349	0.225098	13.0383	7.40844e-39	2.13913e-36
ENSG00000146700	8.09857	1.36341	0.281283	4.84713	1.25263e-06	8.64813e-06
ENSG00000146809	2.89187	1.99394	0.336701	5.92201	3.18024e-09	3.73329e-08
ENSG00000146858	9.73481	1.2286	0.238902	5.1427	2.70816e-07	2.15223e-06
ENSG00000147036	17.1183	1.36918	0.239689	5.71231	1.11456e-08	1.18064e-07
ENSG00000147041	1.25891	-2.53335	0.791648	-3.2001	0.00137381	0.00451101
ENSG00000147138	152.202	-1.20655	0.174836	-6.90106	5.16155e-12	9.87202e-11
ENSG00000147257	4.50631	-1.48699	0.399703	-3.72023	0.000199041	0.000818946
ENSG00000147454	455.984	1.14964	0.143705	8.00002	1.244e-15	4.40122e-14
ENSG00000147570	3.72071	1.2257	0.334348	3.66593	0.00024644	0.000990076
ENSG00000147689	0.870486	1.96299	0.551781	3.55756	0.000374316	0.00142575
ENSG00000148053	2.09717	1.21795	0.372698	3.26793	0.00108337	0.00365878
ENSG00000148082	1.48251	1.13147	0.482235	2.34631	0.0189604	0.0437691
ENSG00000148143	1.34254	1.44224	0.526508	2.73925	0.00615786	0.0166272
ENSG00000148346	16.2718	2.00325	0.292821	6.8412	7.85339e-12	1.44641e-10
ENSG00000148498	36.2476	1.4284	0.235006	6.07817	1.21565e-09	1.53908e-08
ENSG00000148604	0.709278	1.79477	0.663464	2.70514	0.0068275	0.0181641
ENSG00000148735	0.707357	1.60613	0.663421	2.42098	0.0154787	0.0368534
ENSG00000148773	218.363	3.18333	0.191405	16.6314	4.13059e-62	4.34975e-59
ENSG00000148926	381.697	2.49648	0.333925	7.47616	7.65233e-14	2.03554e-12
ENSG00000149054	8.58264	1.39777	0.370628	3.77136	0.000162358	0.000679731
ENSG00000149131	253.498	1.7552	0.329561	5.32588	1.00468e-07	8.76074e-07
ENSG00000149516	0.902265	1.81221	0.615722	2.94322	0.00324814	0.00952625
ENSG00000149554	32.3114	1.70724	0.17083	9.99378	1.62274e-23	1.46719e-21
ENSG00000149564	196.513	1.60652	0.230237	6.97768	3.00092e-12	6.03623e-11
ENSG00000149596	1.4384	1.71062	0.51146	3.34459	0.000824045	0.00287061
ENSG00000149798	106.527	-1.3731	0.390009	-3.5207	0.000430412	0.00161265
ENSG00000150337	279.9	1.48428	0.249375	5.95201	2.64867e-09	3.1611e-08
ENSG00000150510	5.25016	1.5444	0.270519	5.70902	1.1363e-08	1.20083e-07
ENSG00000150594	9.64266	1.61177	0.293804	5.48586	4.11457e-08	3.88702e-07
ENSG00000150760	18.1934	1.49989	0.249049	6.02247	1.71778e-09	2.12667e-08
ENSG00000150893	1.25068	1.12704	0.48473	2.32508	0.0200677	0.0458464
ENSG00000150967	59.0611	1.02071	0.117738	8.66933	4.34661e-18	2.17355e-16
ENSG00000151005	1.20215	1.62295	0.612654	2.64904	0.00807199	0.0210687
ENSG00000151364	8.85753	3.34479	0.489661	6.83082	8.44332e-12	1.54711e-10
ENSG00000151632	2.33892	-1.94465	0.823537	-2.36134	0.0182092	0.0422802
ENSG00000151725	49.8297	2.08978	0.214018	9.76452	1.59863e-22	1.30085e-20
ENSG00000151726	1437.38	1.19028	0.226763	5.24902	1.52908e-07	1.28826e-06
ENSG00000151789	9.08219	1.63519	0.3091	5.29015	1.22218e-07	1.04687e-06
ENSG00000152078	9.06328	1.66477	0.392999	4.23607	2.27469e-05	0.000118273
ENSG00000152128	6.51318	1.01026	0.248267	4.06924	4.71659e-05	0.00022625
ENSG00000152192	0.44285	1.88981	0.825594	2.28904	0.0220773	0.0497079
ENSG00000152207	112.237	-1.89147	0.229268	-8.25004	1.58336e-16	6.44213e-15
ENSG00000152253	6.56443	1.62352	0.604501	2.68572	0.00723738	0.0191436
ENSG00000152380	17.6076	1.11038	0.24566	4.52	6.1841e-06	3.65613e-05
ENSG00000152402	0.608296	2.37892	0.780988	3.04604	0.00231879	0.00711781
ENSG00000152433	12.8277	-1.39421	0.312093	-4.46729	7.92161e-06	4.5643e-05
ENSG00000152439	80.4452	-1.15844	0.116501	-9.94359	2.68961e-23	2.37189e-21
ENSG00000152463	2.48265	1.36922	0.419139	3.26674	0.00108793	0.00367197
ENSG00000152591	0.519933	2.01477	0.788539	2.55507	0.0106166	0.026735
ENSG00000152672	58.4461	-1.46266	0.404575	-3.61529	0.000300006	0.0011729
ENSG00000152760	2.70434	2.94243	0.492725	5.97175	2.34722e-09	2.83345e-08
ENSG00000152952	10.6825	2.39345	0.302904	7.90167	2.75199e-15	9.22586e-14
ENSG00000153093	5.11191	3.2129	0.359814	8.92934	4.28562e-19	2.43559e-17
ENSG00000153157	3.68841	-4.13493	0.895496	-4.61747	3.88448e-06	2.40569e-05
ENSG00000153162	75.2334	1.58308	0.190048	8.32986	8.094e-17	3.4255e-15
ENSG00000153234	4427.29	-2.43925	0.407296	-5.98889	2.11281e-09	2.57653e-08
ENSG00000153531	9.97886	1.00019	0.203339	4.91886	8.70516e-07	6.24608e-06
ENSG00000153714	1.30892	1.329	0.494672	2.68662	0.00721793	0.0191006
ENSG00000153822	1.48802	1.20169	0.472681	2.54229	0.011013	0.0275973
ENSG00000154025	8.28349	-1.20537	0.369688	-3.2605	0.00111216	0.00374529
ENSG00000154133	2.63417	1.06105	0.456426	2.3247	0.0200882	0.0458698
ENSG00000154146	722.018	1.28598	0.170792	7.52953	5.09216e-14	1.40462e-12
ENSG00000154162	1.1245	2.26455	0.764771	2.96108	0.00306563	0.00906375
ENSG00000154269	3.02464	-1.26915	0.418513	-3.03252	0.00242518	0.00739743
ENSG00000154277	7.73194	4.82868	0.376171	12.8364	1.02526e-37	2.73942e-35
ENSG00000154478	0.656863	2.89322	0.871261	3.32072	0.000897844	0.00309696
ENSG00000154736	13.8355	-2.42618	0.38968	-6.22609	4.78216e-10	6.54012e-09
ENSG00000154764	46.4076	-1.37057	0.23575	-5.81366	6.11197e-09	6.81299e-08
ENSG00000154864	1.03346	2.48019	0.647145	3.83251	0.000126842	0.000545584
ENSG00000154920	18.6558	1.07758	0.153081	7.03929	1.93225e-12	4.02224e-11
ENSG00000155659	226.018	2.15453	0.31375	6.86703	6.55541e-12	1.22756e-10
ENSG00000155714	0.631183	-1.69762	0.735628	-2.30772	0.0210149	0.0476455
ENSG00000155760	3.61846	-1.10584	0.421785	-2.62182	0.00874611	0.0226098
ENSG00000155875	2.02365	1.01174	0.359264	2.81614	0.00486042	0.0135069
ENSG00000156206	6.88227	1.52924	0.32285	4.7367	2.17226e-06	1.42134e-05
ENSG00000156234	0.768197	3.31625	0.707937	4.68438	2.80811e-06	1.79924e-05
ENSG00000156509	8.42669	1.8007	0.236794	7.60452	2.85972e-14	8.12616e-13
ENSG00000156510	33.5001	-1.13775	0.25895	-4.3937	1.11437e-05	6.22058e-05
ENSG00000156535	23.295	1.00815	0.180078	5.59841	2.16324e-08	2.16549e-07
ENSG00000156970	30.0107	2.78137	0.226232	12.2943	9.71786e-35	2.0467e-32
ENSG00000157064	1.73398	2.12491	0.478379	4.4419	8.91696e-06	5.07089e-05
ENSG00000157087	1.10649	1.35041	0.52121	2.59091	0.00957239	0.0244562
ENSG00000157111	9.7465	1.13919	0.443333	2.5696	0.0101817	0.0257885
ENSG00000157150	1.96432	4.85386	1.24653	3.89388	9.86526e-05	0.00043573
ENSG00000157152	4.44568	2.75663	0.409975	6.7239	1.7692e-11	3.09299e-10
ENSG00000157404	22.9186	-1.03894	0.25843	-4.02022	5.81431e-05	0.000272054
ENSG00000157423	3.71625	1.54176	0.35334	4.36339	1.28065e-05	7.04554e-05
ENSG00000157445	62.0921	-2.59456	0.182998	-14.1781	1.25226e-45	5.89949e-43
ENSG00000157456	55.5032	3.4501	0.243253	14.1832	1.16486e-45	5.63604e-43
ENSG00000157542	3.72327	1.03162	0.409457	2.51948	0.011753	0.0292144
ENSG00000157601	2237.5	1.74196	0.345867	5.03649	4.74146e-07	3.60738e-06
ENSG00000157613	1.62264	2.90322	0.676403	4.29214	1.7696e-05	9.4144e-05
ENSG00000157680	1.87672	2.21214	0.521142	4.2448	2.18786e-05	0.00011409
ENSG00000157782	0.928031	1.51949	0.619008	2.45472	0.0140996	0.0340681
ENSG00000157927	1.4059	1.08295	0.463439	2.33678	0.0194507	0.0446868
ENSG00000158089	7.14029	3.20797	0.329297	9.74186	1.99856e-22	1.6044e-20
ENSG00000158163	6.25135	-1.20884	0.315943	-3.82614	0.000130171	0.000558262
ENSG00000158373	24.3006	1.73028	0.249174	6.94406	3.80982e-12	7.5114e-11
ENSG00000158402	3.76816	3.65384	0.422218	8.65392	4.97612e-18	2.46084e-16
ENSG00000158406	30.8828	1.89652	0.242874	7.80864	5.78086e-15	1.84802e-13
ENSG00000158560	2.03351	1.1845	0.437664	2.70642	0.00680124	0.0181022
ENSG00000158578	619.639	5.85916	0.945496	6.19692	5.75788e-10	7.73275e-09
ENSG00000158714	67.437	-1.09618	0.206588	-5.30613	1.11978e-07	9.68419e-07
ENSG00000158748	12.6365	-1.0546	0.350043	-3.01277	0.00258878	0.00782314
ENSG00000158786	0.90422	2.70516	0.80501	3.3604	0.000778297	0.0027277
ENSG00000158874	2.25045	1.02083	0.383803	2.65977	0.00781948	0.0204925
ENSG00000158966	12.982	-1.67118	0.447176	-3.73717	0.000186101	0.00077013
ENSG00000159189	37.6756	3.34355	0.28224	11.8465	2.24443e-32	3.86343e-30
ENSG00000159289	0.960693	1.41112	0.616441	2.28914	0.0220713	0.0497007
ENSG00000159307	28.0532	2.03834	0.253744	8.03304	9.50889e-16	3.42511e-14
ENSG00000159388	5407.37	-1.26877	0.203738	-6.22745	4.74082e-10	6.48855e-09
ENSG00000159885	21.6055	-1.13148	0.209022	-5.4132	6.19077e-08	5.61719e-07
ENSG00000159917	56.9809	-1.02231	0.142687	-7.16471	7.79501e-13	1.75309e-11
ENSG00000160200	1.45734	1.97882	0.465507	4.25088	2.12931e-05	0.000111217
ENSG00000160588	237.997	-1.285	0.20848	-6.16365	7.10873e-10	9.43369e-09
ENSG00000160683	354.081	-1.12695	0.264253	-4.26468	2.00188e-05	0.000105127
ENSG00000160957	84.1822	1.58291	0.135675	11.667	1.88017e-31	3.03232e-29
ENSG00000161103	6.05584	1.03328	0.294668	3.50657	0.000453914	0.00169221
ENSG00000161640	25.965	2.64167	0.437988	6.03138	1.62569e-09	2.02245e-08
ENSG00000161653	16.6819	-1.07863	0.242292	-4.4518	8.51543e-06	4.87662e-05
ENSG00000161860	2.61722	1.08906	0.36477	2.98562	0.00283003	0.00845515
ENSG00000161888	22.1477	2.11215	0.171239	12.3346	5.90111e-35	1.25764e-32
ENSG00000161911	267.592	2.35205	0.241577	9.73625	2.11209e-22	1.68047e-20
ENSG00000161981	200.584	1.09575	0.0966444	11.338	8.50846e-30	1.23836e-27
ENSG00000162062	13.1232	2.36877	0.218377	10.8472	2.05681e-27	2.47121e-25
ENSG00000162063	115.969	1.00411	0.130921	7.66958	1.72558e-14	5.09759e-13
ENSG00000162105	1.642	1.08091	0.440838	2.45194	0.0142087	0.0342994
ENSG00000162267	0.959157	1.76973	0.560558	3.15708	0.00159359	0.00514305
ENSG00000162396	28.7197	-1.11635	0.255278	-4.37306	1.22519e-05	6.7612e-05
ENSG00000162399	1.87914	1.05636	0.412429	2.56131	0.0104277	0.0263334
ENSG00000162407	7.59498	1.00168	0.270137	3.70806	0.000208852	0.000854404
ENSG00000162482	1.80027	-1.39418	0.549182	-2.53865	0.0111282	0.0278626
ENSG00000162576	11.195	-2.00175	0.455886	-4.3909	1.12883e-05	6.2868e-05
ENSG00000162594	13.1631	-2.10896	0.406516	-5.18788	2.12705e-07	1.7332e-06
ENSG00000162614	52.3277	1.13083	0.222821	5.07506	3.87366e-07	2.99811e-06
ENSG00000162616	70.0539	-1.39733	0.291723	-4.78991	1.66854e-06	1.12125e-05
ENSG00000162627	7.17078	2.21136	0.497314	4.4466	8.72401e-06	4.98761e-05
ENSG00000162630	4.89649	-1.04127	0.308825	-3.37171	0.000747032	0.00263152
ENSG00000162687	0.727847	3.08242	0.988723	3.11757	0.00182348	0.00578382
ENSG00000162692	6.82486	-1.52284	0.568211	-2.68007	0.00736074	0.0194268
ENSG00000162722	397.22	2.34207	0.246139	9.51524	1.81288e-21	1.31927e-19
ENSG00000162723	2.78424	-1.73273	0.679133	-2.55138	0.0107297	0.0269817
ENSG00000162772	575.911	-2.04723	0.428234	-4.78064	1.74737e-06	1.16766e-05
ENSG00000162814	1.25974	2.12015	0.510835	4.15036	3.31955e-05	0.000166089
ENSG00000162873	1.51564	2.00691	0.735336	2.72925	0.00634791	0.0170563
ENSG00000162892	11.2195	-1.23628	0.248143	-4.98214	6.28859e-07	4.65347e-06
ENSG00000162981	0.54643	2.26375	0.706342	3.2049	0.00135111	0.0044528
ENSG00000163053	9.18106	2.56156	0.269884	9.49134	2.28073e-21	1.62561e-19
ENSG00000163092	4.54393	2.14449	0.48817	4.39291	1.11843e-05	6.23741e-05
ENSG00000163106	2.89098	1.19622	0.358196	3.33957	0.000839088	0.0029179
ENSG00000163220	29186.1	1.61812	0.187176	8.64491	5.38465e-18	2.64099e-16
ENSG00000163221	1380.01	2.48635	0.283882	8.75839	1.98067e-18	1.03376e-16
ENSG00000163376	135.709	-1.29515	0.299211	-4.32855	1.50094e-05	8.12271e-05
ENSG00000163395	0.688483	1.98861	0.798835	2.48939	0.0127964	0.0314284
ENSG00000163430	40.6266	1.88449	0.281613	6.69176	2.20495e-11	3.78457e-10
ENSG00000163485	9.4658	-2.52512	0.489641	-5.15709	2.50811e-07	2.00806e-06
ENSG00000163518	0.767402	1.98786	0.693456	2.8666	0.00414906	0.0117563
ENSG00000163554	5.48763	2.87868	0.554364	5.19276	2.07197e-07	1.69063e-06
ENSG00000163600	478.133	-1.39482	0.360854	-3.86532	0.000110943	0.000483823
ENSG00000163606	125.953	-1.43692	0.172647	-8.32291	8.5831e-17	3.60691e-15
ENSG00000163645	2.53313	-1.10505	0.401877	-2.74972	0.00596469	0.0161592
ENSG00000163661	110.668	-1.00216	0.387115	-2.5888	0.00963104	0.024578
ENSG00000163666	3.91739	1.52645	0.430855	3.54284	0.000395847	0.00149535
ENSG00000163701	1.9667	-2.03494	0.588425	-3.45829	0.000543623	0.00198855
ENSG00000163710	0.589634	2.74986	1.05964	2.59508	0.00945699	0.024189
ENSG00000163735	58.8522	1.84901	0.314796	5.87369	4.26208e-09	4.92257e-08
ENSG00000163736	1558.87	1.81618	0.218848	8.2988	1.05169e-16	4.37848e-15
ENSG00000163737	366.429	1.40901	0.193914	7.26614	3.69902e-13	8.77083e-12
ENSG00000163806	9.51285	-1.2397	0.357649	-3.46624	0.000527788	0.00193815
ENSG00000163808	33.8407	2.58546	0.202313	12.7795	2.13373e-37	5.61737e-35
ENSG00000163823	1049.5	1.00354	0.162184	6.18769	6.10512e-10	8.18068e-09
ENSG00000163879	1.43907	1.42506	0.552586	2.57889	0.00991174	0.0251974
ENSG00000163898	17.5147	1.349	0.207368	6.50532	7.75258e-11	1.21966e-09
ENSG00000164045	12.3423	3.15438	0.244169	12.9188	3.52422e-38	9.55919e-36
ENSG00000164047	5.28004	1.21118	0.253941	4.76953	1.84659e-06	1.22899e-05
ENSG00000164087	38.8353	1.68656	0.140308	12.0204	2.7759e-33	5.28661e-31
ENSG00000164104	1857.37	1.06741	0.106016	10.0684	7.62384e-24	7.10844e-22
ENSG00000164105	225.707	1.75099	0.246757	7.09598	1.28434e-12	2.79033e-11
ENSG00000164109	83.576	1.47448	0.16169	9.11916	7.57057e-20	4.68956e-18
ENSG00000164112	4.2025	1.46356	0.46324	3.15939	0.00158097	0.00510784
ENSG00000164171	8.83027	1.00454	0.263925	3.80613	0.000141157	0.000598746
ENSG00000164181	59.5944	1.77055	0.236113	7.49872	6.44416e-14	1.74002e-12
ENSG00000164270	0.829167	1.89461	0.727791	2.60324	0.00923475	0.0236917
ENSG00000164283	2.22113	-2.08565	0.615205	-3.39017	0.000698505	0.00247911
ENSG00000164303	2.74147	1.17903	0.337053	3.49805	0.00046868	0.00174217
ENSG00000164362	6.02275	1.44768	0.29392	4.92544	8.41707e-07	6.06368e-06
ENSG00000164556	1.21319	2.16102	0.56643	3.81515	0.0001361	0.000580525
ENSG00000164597	123.349	-3.08965	0.473989	-6.51841	7.10564e-11	1.12671e-09
ENSG00000164611	82.8144	1.51321	0.181775	8.32465	8.45806e-17	3.56273e-15
ENSG00000164687	120.06	1.4274	0.138284	10.3222	5.59097e-25	5.59159e-23
ENSG00000164691	4358.61	-2.06911	0.213633	-9.68536	3.47979e-22	2.69676e-20
ENSG00000164692	2.81174	1.66288	0.525486	3.16446	0.0015537	0.00502699
ENSG00000164694	0.578705	2.11687	0.744707	2.84255	0.00447542	0.0125637
ENSG00000164742	1.99719	1.06157	0.393221	2.69967	0.00694082	0.0184289
ENSG00000164796	2.11221	1.52142	0.492747	3.08762	0.00201766	0.00632025
ENSG00000164841	0.470913	2.35644	0.786399	2.99649	0.00273107	0.00819918
ENSG00000164920	24.7254	-1.1688	0.383659	-3.04644	0.00231565	0.00711146
ENSG00000164935	2.21297	1.22309	0.448733	2.72565	0.00641755	0.0172064
ENSG00000164949	31.0742	-3.28287	0.636289	-5.1594	2.47741e-07	1.98623e-06
ENSG00000165092	261.515	-1.27088	0.166806	-7.61893	2.55781e-14	7.33811e-13
ENSG00000165185	153.999	1.1167	0.224237	4.98002	6.35784e-07	4.69159e-06
ENSG00000165304	22.0734	3.02095	0.27454	11.0036	3.66971e-28	4.79527e-26
ENSG00000165309	3.86531	1.02226	0.374328	2.73093	0.00631559	0.0169839
ENSG00000165409	25.1185	1.05404	0.139058	7.57989	3.45851e-14	9.73495e-13
ENSG00000165474	12.7973	-4.23643	1.04875	-4.03949	5.35678e-05	0.000253093
ENSG00000165480	21.3765	3.2781	0.284636	11.5168	1.0853e-30	1.68948e-28
ENSG00000165507	5.37582	1.43429	0.393745	3.64268	0.000269818	0.00106865
ENSG00000165646	26.9308	1.05956	0.22902	4.6265	3.71895e-06	2.3141e-05
ENSG00000165682	55.1962	1.47387	0.20908	7.0493	1.79824e-12	3.76515e-11
ENSG00000165685	26.8943	-1.09509	0.406696	-2.69265	0.00708863	0.018789
ENSG00000165702	109.115	1.31629	0.216407	6.08248	1.1834e-09	1.50463e-08
ENSG00000165757	0.812157	2.26376	0.601203	3.76538	0.000166298	0.000695088
ENSG00000165891	6.52591	2.61502	0.325237	8.04034	8.95907e-16	3.24011e-14
ENSG00000165914	77.0696	1.29688	0.163631	7.92565	2.26947e-15	7.70931e-14
ENSG00000165949	1509.02	8.79545	0.494314	17.7933	7.97075e-71	2.37821e-67
ENSG00000165997	503.294	-2.2686	0.433339	-5.23516	1.64843e-07	1.38156e-06
ENSG00000166033	25.5525	1.89788	0.316348	5.99935	1.98111e-09	2.42585e-08
ENSG00000166091	56.1557	2.20086	0.242313	9.08272	1.05897e-19	6.42634e-18
ENSG00000166123	70.6516	1.26999	0.204896	6.19822	5.71038e-10	7.67472e-09
ENSG00000166147	5.50623	1.13072	0.290766	3.88875	0.00010076	0.00044397
ENSG00000166183	0.900418	1.4543	0.631448	2.30312	0.0212723	0.048162
ENSG00000166211	1.59819	2.96261	0.610284	4.85448	1.20702e-06	8.3493e-06
ENSG00000166265	3.53861	-1.12237	0.416939	-2.69193	0.00710409	0.0188216
ENSG00000166341	66.5106	-1.52795	0.214192	-7.13354	9.7818e-13	2.15923e-11
ENSG00000166394	12.4296	1.08478	0.258216	4.20106	2.65672e-05	0.000136082
ENSG00000166451	51.2595	1.18711	0.154199	7.69857	1.37598e-14	4.11233e-13
ENSG00000166509	0.875889	1.34137	0.58259	2.30242	0.0213114	0.04822
ENSG00000166562	471.18	1.23384	0.0969164	12.7309	3.9808e-37	1.03282e-34
ENSG00000166598	4568.25	1.00811	0.100456	10.0354	1.06573e-23	9.83437e-22
ENSG00000166741	0.820243	1.99669	0.830968	2.40284	0.0162682	0.0384212
ENSG00000166763	3.00417	-1.49215	0.642485	-2.32246	0.0202079	0.0460902
ENSG00000166803	54.1771	1.75855	0.162155	10.8449	2.10853e-27	2.51646e-25
ENSG00000166823	4.75092	1.54201	0.286263	5.3867	7.17623e-08	6.43309e-07
ENSG00000166831	20.1426	1.55701	0.385644	4.03744	5.40381e-05	0.000255046
ENSG00000166851	81.5671	3.81357	0.195204	19.5363	5.39297e-85	3.21817e-81
ENSG00000166886	79.7248	1.40012	0.25833	5.41989	5.96345e-08	5.43296e-07
ENSG00000166922	1.03781	1.63203	0.618898	2.63699	0.00836441	0.021755
ENSG00000166947	38.3819	5.0484	0.80719	6.2543	3.99314e-10	5.55743e-09
ENSG00000167074	72.7755	-1.104	0.131634	-8.38685	4.9932e-17	2.16962e-15
ENSG00000167100	13.3394	2.43209	0.328577	7.4019	1.34255e-13	3.42368e-12
ENSG00000167106	1418.84	-1.0914	0.154253	-7.0754	1.4902e-12	3.19492e-11
ENSG00000167306	6.74214	1.24572	0.287191	4.33762	1.44031e-05	7.82771e-05
ENSG00000167371	5.49659	-1.20189	0.336135	-3.57563	0.000349389	0.00134165
ENSG00000167393	39.6566	-1.13021	0.405937	-2.7842	0.00536592	0.0147332
ENSG00000167395	224.24	-1.01509	0.0919767	-11.0363	2.55201e-28	3.40941e-26
ENSG00000167513	39.627	2.70088	0.165687	16.3011	9.68648e-60	8.25749e-57
ENSG00000167618	32.7188	1.68148	0.608962	2.76123	0.00575846	0.0156668
ENSG00000167644	7.4242	1.27034	0.318756	3.9853	6.73947e-05	0.000310185
ENSG00000167646	1.77325	1.50947	0.512254	2.94673	0.00321154	0.00943886
ENSG00000167767	6.23382	1.36511	0.327103	4.17332	3.00198e-05	0.000151855
ENSG00000167780	5.39344	-2.08423	0.394526	-5.28288	1.27168e-07	1.08718e-06
ENSG00000167874	5.03658	-1.35967	0.521416	-2.60764	0.00911678	0.023426
ENSG00000167900	173.063	3.20245	0.15691	20.4095	1.37718e-92	2.46543e-88
ENSG00000167981	48.6346	-1.22841	0.175893	-6.98381	2.8728e-12	5.79153e-11
ENSG00000167992	11.3727	1.0405	0.231654	4.49161	7.06884e-06	4.11667e-05
ENSG00000167994	3.92791	2.81549	0.402158	7.00095	2.54236e-12	5.16025e-11
ENSG00000168078	11.3706	4.07969	0.330139	12.3575	4.43695e-35	9.68662e-33
ENSG00000168079	3.61977	-1.22436	0.466273	-2.62585	0.0086433	0.0223763
ENSG00000168268	62.3761	1.90201	0.217411	8.74847	2.16267e-18	1.12547e-16
ENSG00000168298	282.398	1.47148	0.162339	9.06427	1.2544e-19	7.51049e-18
ENSG00000168306	10.5028	1.45224	0.32501	4.46828	7.885e-06	4.54782e-05
ENSG00000168386	20.8119	-1.86724	0.346602	-5.38726	7.1538e-08	6.4162e-07
ENSG00000168427	2.6642	1.98136	0.438402	4.51951	6.19843e-06	3.66098e-05
ENSG00000168447	0.70293	1.92077	0.83518	2.29982	0.0214583	0.0485095
ENSG00000168453	0.830766	1.63769	0.714542	2.29194	0.0219093	0.0493856
ENSG00000168496	249.622	1.20278	0.109696	10.9647	5.64851e-28	7.22283e-26
ENSG00000168497	862.114	1.16191	0.19417	5.98397	2.17765e-09	2.65019e-08
ENSG00000168646	110.4	-1.31919	0.203118	-6.4947	8.31979e-11	1.30535e-09
ENSG00000168671	0.517899	2.22845	0.87106	2.55832	0.0105178	0.0265123
ENSG00000168685	1873.92	-1.02312	0.148976	-6.86766	6.52646e-12	1.22342e-10
ENSG00000168758	173.532	-1.14047	0.135229	-8.4336	3.35194e-17	1.4927e-15
ENSG00000168811	17.8028	1.01784	0.21886	4.65063	3.30915e-06	2.083e-05
ENSG00000168952	2.33618	1.04547	0.408311	2.56049	0.0104526	0.0263813
ENSG00000169083	3.73553	1.26063	0.313397	4.02246	5.7593e-05	0.000269832
ENSG00000169224	4.08832	1.6649	0.413953	4.02194	5.77201e-05	0.000270357
ENSG00000169302	0.670595	2.55246	0.608636	4.19374	2.74393e-05	0.000139988
ENSG00000169385	555.157	2.54724	0.292251	8.71594	2.88365e-18	1.4877e-16
ENSG00000169397	27.4074	2.27126	0.411929	5.51373	3.51309e-08	3.37581e-07
ENSG00000169427	0.741842	2.43784	0.757808	3.21696	0.00129556	0.00429663
ENSG00000169439	10.5653	1.25607	0.373186	3.3658	0.000763226	0.00268223
ENSG00000169508	2208.28	-1.04482	0.223067	-4.68387	2.81515e-06	1.80311e-05
ENSG00000169607	18.0024	3.14421	0.255814	12.291	1.01252e-34	2.10769e-32
ENSG00000169635	42.1963	-1.18145	0.203845	-5.79582	6.79863e-09	7.52219e-08
ENSG00000169679	88.9666	3.17456	0.193825	16.3784	2.72639e-60	2.53642e-57
ENSG00000169704	164.782	1.54357	0.213165	7.24118	4.44785e-13	1.04085e-11
ENSG00000169715	24.8111	1.939	0.241083	8.04288	8.77479e-16	3.19281e-14
ENSG00000169760	1.23454	2.15367	0.484478	4.44533	8.77558e-06	5.00958e-05
ENSG00000169860	48.9531	1.08009	0.2094	5.158	2.49595e-07	2.00011e-06
ENSG00000169877	38.8222	5.6811	1.19388	4.75851	1.9503e-06	1.28883e-05
ENSG00000169894	1.2421	1.59316	0.563836	2.82557	0.00471959	0.0131604
ENSG00000169902	109.897	2.34782	0.318192	7.37863	1.59924e-13	4.02102e-12
ENSG00000170180	10.7122	1.63373	0.278589	5.86429	4.51062e-09	5.17291e-08
ENSG00000170271	164.823	1.57797	0.224383	7.03249	2.02882e-12	4.20371e-11
ENSG00000170312	48.0067	2.77698	0.253433	10.9574	6.12106e-28	7.71684e-26
ENSG00000170365	110.581	1.07998	0.120016	8.99861	2.28592e-19	1.32008e-17
ENSG00000170381	3.73504	1.24873	0.374236	3.33674	0.000847666	0.00294602
ENSG00000170390	6.75381	-1.6063	0.445322	-3.60706	0.000309682	0.00120545
ENSG00000170439	49.8513	5.26284	0.534298	9.85001	6.85371e-23	5.76033e-21
ENSG00000170456	98.6752	1.07283	0.145499	7.37343	1.66298e-13	4.16374e-12
ENSG00000170476	605.77	3.41461	0.204338	16.7106	1.09656e-62	1.40219e-59
ENSG00000170558	1.69872	1.09464	0.471608	2.32109	0.0202822	0.0462361
ENSG00000170819	4.93837	1.58874	0.300202	5.29223	1.20832e-07	1.03599e-06
ENSG00000170835	1.56506	1.32134	0.507336	2.60447	0.00920151	0.0236301
ENSG00000170837	116.236	1.23873	0.227901	5.4354	5.46741e-08	5.04524e-07
ENSG00000170848	1.04251	2.33124	0.542019	4.30103	1.70007e-05	9.08904e-05
ENSG00000170893	3.41967	-2.29823	0.897401	-2.56098	0.0104376	0.0263472
ENSG00000170923	3.0612	1.20047	0.315907	3.80007	0.000144655	0.000611912
ENSG00000170927	0.939247	1.62772	0.607468	2.67951	0.00737299	0.0194563
ENSG00000170955	36.9987	1.41568	0.354803	3.99006	6.60575e-05	0.000304705
ENSG00000170989	1209.48	-1.26147	0.140659	-8.96833	3.0104e-19	1.72731e-17
ENSG00000171115	679.252	-1.03867	0.210119	-4.94325	7.6831e-07	5.56854e-06
ENSG00000171174	112.778	-1.32096	0.216039	-6.11444	9.68969e-10	1.25155e-08
ENSG00000171241	93.481	2.53837	0.145612	17.4324	4.68342e-68	1.04803e-64
ENSG00000171320	29.7813	1.73631	0.15691	11.0657	1.84068e-28	2.47758e-26
ENSG00000171502	13.4641	1.04826	0.202337	5.18075	2.20993e-07	1.79583e-06
ENSG00000171522	2710.9	-1.48516	0.211438	-7.0241	2.15449e-12	4.43839e-11
ENSG00000171564	2.86936	1.04662	0.36926	2.83437	0.00459165	0.0128469
ENSG00000171611	47.6281	1.1706	0.233689	5.00922	5.46524e-07	4.10053e-06
ENSG00000171680	19.8683	-1.03286	0.280148	-3.68683	0.000227063	0.000921453
ENSG00000171714	11.5359	1.16047	0.293442	3.95468	7.66374e-05	0.000348745
ENSG00000171798	27.6086	-1.32552	0.370288	-3.57971	0.000343981	0.00132287
ENSG00000171817	38.5934	-1.10609	0.208478	-5.30557	1.12324e-07	9.70943e-07
ENSG00000171848	314.013	3.67204	0.181477	20.2342	4.89728e-91	4.38355e-87
ENSG00000171914	6.24299	1.00713	0.313182	3.2158	0.00130081	0.00431083
ENSG00000171956	1.7137	1.24196	0.525038	2.36547	0.0180072	0.0418602
ENSG00000172058	8.96301	-2.95232	0.707496	-4.17292	3.00721e-05	0.000152076
ENSG00000172159	74.2225	1.01157	0.212315	4.76447	1.89348e-06	1.25638e-05
ENSG00000172250	2.48784	-2.0414	0.685975	-2.97591	0.00292117	0.00867965
ENSG00000172331	312.997	1.17408	0.190839	6.15219	7.64226e-10	1.00745e-08
ENSG00000172548	16.2807	-1.03049	0.336614	-3.06135	0.00220344	0.00682087
ENSG00000172572	11.2346	1.34997	0.301376	4.47936	7.48655e-06	4.33735e-05
ENSG00000172602	71.0383	-1.02984	0.351714	-2.92806	0.00341085	0.00992863
ENSG00000172782	1.72677	1.29821	0.406837	3.19099	0.00141784	0.00464205
ENSG00000172818	1.50143	-2.17832	0.914537	-2.38188	0.0172244	0.0403299
ENSG00000172889	35.353	2.24228	0.235721	9.51243	1.86263e-21	1.34999e-19
ENSG00000173114	168.664	-1.84336	0.311566	-5.91644	3.28974e-09	3.85425e-08
ENSG00000173208	152.82	-1.10918	0.149339	-7.42722	1.10905e-13	2.8691e-12
ENSG00000173210	77.2921	2.33179	0.226451	10.2971	7.2625e-25	7.18305e-23
ENSG00000173213	1.6441	2.84753	0.728818	3.90705	9.34311e-05	0.000415657
ENSG00000173218	102.31	1.00107	0.130286	7.68366	1.54605e-14	4.58235e-13
ENSG00000173276	274.352	-1.23517	0.286608	-4.30959	1.63556e-05	8.7822e-05
ENSG00000173320	1.06987	2.42905	0.555333	4.37404	1.2197e-05	6.73301e-05
ENSG00000173369	149.021	2.90033	0.204669	14.1708	1.38845e-45	6.37333e-43
ENSG00000173372	169.069	1.74515	0.191549	9.11072	8.18396e-20	5.00031e-18
ENSG00000173391	158.673	-5.69676	0.756319	-7.53222	4.98847e-14	1.38027e-12
ENSG00000173546	1.78328	2.12569	0.46646	4.55707	5.18724e-06	3.12141e-05
ENSG00000173662	1.19214	1.38698	0.530905	2.61248	0.00898872	0.0231334
ENSG00000174099	34.7161	1.18557	0.176137	6.73098	1.68524e-11	2.95486e-10
ENSG00000174175	198.146	2.02196	0.222874	9.0722	1.16634e-19	7.00666e-18
ENSG00000174236	1.22195	-2.89727	1.06224	-2.72751	0.0063814	0.0171197
ENSG00000174307	10.8919	1.26589	0.305044	4.14985	3.32693e-05	0.000166404
ENSG00000174358	0.478445	2.19397	0.891232	2.46172	0.0138271	0.0335366
ENSG00000174371	21.3749	2.7561	0.248017	11.1125	1.09052e-28	1.49027e-26
ENSG00000174473	7.40778	1.43516	0.462678	3.10186	0.00192309	0.00606148
ENSG00000174521	1.10771	1.40372	0.488253	2.87498	0.00404047	0.0114959
ENSG00000174611	0.829542	2.14941	0.683853	3.14309	0.00167175	0.00536627
ENSG00000174640	1.07406	2.15137	0.605911	3.55063	0.00038431	0.00145885
ENSG00000174705	17.53	1.05385	0.353618	2.9802	0.0028806	0.00857332
ENSG00000174807	57.1892	-1.29952	0.365482	-3.55563	0.000377069	0.0014344
ENSG00000174944	31.0491	-1.18029	0.168325	-7.012	2.34934e-12	4.7902e-11
ENSG00000175063	51.7983	3.60088	0.210039	17.1439	6.98209e-66	1.1363e-62
ENSG00000175093	1.47571	3.6741	0.729351	5.03749	4.71686e-07	3.59019e-06
ENSG00000175161	3.41446	1.40637	0.392749	3.58083	0.000342508	0.00131777
ENSG00000175287	20.5156	1.29903	0.234649	5.53605	3.09372e-08	3.00672e-07
ENSG00000175305	19.6243	1.4134	0.244079	5.79076	7.00683e-09	7.73343e-08
ENSG00000175315	0.695564	2.06566	0.815926	2.53168	0.0113519	0.0283434
ENSG00000175485	1.08177	2.46256	0.586989	4.19525	2.72575e-05	0.00013914
ENSG00000175497	0.81212	1.69768	0.660859	2.56889	0.0102024	0.0258263
ENSG00000175643	37.1985	1.41347	0.202008	6.99709	2.61336e-12	5.28637e-11
ENSG00000175906	77.3668	-1.40052	0.333779	-4.19595	2.71726e-05	0.000138865
ENSG00000176055	46.1508	-1.05191	0.123801	-8.49681	1.94878e-17	8.89977e-16
ENSG00000176160	24.1243	-1.4189	0.272525	-5.20651	1.92424e-07	1.58819e-06
ENSG00000176884	0.720741	1.91058	0.651853	2.931	0.00337873	0.00985471
ENSG00000176890	93.4627	3.42248	0.219281	15.6077	6.44923e-55	4.81059e-52
ENSG00000176945	8.42371	1.29872	0.444942	2.91885	0.00351329	0.0101871
ENSG00000177076	14.1265	1.47904	0.321883	4.59495	4.3285e-06	2.6501e-05
ENSG00000177294	1.79715	1.28272	0.518619	2.47333	0.0133859	0.0326434
ENSG00000177324	27.107	1.29931	0.252859	5.13849	2.76955e-07	2.19577e-06
ENSG00000177398	6.79512	1.68269	0.538509	3.12472	0.00177977	0.00566727
ENSG00000177426	442.079	-1.34058	0.225874	-5.93509	2.93688e-09	3.47495e-08
ENSG00000177469	6.84749	1.3414	0.236159	5.68009	1.34625e-08	1.40447e-07
ENSG00000177494	6.17026	-1.14823	0.295369	-3.88745	0.000101304	0.000446137
ENSG00000177508	0.832356	1.72451	0.653893	2.6373	0.008357	0.0217389
ENSG00000177602	5.85098	2.09517	0.321217	6.52259	6.91058e-11	1.09772e-09
ENSG00000177675	3.07089	1.3071	0.48651	2.68669	0.00721645	0.0190995
ENSG00000177875	15.7083	-1.93548	0.344526	-5.61781	1.93397e-08	1.95384e-07
ENSG00000177910	0.662203	2.2839	0.901282	2.53406	0.011275	0.0281709
ENSG00000178033	5.74404	1.54757	0.376221	4.11346	3.89766e-05	0.000191692
ENSG00000178053	22.3846	-1.30041	0.303969	-4.2781	1.88498e-05	9.94836e-05
ENSG00000178187	8.15755	1.29487	0.251789	5.14267	2.70862e-07	2.15223e-06
ENSG00000178297	1.04858	1.40461	0.556682	2.52318	0.0116299	0.0289608
ENSG00000178342	7.752	1.64307	0.386376	4.25251	2.11387e-05	0.000110478
ENSG00000178343	0.800809	3.03091	0.789717	3.83796	0.000124058	0.00053464
ENSG00000178386	30.7808	-1.29427	0.148783	-8.69905	3.34673e-18	1.69726e-16
ENSG00000178445	51.4748	3.28564	0.258128	12.7287	4.09552e-37	1.0474e-34
ENSG00000178947	6.54336	-1.359	0.312451	-4.34948	1.36463e-05	7.46855e-05
ENSG00000178965	2.13975	1.59166	0.488439	3.25867	0.00111935	0.00376701
ENSG00000178999	42.6943	3.20204	0.191728	16.701	1.28921e-62	1.53863e-59
ENSG00000179058	1.93371	1.14554	0.408715	2.80278	0.0050664	0.014014
ENSG00000179097	2.18039	2.28845	0.521552	4.38777	1.14517e-05	6.36077e-05
ENSG00000179133	0.925353	1.48701	0.543906	2.73395	0.00625793	0.0168541
ENSG00000179399	2.18318	1.03913	0.452344	2.29721	0.0216069	0.0488084
ENSG00000179546	0.782467	1.75015	0.625383	2.79853	0.00513355	0.0141784
ENSG00000179564	2.59806	1.54363	0.450458	3.4268	0.000610749	0.00220347
ENSG00000179593	54.7024	1.78402	0.477079	3.73946	0.000184415	0.000764212
ENSG00000179615	1.60339	1.11793	0.481931	2.31969	0.0203579	0.0463732
ENSG00000179639	242.053	-1.02243	0.250805	-4.07659	4.57004e-05	0.000220282
ENSG00000179750	107.223	1.66612	0.389001	4.28308	1.84322e-05	9.751e-05
ENSG00000179766	0.750956	2.61906	0.658589	3.97678	6.98542e-05	0.000320156
ENSG00000179776	4.7998	1.55634	0.414732	3.75264	0.000174984	0.000728425
ENSG00000179796	0.617031	2.24211	0.74163	3.02322	0.00250096	0.00758594
ENSG00000179913	1.81113	-1.86704	0.639191	-2.92095	0.0034897	0.0101236
ENSG00000179941	29.273	-1.20694	0.215525	-5.6	2.14355e-08	2.14859e-07
ENSG00000180090	2.08932	-1.79744	0.546883	-3.28669	0.00101373	0.00344621
ENSG00000180113	12.3768	-1.14139	0.308605	-3.69855	0.000216833	0.000883822
ENSG00000180354	147.8	1.05007	0.167375	6.27379	3.52375e-10	4.95539e-09
ENSG00000180479	70.7576	-1.20711	0.161995	-7.45155	9.22491e-14	2.42147e-12
ENSG00000180535	12.9022	3.33263	0.35558	9.37237	7.09242e-21	4.86469e-19
ENSG00000180573	738.906	1.43314	0.183341	7.8168	5.4182e-15	1.74926e-13
ENSG00000180574	1.58982	-1.87256	0.697861	-2.68328	0.00729037	0.0192666
ENSG00000180596	44.9105	1.66122	0.133677	12.4272	1.86133e-35	4.21792e-33
ENSG00000180667	136.137	1.11527	0.148112	7.52995	5.07609e-14	1.40235e-12
ENSG00000180730	5.6919	-1.80022	0.539171	-3.33887	0.000841203	0.00292469
ENSG00000180767	111.359	-1.11651	0.229276	-4.86973	1.11751e-06	7.80861e-06
ENSG00000180855	27.816	-1.40447	0.179676	-7.81669	5.42306e-15	1.74926e-13
ENSG00000180914	4.82214	1.55574	0.348387	4.46555	7.98631e-06	4.59714e-05
ENSG00000180938	6.00211	-1.03894	0.276816	-3.75316	0.000174619	0.000727324
ENSG00000181092	2.26295	1.45902	0.408664	3.57021	0.000356699	0.00136679
ENSG00000181234	1.65985	-1.69947	0.662496	-2.56525	0.01031	0.0260692
ENSG00000181626	2.64632	1.27251	0.373685	3.40529	0.000660927	0.00236544
ENSG00000181754	142.063	-1.16698	0.190007	-6.14178	8.16024e-10	1.06984e-08
ENSG00000181773	4.87704	1.05876	0.30185	3.50756	0.000452237	0.0016863
ENSG00000181963	1.27128	1.41862	0.545832	2.599	0.00934966	0.0239659
ENSG00000182021	2.46063	1.32066	0.380556	3.47034	0.000519804	0.00191157
ENSG00000182050	8.62227	1.0396	0.262262	3.96398	7.37107e-05	0.000336367
ENSG00000182263	0.737505	1.97641	0.601846	3.28391	0.00102376	0.00347636
ENSG00000182613	1.98198	1.13492	0.375946	3.01885	0.00253739	0.00768602
ENSG00000182700	1.60492	-1.39743	0.545445	-2.562	0.0104073	0.0262928
ENSG00000182732	21.8648	1.57641	0.245876	6.41142	1.4417e-10	2.16885e-09
ENSG00000182747	5.57783	2.90828	0.438861	6.62688	3.42854e-11	5.69366e-10
ENSG00000182782	368.755	-1.94646	0.28532	-6.82203	8.97604e-12	1.63968e-10
ENSG00000182809	213.351	-1.50618	0.18299	-8.23098	1.85691e-16	7.4702e-15
ENSG00000182871	219.004	-1.53512	0.293941	-5.22253	1.76491e-07	1.46478e-06
ENSG00000182950	5.9615	-2.26494	0.625858	-3.61893	0.000295821	0.00116009
ENSG00000183010	37.1891	2.86427	0.211572	13.538	9.32362e-42	3.27277e-39
ENSG00000183019	466.802	1.0527	0.221916	4.74369	2.09864e-06	1.3772e-05
ENSG00000183087	222.629	1.66852	0.172476	9.67396	3.89019e-22	3.00182e-20
ENSG00000183091	15.2855	1.12723	0.382856	2.94425	0.00323734	0.00949769
ENSG00000183092	14.3675	-2.15422	0.29707	-7.25155	4.12026e-13	9.67991e-12
ENSG00000183117	8.07437	-1.84387	0.509557	-3.61857	0.000296237	0.00116066
ENSG00000183128	0.745425	1.80988	0.67906	2.66527	0.00769259	0.0202163
ENSG00000183134	62.0919	-1.75824	0.252836	-6.9541	3.54824e-12	7.0457e-11
ENSG00000183160	19.7	1.62397	0.265056	6.1269	8.96057e-10	1.16579e-08
ENSG00000183166	3.25023	1.15904	0.329825	3.5141	0.00044125	0.00164911
ENSG00000183421	4.00563	-2.15021	0.651048	-3.30269	0.000957637	0.00328107
ENSG00000183454	1.28501	2.9183	0.526614	5.54162	2.99678e-08	2.92121e-07
ENSG00000183479	14.2379	-1.05643	0.304808	-3.46588	0.000528491	0.00193985
ENSG00000183484	532.94	-1.41448	0.174482	-8.10673	5.20001e-16	1.9598e-14
ENSG00000183542	48.2709	-1.06524	0.21943	-4.85457	1.20645e-06	8.34863e-06
ENSG00000183578	5.61237	1.93613	0.288964	6.70024	2.0808e-11	3.60126e-10
ENSG00000183625	7.21067	1.0329	0.250415	4.12475	3.71137e-05	0.000183742
ENSG00000183632	1.01547	2.45649	0.76569	3.2082	0.00133568	0.00441087
ENSG00000183655	43.8997	-1.38239	0.208337	-6.63534	3.23753e-11	5.40934e-10
ENSG00000183691	27.3708	-1.97947	0.344095	-5.75268	8.78381e-09	9.50138e-08
ENSG00000183778	0.610446	2.11627	0.917474	2.30663	0.0210755	0.0477587
ENSG00000183780	10.0933	-1.23949	0.330121	-3.75465	0.000173581	0.000723336
ENSG00000183785	51.2478	2.12141	0.462509	4.58674	4.50224e-06	2.74614e-05
ENSG00000183831	2.34337	1.7842	0.471564	3.78358	0.000154587	0.000650392
ENSG00000183853	0.690474	2.43005	0.75974	3.19853	0.00138128	0.00452972
ENSG00000183856	2.44736	2.2617	0.490141	4.6144	3.9424e-06	2.43659e-05
ENSG00000183864	652.965	-1.13547	0.136252	-8.33358	7.84358e-17	3.33529e-15
ENSG00000183963	63.7196	1.17123	0.145031	8.07577	6.70543e-16	2.49565e-14
ENSG00000184113	113.327	1.19051	0.243393	4.89132	1.00162e-06	7.06502e-06
ENSG00000184292	13.8275	-1.36636	0.583063	-2.34342	0.0191081	0.0440474
ENSG00000184304	2.29822	1.66448	0.501133	3.32143	0.000895576	0.00309211
ENSG00000184349	1.93444	1.71057	0.733196	2.33303	0.0196467	0.045057
ENSG00000184357	23.7194	3.24722	0.228374	14.2189	6.99496e-46	3.47844e-43
ENSG00000184497	16.2981	1.73698	0.237453	7.31508	2.57228e-13	6.29945e-12
ENSG00000184500	56.6706	1.88697	0.270514	6.9755	3.04787e-12	6.12378e-11
ENSG00000184545	60.684	-2.35034	0.448168	-5.24432	1.56864e-07	1.31963e-06
ENSG00000184613	699.069	-1.27103	0.212485	-5.98174	2.20767e-09	2.67944e-08
ENSG00000184661	23.5785	3.32941	0.251892	13.2176	6.94562e-40	2.1438e-37
ENSG00000184678	313.606	1.45294	0.142337	10.2078	1.82987e-24	1.79007e-22
ENSG00000184702	62.3623	1.10831	0.23989	4.62006	3.83626e-06	2.38295e-05
ENSG00000184709	6.43921	-1.27175	0.43349	-2.93374	0.00334902	0.00978363
ENSG00000184792	138.775	3.15925	0.375524	8.41292	3.99923e-17	1.75047e-15
ENSG00000184828	4.43148	-1.65624	0.428067	-3.86911	0.000109233	0.000476834
ENSG00000184838	6.70095	1.25798	0.352043	3.57336	0.000352428	0.00135216
ENSG00000184867	11.1865	-1.0605	0.196155	-5.40641	6.4299e-08	5.82323e-07
ENSG00000184979	204.67	2.0118	0.328863	6.11744	9.50915e-10	1.23085e-08
ENSG00000185008	0.793483	1.79077	0.735114	2.43605	0.0148488	0.0356045
ENSG00000185052	14.8462	2.85981	0.863377	3.31235	0.000925153	0.00318135
ENSG00000185130	1.79873	1.67416	0.484152	3.45792	0.000544365	0.00199085
ENSG00000185155	4.94169	2.62599	0.349226	7.51946	5.50009e-14	1.51248e-12
ENSG00000185245	111.871	1.43028	0.225228	6.35035	2.14821e-10	3.12914e-09
ENSG00000185304	106.267	-1.10645	0.468564	-2.36136	0.0182082	0.0422802
ENSG00000185306	1.17501	1.21214	0.522832	2.31842	0.0204265	0.0464959
ENSG00000185339	511.486	1.68771	0.238855	7.06583	1.59662e-12	3.39263e-11
ENSG00000185480	30.5203	1.42347	0.1754	8.11555	4.83604e-16	1.84594e-14
ENSG00000185522	19.6838	1.24568	0.448536	2.7772	0.00548286	0.0149945
ENSG00000185633	2.00252	1.23557	0.399691	3.09132	0.00199269	0.00624969
ENSG00000185668	12.9923	-1.6273	0.442832	-3.67476	0.000238077	0.000960356
ENSG00000185736	5.28824	-1.51794	0.48982	-3.09897	0.00194196	0.00611519
ENSG00000185972	5.59769	1.19971	0.297476	4.03297	5.5076e-05	0.000259466
ENSG00000186081	6.28564	-3.03028	0.450106	-6.73237	1.66926e-11	2.92971e-10
ENSG00000186185	26.5579	1.7992	0.181906	9.89081	4.56326e-23	3.87163e-21
ENSG00000186193	92.1048	1.65052	0.19135	8.62563	6.37421e-18	3.07577e-16
ENSG00000186231	18.2065	-1.4793	0.24194	-6.11432	9.69667e-10	1.25155e-08
ENSG00000186352	111.84	-1.16457	0.260784	-4.46564	7.98294e-06	4.59668e-05
ENSG00000186417	4.53324	3.24853	0.611856	5.30931	1.10042e-07	9.53056e-07
ENSG00000186472	1.00549	1.67102	0.626629	2.66668	0.00766038	0.0201463
ENSG00000186603	7.14546	1.74754	0.232867	7.50447	6.16778e-14	1.67296e-12
ENSG00000186638	10.1446	1.01056	0.229478	4.40376	1.06393e-05	5.96507e-05
ENSG00000186642	20.6585	1.97574	0.302864	6.52351	6.86801e-11	1.09193e-09
ENSG00000186648	19.9051	1.01057	0.235387	4.29324	1.76088e-05	9.37357e-05
ENSG00000186871	9.07649	1.11915	0.274188	4.08169	4.47094e-05	0.000216438
ENSG00000187010	35.9782	1.28576	0.331112	3.88315	0.000103112	0.000453319
ENSG00000187017	11.6675	-1.14729	0.266645	-4.3027	1.68732e-05	9.033e-05
ENSG00000187021	1.0994	1.72815	0.607229	2.84596	0.00442774	0.0124514
ENSG00000187048	1.35047	1.40954	0.497894	2.831	0.00464028	0.0129696
ENSG00000187068	1.941	1.25546	0.392218	3.20093	0.00136987	0.00450384
ENSG00000187151	1.00781	-1.97714	0.709437	-2.78691	0.00532126	0.0146196
ENSG00000187323	2.70282	3.13816	0.492927	6.36638	1.93542e-10	2.85167e-09
ENSG00000187513	2.01241	2.67153	0.671491	3.9785	6.93511e-05	0.000318013
ENSG00000187583	21.5739	1.1529	0.15596	7.39228	1.44338e-13	3.67036e-12
ENSG00000187624	8.85043	1.13146	0.322213	3.51153	0.00044554	0.00166376
ENSG00000187678	0.976643	-2.54124	0.87591	-2.90125	0.00371673	0.010687
ENSG00000187699	115.072	1.38696	0.221756	6.25446	3.9889e-10	5.55743e-09
ENSG00000187730	9.58983	1.04164	0.234498	4.44201	8.91235e-06	5.07084e-05
ENSG00000187800	88.3182	1.59369	0.259198	6.14853	7.82023e-10	1.02864e-08
ENSG00000187837	159.685	1.78533	0.129959	13.7376	6.04069e-43	2.40312e-40
ENSG00000187902	0.741971	2.71354	0.840173	3.22974	0.00123902	0.00412514
ENSG00000188056	26.2014	2.17635	0.612504	3.5532	0.000380579	0.00144622
ENSG00000188158	22.6198	-1.11861	0.166891	-6.70265	2.0468e-11	3.54713e-10
ENSG00000188175	0.799853	2.98382	0.853903	3.49433	0.000475252	0.00176258
ENSG00000188215	77.9326	-1.19463	0.326728	-3.65635	0.00025583	0.00102164
ENSG00000188536	15419.7	5.95663	0.79233	7.51786	5.56804e-14	1.52882e-12
ENSG00000188582	0.656299	1.90225	0.668051	2.84746	0.00440698	0.0124027
ENSG00000188610	11.5106	2.46003	0.29002	8.48228	2.20824e-17	1.00335e-15
ENSG00000188611	3.73803	-1.37501	0.5313	-2.588	0.00965343	0.0246246
ENSG00000188659	6.92304	-1.40573	0.497292	-2.82678	0.00470193	0.0131194
ENSG00000188672	9.46716	2.38331	0.334564	7.12362	1.05127e-12	2.30963e-11
ENSG00000188760	3.13601	1.34343	0.31233	4.30131	1.69795e-05	9.08449e-05
ENSG00000188817	1.30929	1.70035	0.495615	3.43078	0.000601856	0.00217753
ENSG00000188868	46.9575	-1.34233	0.159716	-8.40448	4.29744e-17	1.87184e-15
ENSG00000189057	36.7653	1.88448	0.186431	10.1082	5.0824e-24	4.86551e-22
ENSG00000189060	187.029	1.05089	0.210986	4.98086	6.33018e-07	4.67697e-06
ENSG00000189127	6.11679	2.04103	0.51769	3.94257	8.06133e-05	0.000364982
ENSG00000189144	62.3068	-1.29929	0.271212	-4.79067	1.66222e-06	1.11742e-05
ENSG00000189184	1.0866	-1.88399	0.78823	-2.39016	0.016841	0.0395706
ENSG00000189190	382.308	-1.37625	0.170654	-8.06459	7.34818e-16	2.70673e-14
ENSG00000189221	5.59834	2.17681	0.44216	4.92313	8.51722e-07	6.12351e-06
ENSG00000189292	3.41676	-1.25834	0.398192	-3.16012	0.00157702	0.00509782
ENSG00000189337	4.95968	1.71396	0.293647	5.83681	5.32085e-09	6.00591e-08
ENSG00000189430	9.12856	1.60713	0.696053	2.30891	0.0209485	0.0475249
ENSG00000196091	0.832236	1.91848	0.612204	3.13373	0.00172598	0.00551562
ENSG00000196141	139.912	1.27323	0.164786	7.72658	1.10479e-14	3.34651e-13
ENSG00000196188	0.518421	2.81025	1.06111	2.6484	0.00808728	0.0211017
ENSG00000196329	899.52	-1.09819	0.214186	-5.12727	2.93978e-07	2.3123e-06
ENSG00000196433	1.62822	1.63803	0.52489	3.1207	0.00180419	0.00573438
ENSG00000196465	28.4982	1.30135	0.129598	10.0415	1.00155e-23	9.28998e-22
ENSG00000196470	184.287	-1.07019	0.207902	-5.14754	2.63925e-07	2.10458e-06
ENSG00000196517	6.17811	2.83529	0.367066	7.7242	1.1256e-14	3.40379e-13
ENSG00000196550	31.6078	1.1619	0.167083	6.95403	3.55001e-12	7.0457e-11
ENSG00000196565	29.7469	2.66065	0.653746	4.06985	4.70427e-05	0.00022584
ENSG00000196611	2.02054	3.42462	0.762235	4.49287	7.02704e-06	4.09766e-05
ENSG00000196653	31.3764	-1.02317	0.159318	-6.42218	1.34339e-10	2.03636e-09
ENSG00000196747	6.36112	2.22196	0.403463	5.50721	3.64567e-08	3.49383e-07
ENSG00000196787	69.1201	1.31344	0.143795	9.13412	6.59379e-20	4.11296e-18
ENSG00000196793	11.7036	-1.42199	0.246408	-5.7709	7.88516e-09	8.6231e-08
ENSG00000196834	2.11057	1.46268	0.417598	3.5026	0.000460741	0.0017148
ENSG00000196866	9.96764	1.11566	0.291436	3.82814	0.000129117	0.000554305
ENSG00000196935	54.1355	1.26146	0.219788	5.73944	9.49875e-09	1.01885e-07
ENSG00000197106	0.431559	1.99781	0.823918	2.42477	0.015318	0.0365581
ENSG00000197153	1.59657	2.2245	0.504561	4.40879	1.0395e-05	5.83543e-05
ENSG00000197191	1.54911	1.13718	0.466784	2.4362	0.0148426	0.0355943
ENSG00000197238	48.7331	1.61018	0.273791	5.88104	4.07695e-09	4.71788e-08
ENSG00000197279	76.9663	-1.3372	0.344766	-3.87857	0.000105073	0.000460696
ENSG00000197362	123.644	-1.05741	0.155577	-6.79669	1.0705e-11	1.92965e-10
ENSG00000197415	15.5859	1.50199	0.239669	6.26693	3.68224e-10	5.16206e-09
ENSG00000197444	0.578963	1.95477	0.673657	2.90172	0.00371117	0.0106761
ENSG00000197472	0.805799	1.62587	0.679722	2.39196	0.0167587	0.0393926
ENSG00000197561	9.37628	2.34566	0.586469	3.99963	6.34427e-05	0.000293703
ENSG00000197721	1.50851	1.38547	0.526082	2.63357	0.00844928	0.0219502
ENSG00000197903	103.607	1.14691	0.0974894	11.7644	5.95244e-32	9.86671e-30
ENSG00000197980	17.474	-1.23091	0.214853	-5.7291	1.00965e-08	1.07652e-07
ENSG00000197993	2.00799	1.63183	0.653898	2.49555	0.0125763	0.0309557
ENSG00000198075	4.24479	1.52611	0.377469	4.04301	5.27683e-05	0.000249976
ENSG00000198099	0.659771	1.79315	0.740822	2.42048	0.0154999	0.0368889
ENSG00000198121	68.1862	-1.1668	0.239883	-4.86402	1.15023e-06	7.99666e-06
ENSG00000198178	10.6344	-1.14898	0.26393	-4.35334	1.34076e-05	7.34691e-05
ENSG00000198182	46.0122	-1.39278	0.173693	-8.01862	1.06942e-15	3.82896e-14
ENSG00000198216	1.72201	1.6543	0.487213	3.39543	0.000685212	0.00244016
ENSG00000198336	4.84173	2.47806	0.655594	3.77987	0.000156913	0.000658786
ENSG00000198353	3.25041	-1.13387	0.386656	-2.93252	0.00336226	0.00981431
ENSG00000198363	263.575	1.20327	0.168607	7.13651	9.5728e-13	2.11571e-11
ENSG00000198435	55.728	-2.62164	0.575489	-4.5555	5.22622e-06	3.14276e-05
ENSG00000198478	207.521	1.38755	0.209289	6.62984	3.36059e-11	5.5912e-10
ENSG00000198563	384.047	-1.29276	0.39708	-3.25566	0.00113128	0.00380107
ENSG00000198626	6.43991	1.07814	0.337564	3.19388	0.00140375	0.0045975
ENSG00000198734	478.849	1.0596	0.178608	5.93258	2.98219e-09	3.52158e-08
ENSG00000198753	19.6393	2.45641	0.385883	6.36568	1.94431e-10	2.85538e-09
ENSG00000198754	5.72533	1.59982	0.441616	3.62265	0.000291597	0.00114578
ENSG00000198756	23.1903	-1.34475	0.319943	-4.20309	2.63297e-05	0.000134904
ENSG00000198794	12.6087	1.78204	0.418282	4.26038	2.0408e-05	0.000106967
ENSG00000198795	7.95307	1.20769	0.274779	4.39513	1.10708e-05	6.1857e-05
ENSG00000198796	24.1255	-1.12113	0.197592	-5.67395	1.39543e-08	1.45239e-07
ENSG00000198822	1.1894	1.50563	0.524839	2.86874	0.00412106	0.0116955
ENSG00000198829	11.2588	1.50604	0.323296	4.65838	3.18712e-06	2.01539e-05
ENSG00000198876	561.044	1.42005	0.238318	5.95863	2.54368e-09	3.05003e-08
ENSG00000203618	480.481	2.09195	0.21818	9.58819	8.96465e-22	6.74307e-20
ENSG00000203760	40.7448	1.4217	0.154564	9.19812	3.64266e-20	2.34572e-18
ENSG00000203811	5.8739	1.32912	0.246789	5.38564	7.21869e-08	6.46792e-07
ENSG00000204010	31.6048	5.41329	0.994514	5.44315	5.23458e-08	4.85039e-07
ENSG00000204020	247.992	-1.38579	0.295815	-4.68465	2.80441e-06	1.79751e-05
ENSG00000204099	8.31028	1.74809	0.44347	3.94185	8.08547e-05	0.000365982
ENSG00000204103	2586.39	1.59332	0.14393	11.0701	1.75244e-28	2.37668e-26
ENSG00000204231	58.2839	-1.64088	0.423045	-3.87874	0.000104999	0.000460503
ENSG00000204256	1428.71	-1.33469	0.22481	-5.93698	2.90323e-09	3.44424e-08
ENSG00000204314	5.12567	-1.07529	0.370163	-2.90491	0.00367354	0.0105866
ENSG00000204323	54.6158	1.8019	0.278195	6.4771	9.3501e-11	1.44923e-09
ENSG00000204389	347.271	-26.3655	2.51495	-10.4835	1.02879e-25	1.08979e-23
ENSG00000204424	36.7932	1.51603	0.377063	4.02062	5.80446e-05	0.000271664
ENSG00000204469	28.2036	-2.22214	0.679416	-3.27066	0.00107296	0.0036283
ENSG00000204520	12.4695	-1.87084	0.522998	-3.57714	0.000347377	0.00133478
ENSG00000204525	1986.33	-4.61972	1.23302	-3.74666	0.000179204	0.000743824
ENSG00000204576	41.3467	-1.37841	0.478836	-2.87867	0.00399362	0.011378
ENSG00000204613	2.42096	2.53954	1.05968	2.39652	0.0165514	0.0389976
ENSG00000204710	4.1279	2.60399	0.616035	4.22701	2.36816e-05	0.000122635
ENSG00000204713	14.2833	-2.65084	0.624194	-4.24682	2.16827e-05	0.000113167
ENSG00000204872	7.48229	1.04	0.427385	2.43341	0.0149575	0.035822
ENSG00000204936	0.646156	2.88392	1.00565	2.86773	0.00413427	0.0117218
ENSG00000204941	0.611575	1.89344	0.665151	2.84663	0.00441846	0.0124292
ENSG00000205038	24.8432	1.57351	0.210479	7.47587	7.6697e-14	2.03713e-12
ENSG00000205126	1.79709	2.84068	0.688729	4.12453	3.71499e-05	0.000183841
ENSG00000205189	205.976	-1.08333	0.301559	-3.59244	0.000327593	0.00126665
ENSG00000205309	45.4635	1.38678	0.200604	6.91301	4.74488e-12	9.11403e-11
ENSG00000205363	5.14277	1.46797	0.279218	5.25745	1.46064e-07	1.23575e-06
ENSG00000205436	1.50711	1.94129	0.693887	2.7977	0.00514677	0.01421
ENSG00000205517	3.64293	1.86684	0.415509	4.49289	7.02623e-06	4.09766e-05
ENSG00000205639	43.3963	1.81736	0.223086	8.14643	3.7483e-16	1.46192e-14
ENSG00000205867	2.7966	-1.55826	0.507379	-3.07119	0.0021321	0.00663114
ENSG00000206075	0.376151	2.13023	0.840965	2.53308	0.0113064	0.0282415
ENSG00000206172	4790.72	3.44668	0.97678	3.52862	0.000417738	0.00156878
ENSG00000206177	51.3557	6.0116	1.06249	5.65804	1.53115e-08	1.57714e-07
ENSG00000206235	1.5552	3.57061	1.52646	2.33914	0.0193281	0.0444631
ENSG00000206258	2.81093	-2.29728	0.954494	-2.4068	0.0160928	0.0380926
ENSG00000206279	468.348	1.21224	0.399391	3.03522	0.00240364	0.00733423
ENSG00000206284	57.8953	-4.39026	1.6912	-2.59594	0.00943326	0.0241387
ENSG00000206285	24.0624	-23.4615	1.98403	-11.8252	2.89283e-32	4.83994e-30
ENSG00000206286	60.6681	-2.8298	1.18439	-2.38925	0.0168827	0.0396424
ENSG00000206396	66.5268	6.03036	2.41126	2.50091	0.0123875	0.0305539
ENSG00000206452	2343.68	1.75508	0.663808	2.64396	0.00819432	0.0213493
ENSG00000211448	1.67214	1.44894	0.439423	3.29737	0.000975953	0.00333362
ENSG00000212866	95.8616	-2.7293	0.989653	-2.75784	0.00581847	0.0158037
ENSG00000213215	0.567153	1.84909	0.729604	2.53438	0.0112647	0.0281493
ENSG00000213949	80.9488	1.9882	0.217867	9.12573	7.12521e-20	4.42901e-18
ENSG00000214050	1.33641	1.92813	0.803873	2.39855	0.01646	0.038818
ENSG00000214274	52.0416	1.43086	0.202846	7.05395	1.73906e-12	3.65836e-11
ENSG00000214290	1.23279	2.38403	0.756152	3.15284	0.0016169	0.00521077
ENSG00000214617	0.558051	1.67822	0.698108	2.40395	0.0162191	0.0383305
ENSG00000215182	1.07879	2.26758	0.561974	4.03502	5.45984e-05	0.000257351
ENSG00000215595	1.12181	-1.91352	0.733449	-2.60893	0.00908254	0.0233447
ENSG00000215784	11.1314	1.64625	0.433193	3.80028	0.000144535	0.000611551
ENSG00000215912	1.90956	1.19179	0.481436	2.47548	0.0133056	0.0325006
ENSG00000216306	0.766967	2.52783	0.862638	2.93034	0.00338587	0.00986876
ENSG00000216775	7.99301	1.29769	0.415623	3.12229	0.0017945	0.00570721
ENSG00000218336	0.542104	1.95206	0.845666	2.30832	0.0209816	0.047588
ENSG00000219438	0.498856	1.95985	0.83848	2.33738	0.0194194	0.0446388
ENSG00000221858	0.805413	1.69058	0.626944	2.69654	0.0070064	0.0185848
ENSG00000221955	8.01548	1.25319	0.257454	4.86761	1.12955e-06	7.88662e-06
ENSG00000221962	7.14448	-1.18017	0.308937	-3.8201	0.000133396	0.000570116
ENSG00000221988	16.6434	-2.65881	0.996808	-2.66732	0.00764584	0.020114
ENSG00000222036	6.60707	2.02365	0.424974	4.76182	1.91853e-06	1.27064e-05
ENSG00000223609	204.383	6.05329	0.741442	8.16422	3.23514e-16	1.26453e-14
ENSG00000223638	3.82471	-4.75649	1.49301	-3.18583	0.00144338	0.00471951
ENSG00000223802	0.54715	1.60164	0.673394	2.37846	0.0173852	0.0406358
ENSG00000224212	212.282	-7.54384	2.58929	-2.91347	0.00357434	0.0103306
ENSG00000224501	243.246	-3.52711	1.20148	-2.93564	0.00332865	0.00973365
ENSG00000224982	1.36196	1.47843	0.543562	2.71989	0.00653036	0.0174696
ENSG00000225366	1.21865	1.48778	0.524036	2.83908	0.00452443	0.0126795
ENSG00000225526	1.03676	1.35875	0.528522	2.57084	0.0101452	0.0257166
ENSG00000226321	27.5013	-2.28452	0.34111	-6.69731	2.12291e-11	3.65661e-10
ENSG00000226792	3.31981	1.02715	0.339229	3.0279	0.00246256	0.0074923
ENSG00000227046	228.896	-5.90927	1.17891	-5.01247	5.37368e-07	4.042e-06
ENSG00000227642	9.96578	24.1086	3.11322	7.74397	9.63626e-15	2.94886e-13
ENSG00000227729	0.790321	2.38027	0.594391	4.00455	6.21363e-05	0.000288626
ENSG00000227739	363.131	2.77432	1.20904	2.29466	0.0217529	0.049101
ENSG00000228080	2876.53	-2.26296	0.862651	-2.62326	0.00870928	0.0225276
ENSG00000228716	76.5715	1.57602	0.151547	10.3996	2.49086e-25	2.57753e-23
ENSG00000229006	193.853	2.35703	0.906758	2.5994	0.00933857	0.0239443
ENSG00000229292	3.81373	-4.75231	1.47864	-3.21398	0.00130907	0.004331
ENSG00000229391	11.4423	2.2757	0.464624	4.89794	9.68468e-07	6.87178e-06
ENSG00000230060	259.101	1.33915	0.45247	2.95964	0.00307999	0.00910017
ENSG00000230230	38.1702	-6.33375	2.7685	-2.28779	0.0221498	0.0498398
ENSG00000230359	6.53127	1.10936	0.254438	4.36006	1.30028e-05	7.14692e-05
ENSG00000230873	3.26017	1.06063	0.329993	3.2141	0.00130856	0.00433011
ENSG00000231048	8.19404	-4.59641	1.2367	-3.71669	0.000201851	0.000828605
ENSG00000231286	606.824	-2.00488	0.866224	-2.3145	0.0206401	0.0469026
ENSG00000231641	53.3062	-24.8898	1.57194	-15.8338	1.81965e-56	1.41632e-53
ENSG00000231834	1921.85	-3.51	1.07687	-3.25944	0.00111632	0.00375787
ENSG00000232062	83.4585	-24.3699	2.17602	-11.1993	4.1095e-29	5.83875e-27
ENSG00000232125	2.94904	1.56263	0.431397	3.62224	0.000292061	0.0011471
ENSG00000232804	126.143	-3.61236	0.90756	-3.98029	6.88299e-05	0.000316028
ENSG00000232810	436.418	-1.82132	0.415274	-4.38583	1.15545e-05	6.41191e-05
ENSG00000232871	4.50758	-3.33555	0.600971	-5.55027	2.85223e-08	2.79172e-07
ENSG00000233209	320.33	-2.15933	0.932239	-2.31628	0.0205431	0.0467178
ENSG00000233614	56.0538	-1.44728	0.338172	-4.27973	1.87122e-05	9.88744e-05
ENSG00000233890	58.4336	2.19784	0.96105	2.28692	0.0222007	0.0499356
ENSG00000234475	187.819	-26.5976	1.97255	-13.4839	1.94551e-41	6.57142e-39
ENSG00000235169	4.59662	2.45723	0.39364	6.24233	4.31088e-10	5.96394e-09
ENSG00000235387	0.903563	1.3514	0.520066	2.59852	0.00936271	0.0239945
ENSG00000235396	3.82982	-4.18769	1.21674	-3.44174	0.000577992	0.00209798
ENSG00000235700	1.81821	-2.04582	0.733466	-2.78926	0.00528292	0.0145299
ENSG00000235744	98.2281	-3.1913	1.06589	-2.99403	0.0027532	0.00825729
ENSG00000235754	8.81391	1.26754	0.55004	2.30444	0.0211978	0.0480054
ENSG00000236252	0.734991	2.18263	0.670248	3.25646	0.00112813	0.00379476
ENSG00000236279	5.86285	1.81398	0.328066	5.52932	3.21479e-08	3.11424e-07
ENSG00000236444	1.15286	1.72086	0.536429	3.208	0.00133662	0.00441316
ENSG00000237071	104.399	-25.7976	3.11466	-8.28264	1.20478e-16	4.99259e-15
ENSG00000237462	32.12	-24.1878	1.87024	-12.933	2.93252e-38	8.07662e-36
ENSG00000237649	21.785	3.22203	0.464314	6.93933	3.93967e-12	7.74183e-11
ENSG00000237732	1.01796	1.58994	0.54713	2.90597	0.00366122	0.0105545
ENSG00000237872	8.94836	-1.00516	0.27544	-3.64931	0.000262948	0.0010456
ENSG00000238243	18.1045	2.23287	0.352742	6.33006	2.4507e-10	3.54669e-09
ENSG00000239264	3031.03	2.55238	0.146553	17.4161	6.23184e-68	1.23958e-64
ENSG00000239672	250.578	1.16104	0.0981688	11.827	2.83083e-32	4.78089e-30
ENSG00000239839	1.42781	4.37776	1.14915	3.80957	0.00013921	0.000591537
ENSG00000239887	2.15015	1.54421	0.554093	2.78691	0.00532125	0.0146196
ENSG00000239927	27.1494	-5.5838	1.3104	-4.26114	2.03387e-05	0.000106682
ENSG00000240505	104.591	1.5483	0.216776	7.1424	9.17175e-13	2.03209e-11
ENSG00000242779	23.427	-1.86161	0.315023	-5.90945	3.43242e-09	4.01092e-08
ENSG00000243064	2.32403	3.81154	0.710879	5.36173	8.24296e-08	7.30161e-07
ENSG00000243130	0.736182	2.73877	0.657484	4.16553	3.10628e-05	0.000156512
ENSG00000243137	0.869973	1.70952	0.705103	2.42449	0.0153298	0.0365816
ENSG00000244242	1.15529	1.83761	0.646546	2.84219	0.00448047	0.012576
ENSG00000244734	24218.1	4.30144	0.827279	5.1995	1.99823e-07	1.64093e-06
ENSG00000246705	237.914	1.01665	0.110834	9.17271	4.6127e-20	2.94916e-18
ENSG00000248385	1.95945	3.20807	0.907134	3.5365	0.000405473	0.00152784
ENSG00000248905	75.9921	1.26125	0.217815	5.79048	7.0186e-09	7.74165e-08
ENSG00000249138	8.30725	1.51633	0.316407	4.79234	1.64847e-06	1.10901e-05
ENSG00000249715	2.13723	1.09557	0.473797	2.31233	0.0207595	0.0471381
ENSG00000249992	33.3697	1.94783	0.282643	6.89148	5.5214e-12	1.04819e-10
ENSG00000250361	8.30743	4.87102	0.714974	6.81286	9.56774e-12	1.73538e-10
ENSG00000250722	3.3561	1.48696	0.388147	3.83093	0.000127661	0.00054858
ENSG00000251503	4.67385	1.62033	0.340065	4.76477	1.8907e-06	1.255e-05
ENSG00000251694	0.722579	3.46919	1.39808	2.4814	0.0130868	0.0320536
ENSG00000254709	1187.25	2.7994	0.280275	9.98805	1.71928e-23	1.54666e-21
ENSG00000255398	502.318	-1.48403	0.226768	-6.54424	5.97976e-11	9.56655e-10
ENSG00000255833	13.8544	-1.81874	0.271225	-6.70563	2.00545e-11	3.47883e-10
ENSG00000255986	1.07491	3.15368	0.61252	5.14869	2.62313e-07	2.09266e-06
ENSG00000256060	55.8914	-1.12668	0.152336	-7.39601	1.40342e-13	3.57383e-12
ENSG00000256223	81.1255	-1.19109	0.205578	-5.79385	6.87914e-09	7.59718e-08
ENSG00000257017	155.983	1.41695	0.486987	2.90962	0.00361868	0.010447
ENSG00000258102	24.1239	1.24901	0.418858	2.98194	0.00286432	0.00853101
ENSG00000258947	2.48932	1.66661	0.642189	2.5952	0.00945352	0.0241862
ENSG00000259030	9.63908	-1.03421	0.304852	-3.39249	0.000692596	0.00246204
ENSG00000259207	1052.68	2.093	0.244378	8.56462	1.08437e-17	5.12199e-16
ENSG00000260027	3.47487	1.10585	0.345514	3.20058	0.00137151	0.00450729
ENSG00000260549	2.90052	1.65683	0.496926	3.33416	0.000855577	0.00297062
ENSG00000260596	5.11966	2.00731	0.512205	3.91897	8.89295e-05	0.000397606
ENSG00000261150	146.376	-1.14001	0.249979	-4.56041	5.1053e-06	3.07935e-05
ENSG00000261456	2.23617	2.14625	0.657359	3.26496	0.00109479	0.00369163
ENSG00000262826	9.23024	24.0074	3.11328	7.71128	1.2456e-14	3.75401e-13
ENSG00000263006	18.8426	2.07551	0.338976	6.12287	9.19037e-10	1.19222e-08
ENSG00000263513	6.4338	2.19475	0.589888	3.72062	0.000198732	0.000818265
ENSG00000263961	2.22972	2.02166	0.384216	5.26177	1.42679e-07	1.21054e-06
ENSG00000265018	4.62854	1.9583	0.747326	2.62041	0.00878248	0.0226744
ENSG00000265190	5.52767	2.2648	0.608188	3.72385	0.000196211	0.000808975
ENSG00000265203	0.543397	2.30705	0.806875	2.85924	0.00424658	0.0119947
ENSG00000266265	2.122	2.57258	0.571629	4.50044	6.7814e-06	3.97383e-05
ENSG00000268480	6.75326	-1.06752	0.352605	-3.02751	0.00246575	0.00749946
ENSG00000268758	25.759	-1.00501	0.222732	-4.5122	6.41584e-06	3.77817e-05
ENSG00000269897	45.5498	-1.06511	0.323351	-3.29398	0.000987795	0.00336957
ENSG00000270882	31.5164	1.32963	0.331355	4.01271	6.00249e-05	0.000279762
ENSG00000272196	485.234	1.08753	0.12221	8.89882	5.64434e-19	3.13804e-17
ENSG00000273079	1.66873	1.69087	0.528539	3.19913	0.00137842	0.00452282
ENSG00000273562	317.619	-3.24796	0.454291	-7.14951	8.70903e-13	1.93694e-11
ENSG00000273703	0.713978	3.22207	0.733118	4.39503	1.1076e-05	6.18664e-05
ENSG00000273802	17.7597	1.60379	0.185611	8.64059	5.59244e-18	2.73541e-16
ENSG00000273884	13.324	1.80305	0.415372	4.34082	1.41951e-05	7.72403e-05
ENSG00000273983	2.83202	3.51301	0.475732	7.38443	1.53106e-13	3.86587e-12
ENSG00000274137	200.368	1.74167	0.569739	3.05696	0.00223596	0.00690737
ENSG00000274145	1.16865	3.52745	1.09265	3.22834	0.00124512	0.00414313
ENSG00000274185	46.0273	-1.48858	0.404281	-3.68204	0.000231378	0.000937876
ENSG00000274221	15.8638	8.16741	2.036	4.0115	6.03331e-05	0.000280906
ENSG00000274311	12.613	1.01096	0.361388	2.79745	0.00515082	0.014219
ENSG00000274320	13.1008	-1.87507	0.509031	-3.6836	0.000229965	0.000932466
ENSG00000274332	10.9396	-6.27115	1.7557	-3.57189	0.000354414	0.00135919
ENSG00000274386	7.56896	1.10172	0.230387	4.78203	1.73532e-06	1.16047e-05
ENSG00000274437	65.8602	3.31786	0.478629	6.932	4.14921e-12	8.0826e-11
ENSG00000274513	158.988	-1.14663	0.483172	-2.37313	0.017638	0.0411301
ENSG00000274618	2.42763	1.69464	0.346163	4.8955	9.80577e-07	6.94669e-06
ENSG00000274628	2.75857	1.96935	0.394276	4.99486	5.88781e-07	4.38816e-06
ENSG00000274641	4.83981	3.28938	0.531671	6.18686	6.13742e-10	8.21167e-09
ENSG00000274646	52.4972	1.70308	0.293773	5.79727	6.74042e-09	7.4624e-08
ENSG00000274679	3.68827	-2.73047	0.938884	-2.9082	0.00363511	0.0104859
ENSG00000274780	411.086	-1.05117	0.238807	-4.40175	1.07381e-05	6.01857e-05
ENSG00000274926	3.02436	3.85304	1.2806	3.00877	0.00262305	0.00791711
ENSG00000274933	2.64685	3.38929	1.21082	2.79917	0.00512338	0.0141585
ENSG00000274950	161.931	1.05393	0.337103	3.12644	0.00176935	0.00563611
ENSG00000274955	4.1997	5.69757	2.05219	2.77633	0.00549759	0.0150256
ENSG00000274997	6.93152	2.39934	0.310014	7.73947	9.9834e-15	3.04468e-13
ENSG00000275063	313.924	3.43191	0.651733	5.26581	1.3957e-07	1.18698e-06
ENSG00000275276	3.5264	-4.63711	1.4613	-3.17327	0.00150732	0.00489194
ENSG00000275290	32.267	9.46614	3.11269	3.04115	0.00235679	0.00721465
ENSG00000275302	373.575	-1.86383	0.243279	-7.66128	1.84083e-14	5.39354e-13
ENSG00000275331	7.59842	-1.39801	0.554879	-2.51949	0.0117526	0.0292144
ENSG00000275340	2.84661	1.27739	0.386959	3.3011	0.000963057	0.00329523
ENSG00000275410	0.564638	2.06806	0.888282	2.32815	0.019904	0.0455415
ENSG00000275430	5.85389	-2.94923	0.850536	-3.46749	0.00052534	0.00192982
ENSG00000275463	655.807	1.7921	0.656682	2.72902	0.00635229	0.0170646
ENSG00000275498	346.486	-1.15667	0.342193	-3.38018	0.000724395	0.00256236
ENSG00000275713	21.4958	1.70316	0.282902	6.02032	1.74067e-09	2.15056e-08
ENSG00000275748	27.561	-1.24055	0.390225	-3.17907	0.00147749	0.00481436
ENSG00000275793	25.0172	-1.02905	0.286018	-3.59783	0.000320879	0.00124418
ENSG00000275822	5.41802	-3.44379	1.27146	-2.70853	0.00675812	0.0179928
ENSG00000275841	145.629	1.76366	0.488954	3.60701	0.000309746	0.00120545
ENSG00000275867	60.5016	-2.20576	0.525417	-4.19812	2.69139e-05	0.000137739
ENSG00000275932	67.3239	-1.05445	0.318677	-3.30883	0.000936866	0.00321668
ENSG00000275949	67.7181	-1.05328	0.285533	-3.68881	0.000225306	0.000915232
ENSG00000275993	392.049	-1.94559	0.498294	-3.9045	9.44202e-05	0.00041964
ENSG00000276043	147.398	2.91091	0.169303	17.1935	2.97263e-66	5.3216e-63
ENSG00000276126	0.608622	2.09468	0.75471	2.77548	0.00551204	0.0150628
ENSG00000276175	793.287	1.49058	0.546454	2.72772	0.00637731	0.017113
ENSG00000276180	14.1096	1.07038	0.156664	6.83235	8.35373e-12	1.53335e-10
ENSG00000276289	7.01995	1.70392	0.57869	2.94444	0.00323538	0.0094946
ENSG00000276368	16.8948	3.00646	0.339103	8.86592	7.58759e-19	4.11615e-17
ENSG00000276482	276.664	-1.70936	0.42708	-4.00242	6.26966e-05	0.000290851
ENSG00000276590	7.36391	-5.70014	2.34851	-2.42713	0.015219	0.0363654
ENSG00000276787	60.511	-1.41199	0.478592	-2.9503	0.0031747	0.00934147
ENSG00000276879	114.001	1.06242	0.161192	6.59103	4.36799e-11	7.14769e-10
ENSG00000276880	18.4077	1.68164	0.335379	5.01415	5.32678e-07	4.01009e-06
ENSG00000276903	6.17995	1.34933	0.293849	4.59192	4.39179e-06	2.68609e-05
ENSG00000277075	11.0078	1.69698	0.255532	6.64099	3.11575e-11	5.23247e-10
ENSG00000277117	67.0838	-1.09346	0.355711	-3.07403	0.0021119	0.00658089
ENSG00000277150	272.391	1.97176	0.807004	2.44331	0.0145534	0.0349664
ENSG00000277157	1.07065	1.7889	0.526065	3.40053	0.000672552	0.00240272
ENSG00000277177	388.249	1.44787	0.406788	3.55926	0.000371894	0.00141876
ENSG00000277221	93.2669	-1.38274	0.540381	-2.55882	0.0105029	0.0264858
ENSG00000277224	8.8961	2.29944	0.274859	8.36591	5.9651e-17	2.567e-15
ENSG00000277377	408.642	5.2772	0.563565	9.36397	7.67976e-21	5.20769e-19
ENSG00000277632	1386.13	-1.51425	0.194248	-7.79544	6.41826e-15	2.02645e-13
ENSG00000277775	1.04857	2.20189	0.58056	3.7927	0.000149019	0.000628592
ENSG00000277791	46.6415	1.31729	0.229023	5.75178	8.83078e-09	9.54641e-08
ENSG00000277850	4.98062	3.13034	1.17487	2.66441	0.0077123	0.0202517
ENSG00000277909	8.93166	4.59345	1.20062	3.8259	0.000130294	0.000558556
ENSG00000277943	835.973	-2.72591	0.447397	-6.09281	1.10947e-09	1.41769e-08
ENSG00000278023	2.49872	1.06608	0.342913	3.1089	0.00187783	0.00592786
ENSG00000278091	2.50975	-3.37439	1.22057	-2.7646	0.00569927	0.0155224
ENSG00000278154	119.982	-4.52853	0.836351	-5.41462	6.1418e-08	5.58124e-07
ENSG00000278174	65.9059	-25.1824	2.70744	-9.30117	1.38907e-20	9.21008e-19
ENSG00000278191	241.751	-1.44283	0.287325	-5.02158	5.12473e-07	3.86774e-06
ENSG00000278195	26.3096	-1.25241	0.186624	-6.71085	1.93496e-11	3.37289e-10
ENSG00000278224	0.496795	1.99371	0.78239	2.54823	0.0108272	0.027204
ENSG00000278318	10.1677	-1.08425	0.284745	-3.8078	0.000140211	0.000595507
ENSG00000278463	1.45843	1.64476	0.428338	3.83987	0.000123098	0.000530885
ENSG00000278540	61.1547	-1.79779	0.367739	-4.88877	1.01466e-06	7.14576e-06
ENSG00000278555	135.034	2.57903	0.532788	4.84063	1.29428e-06	8.90134e-06
ENSG00000278570	0.611267	1.79023	0.67628	2.64717	0.00811677	0.0211724
ENSG00000278619	18.0673	-2.70663	0.945695	-2.86206	0.00420904	0.0119037
ENSG00000278677	20.3199	1.6492	0.179247	9.20072	3.55552e-20	2.29787e-18
ENSG00000278705	2.64077	1.83053	0.453108	4.03995	5.34629e-05	0.000252798
ENSG00000278741	76.4491	-1.30931	0.365071	-3.58645	0.000335217	0.00129361
ENSG00000278742	25.894	-23.9063	2.55085	-9.37188	7.12506e-21	4.86843e-19
ENSG00000278828	186.375	1.76815	0.249505	7.08664	1.37404e-12	2.97078e-11
ENSG00000281013	340.341	1.16646	0.498229	2.34121	0.0192213	0.0442637
ENSG00000281106	12.8493	-1.61586	0.309869	-5.21466	1.84158e-07	1.52418e-06
ENSG00000281123	20.8283	-1.81563	0.544044	-3.33728	0.000846014	0.00294084
ENSG00000281518	1.15755	-2.17772	0.834708	-2.60896	0.00908188	0.0233447
ENSG00000281618	1.73804	2.92242	0.733211	3.98579	6.72567e-05	0.000309758
ENSG00000282537	2.23575	-1.30215	0.512229	-2.54213	0.0110179	0.0276057
ENSG00000282899	138.541	1.66566	0.103539	16.0873	3.13201e-58	2.5486e-55
ENSG00000283060	81.0072	-1.22877	0.272143	-4.51516	6.32703e-06	3.72955e-05
ENSG00000283525	1.55829	-1.32857	0.573868	-2.31512	0.0206062	0.0468436
ENSG00000283706	1.71998	1.84147	0.80264	2.29427	0.0217748	0.0491319
ENSG00000283855	60.43	-1.20034	0.423761	-2.83259	0.00461719	0.0129152
ENSG00000284835	5.55746	6.65343	0.906119	7.34278	2.09196e-13	5.16555e-12
ENSG00000285277	102.202	-1.11877	0.271128	-4.12635	3.68561e-05	0.000182743
ENSG00000286522	3.30568	2.9265	0.431996	6.77436	1.24959e-11	2.23011e-10
ENSG00000287080	1.5402	3.46705	0.532765	6.50766	7.63301e-11	1.20393e-09

## Sheet: ICU Vs Healthy
Table S2: Differentially expressed genes identified in patients with extremely severe COVID-19 symptoms (ICU vs. Healthy).
Gene	baseMean	log2FoldChange	lfcSE	stat	pvalue	padj		padj - FDR adjusted pvalue
ENSG00000001617	1.21007	2.34737	0.842918	2.78481	0.0053559	0.0132568
ENSG00000002746	3.71392	1.27154	0.415389	3.06109	0.00220536	0.00603779
ENSG00000003147	41.4269	1.05271	0.161714	6.50973	7.52873e-11	8.46507e-10
ENSG00000003249	45.9316	-1.10893	0.287229	-3.8608	0.000113016	0.000415602
ENSG00000003436	109.744	1.54572	0.158535	9.75001	1.8445e-22	8.40917e-21
ENSG00000004468	291.2	1.14169	0.155387	7.34742	2.02068e-13	3.3155e-12
ENSG00000004776	1.07428	4.29506	0.839665	5.11521	3.13399e-07	1.92833e-06
ENSG00000004809	43.5905	1.66186	0.388148	4.28151	1.85631e-05	8.09488e-05
ENSG00000004846	8.62223	1.15002	0.332428	3.45947	0.000541241	0.00170539
ENSG00000004939	61.6476	5.12704	0.480621	10.6675	1.44435e-26	9.18815e-25
ENSG00000005108	0.969937	3.08147	0.738729	4.17131	3.02848e-05	0.000126559
ENSG00000005187	56.5269	-1.00843	0.198541	-5.0792	3.79035e-07	2.29676e-06
ENSG00000005189	12.3528	1.42513	0.235725	6.04575	1.48717e-09	1.36839e-08
ENSG00000005249	658.789	3.01682	0.212652	14.1867	1.10815e-45	3.167e-43
ENSG00000005381	135.471	2.52954	0.346974	7.29027	3.09336e-13	4.94422e-12
ENSG00000005469	93.2434	-1.05334	0.167732	-6.27989	3.38814e-10	3.44719e-09
ENSG00000005513	16.0511	-2.29353	0.402062	-5.70443	1.16733e-08	9.41932e-08
ENSG00000005812	638.379	-1.09934	0.129234	-8.50657	1.79157e-17	4.92971e-16
ENSG00000005961	2790.68	4.39271	0.248432	17.6817	5.79975e-70	9.25447e-67
ENSG00000005981	2.10667	1.6715	0.530203	3.15256	0.00161845	0.00456877
ENSG00000006042	12.5384	1.2594	0.257784	4.88547	1.0318e-06	5.79855e-06
ENSG00000006047	0.600895	2.96928	1.09357	2.71521	0.00662336	0.015999
ENSG00000006071	1.81227	2.28605	0.646603	3.53547	0.000407044	0.00132081
ENSG00000006210	2.89562	1.81737	0.494318	3.67651	0.000236442	0.000809476
ENSG00000006327	26.3717	2.0767	0.307233	6.75935	1.3861e-11	1.74957e-10
ENSG00000006638	148.062	1.57597	0.197859	7.96509	1.65108e-15	3.67187e-14
ENSG00000007038	29.5688	-2.49969	0.552256	-4.52633	6.00166e-06	2.88092e-05
ENSG00000007062	8.01661	2.74899	0.395352	6.95327	3.56917e-12	4.9776e-11
ENSG00000007174	2.79126	1.9329	0.568274	3.40135	0.000670545	0.0020709
ENSG00000007372	1.19904	2.27347	0.750283	3.03015	0.00244431	0.00660974
ENSG00000007384	1.34407	1.75492	0.766698	2.28894	0.0220831	0.0460167
ENSG00000007402	73.0324	-1.3712	0.20024	-6.84778	7.50038e-12	9.89781e-11
ENSG00000008394	206.756	1.66232	0.192237	8.64728	5.27423e-18	1.57307e-16
ENSG00000008438	2.38503	5.7672	1.03807	5.5557	2.76504e-08	2.07463e-07
ENSG00000008441	21.4857	1.14629	0.293837	3.90112	9.57496e-05	0.000358088
ENSG00000008516	110.525	1.16065	0.229644	5.05414	4.32326e-07	2.59749e-06
ENSG00000008735	5.42675	1.04054	0.3887	2.67696	0.0074293	0.0176716
ENSG00000009765	14.2478	1.33908	0.267342	5.00885	5.4756e-07	3.23202e-06
ENSG00000009950	24.5055	1.15095	0.21848	5.26799	1.37924e-07	9.06305e-07
ENSG00000010278	307.302	1.36851	0.400387	3.41798	0.000630884	0.00196043
ENSG00000010327	890.106	1.79381	0.206691	8.67872	4.00238e-18	1.21071e-16
ENSG00000010818	519.875	-1.05071	0.138106	-7.60801	2.78357e-14	5.16471e-13
ENSG00000011052	40.0953	1.58071	0.35741	4.42267	9.74906e-06	4.4917e-05
ENSG00000011105	12.373	3.22009	0.334972	9.613	7.04637e-22	3.11603e-20
ENSG00000011332	1.7452	1.66951	0.53871	3.09908	0.00194121	0.00537505
ENSG00000011426	16.2555	3.07541	0.236447	13.0067	1.12017e-38	1.71593e-36
ENSG00000011590	65.8134	1.64953	0.380046	4.34033	1.42267e-05	6.34108e-05
ENSG00000012048	60.2385	1.00593	0.1404	7.16476	7.7922e-13	1.18888e-11
ENSG00000012171	2.12921	1.41119	0.55083	2.56194	0.0104089	0.0238495
ENSG00000012223	4.10873	5.64833	0.732945	7.70635	1.2947e-14	2.54266e-13
ENSG00000013016	420.981	2.59589	0.212256	12.23	2.14909e-34	2.52458e-32
ENSG00000013306	1476.98	2.15526	0.22988	9.37562	6.87733e-21	2.75496e-19
ENSG00000015413	0.757761	3.8708	1.00446	3.85361	0.00011639	0.000426696
ENSG00000017427	9.94956	2.03337	0.374193	5.43402	5.50977e-08	3.8959e-07
ENSG00000017483	199.86	1.44565	0.117534	12.2998	9.07649e-35	1.09306e-32
ENSG00000018236	0.725344	2.36499	0.976417	2.42211	0.0154306	0.0337289
ENSG00000018280	2614.05	1.00564	0.134434	7.48054	7.40155e-14	1.29311e-12
ENSG00000018607	1.54614	3.36756	0.77038	4.37129	1.23512e-05	5.58443e-05
ENSG00000018625	2.41548	1.67468	0.604464	2.77052	0.00559677	0.0137747
ENSG00000019102	24.4349	1.95988	0.224331	8.73656	2.40326e-18	7.41025e-17
ENSG00000019169	234.719	1.64234	0.339195	4.84185	1.28633e-06	7.09409e-06
ENSG00000019505	0.961106	2.17558	0.808832	2.68977	0.00715004	0.0170816
ENSG00000021645	3.05495	1.46509	0.491349	2.98177	0.00286587	0.00761422
ENSG00000021826	17.0737	1.14384	0.281134	4.06867	4.72815e-05	0.000189008
ENSG00000022267	195.881	1.82262	0.174795	10.4272	1.8623e-25	1.06641e-23
ENSG00000022556	37.3475	1.41703	0.390563	3.62819	0.000285419	0.00095763
ENSG00000023445	703.416	-1.62428	0.341944	-4.75014	2.03278e-06	1.07583e-05
ENSG00000023608	97.5512	-1.04323	0.29567	-3.52836	0.000418149	0.0013518
ENSG00000024422	8.51589	2.5823	0.275026	9.38931	6.03943e-21	2.45006e-19
ENSG00000024526	6.06667	3.53323	0.363704	9.71458	2.61333e-22	1.17741e-20
ENSG00000025156	158.824	-1.10305	0.166129	-6.63971	3.1431e-11	3.75212e-10
ENSG00000026950	1445.89	-1.19599	0.11522	-10.3801	3.05464e-25	1.7003e-23
ENSG00000029153	28.5619	2.14726	0.203025	10.5763	3.83613e-26	2.3393e-24
ENSG00000029534	219.685	2.83188	0.283596	9.98561	1.76211e-23	8.60736e-22
ENSG00000029993	48.6024	2.21367	0.187671	11.7955	4.11695e-32	3.94157e-30
ENSG00000030419	63.0609	-1.29366	0.204437	-6.32789	2.48535e-10	2.57102e-09
ENSG00000034971	0.626356	3.94516	1.64484	2.39851	0.0164619	0.0356212
ENSG00000035403	3323.95	1.5678	0.159554	9.82612	8.69051e-23	4.03051e-21
ENSG00000035499	14.9908	2.90305	0.242465	11.9731	4.91627e-33	5.00727e-31
ENSG00000035862	161.045	1.12107	0.155316	7.21802	5.27494e-13	8.23183e-12
ENSG00000036828	23.3446	1.26454	0.283604	4.45884	8.24031e-06	3.85972e-05
ENSG00000038427	9742.24	1.05358	0.220508	4.77798	1.77063e-06	9.48364e-06
ENSG00000039139	1.00985	2.40321	0.852798	2.81803	0.00483198	0.0121133
ENSG00000039987	1.12999	1.97816	0.794762	2.489	0.0128103	0.0286323
ENSG00000041353	102.744	2.00729	0.214233	9.36964	7.2781e-21	2.89732e-19
ENSG00000041982	2.21741	1.4041	0.534478	2.62705	0.00861297	0.0201714
ENSG00000042062	37.7305	2.08666	0.183907	11.3463	7.73878e-30	6.2789e-28
ENSG00000042304	5.94523	1.19201	0.302213	3.94426	8.00474e-05	0.00030454
ENSG00000042781	1.37519	3.41177	0.953351	3.57871	0.000345295	0.00113877
ENSG00000042832	5.8379	1.1792	0.357982	3.29403	0.000987633	0.00293288
ENSG00000043039	2.11881	1.73539	0.550457	3.15263	0.00161809	0.00456843
ENSG00000046604	23.6399	1.49208	0.234071	6.37447	1.83601e-10	1.93377e-09
ENSG00000046653	13.5236	-1.37372	0.301768	-4.55224	5.30784e-06	2.58152e-05
ENSG00000046889	2.98544	1.80719	0.538681	3.35485	0.000794094	0.00241469
ENSG00000047597	66.7413	4.34849	0.297975	14.5935	3.08948e-48	1.05638e-45
ENSG00000047617	3.30064	4.08039	0.722147	5.65036	1.60115e-08	1.25548e-07
ENSG00000047634	55.4744	-1.38262	0.297534	-4.64693	3.36914e-06	1.70352e-05
ENSG00000047648	48.6262	3.31572	0.28994	11.4359	2.76696e-30	2.37586e-28
ENSG00000048462	52.8149	2.87998	0.336921	8.54796	1.25284e-17	3.55399e-16
ENSG00000049089	180.68	-1.00619	0.217609	-4.62385	3.76677e-06	1.88024e-05
ENSG00000049130	1.55236	1.92589	0.650487	2.96069	0.00306949	0.00810459
ENSG00000049246	99.7569	-1.08317	0.182165	-5.94606	2.7468e-09	2.44064e-08
ENSG00000049323	224.009	3.06436	0.25674	11.9356	7.71682e-33	7.81808e-31
ENSG00000049759	69.7974	1.34804	0.201658	6.68478	2.31279e-11	2.80643e-10
ENSG00000050165	17.5723	-1.15555	0.378272	-3.05483	0.00225192	0.00615381
ENSG00000050393	197.495	1.19301	0.0940924	12.6792	7.71339e-37	1.01859e-34
ENSG00000050628	4.50123	3.4065	0.459898	7.40707	1.29117e-13	2.17062e-12
ENSG00000050767	7.02498	2.49445	0.332504	7.502	6.28494e-14	1.10916e-12
ENSG00000050820	0.703252	2.17583	0.909436	2.3925	0.0167338	0.0361076
ENSG00000051128	280.026	1.02842	0.149427	6.88246	5.88297e-12	7.89952e-11
ENSG00000051180	29.5774	2.45024	0.240794	10.1757	2.54649e-24	1.3507e-22
ENSG00000051341	23.1723	2.01856	0.207457	9.73	2.246e-22	1.0167e-20
ENSG00000054356	11.773	3.17517	0.316814	10.0222	1.21748e-23	6.03946e-22
ENSG00000054793	54.6835	1.66296	0.29542	5.62912	1.8113e-08	1.40872e-07
ENSG00000055957	8.56654	-1.26555	0.336447	-3.76152	0.000168887	0.000599193
ENSG00000056558	278.898	-1.03035	0.16595	-6.20879	5.33937e-10	5.29184e-09
ENSG00000058085	2.16327	1.60068	0.508865	3.14559	0.00165753	0.00466671
ENSG00000060138	1804.5	1.00617	0.192757	5.21988	1.79043e-07	1.15392e-06
ENSG00000060558	443.299	1.54717	0.154579	10.009	1.39203e-23	6.83449e-22
ENSG00000060566	1.60348	2.21799	0.727815	3.04747	0.00230776	0.00628509
ENSG00000060982	133.916	1.08876	0.27297	3.98857	6.64739e-05	0.000257088
ENSG00000061676	88.2327	1.44472	0.185684	7.78052	7.22264e-15	1.46814e-13
ENSG00000061918	126.898	2.22725	0.214136	10.4011	2.45006e-25	1.37982e-23
ENSG00000062038	23.9491	1.10155	0.25025	4.4018	1.07357e-05	4.91435e-05
ENSG00000062524	61.4191	-1.06577	0.25913	-4.1129	3.90725e-05	0.000159149
ENSG00000063127	27.3372	-1.02165	0.217256	-4.7025	2.57001e-06	1.33217e-05
ENSG00000063660	12.0118	1.13175	0.272733	4.14966	3.32964e-05	0.000137702
ENSG00000064205	0.739499	1.97641	0.809552	2.44136	0.0146322	0.0321342
ENSG00000064601	3941.43	1.82969	0.120736	15.1545	7.07819e-52	3.0803e-49
ENSG00000064703	304.157	-1.12037	0.125787	-8.90688	5.24899e-19	1.70325e-17
ENSG00000065320	1.47748	1.61251	0.599401	2.6902	0.00714093	0.0170641
ENSG00000065328	25.57	3.56613	0.25603	13.9286	4.24578e-44	1.04228e-41
ENSG00000065485	95.723	1.37442	0.149169	9.21389	3.14515e-20	1.16939e-18
ENSG00000065534	322.826	3.18392	0.243346	13.0839	4.06892e-39	6.49264e-37
ENSG00000065833	30.4378	1.28773	0.271992	4.73444	2.19656e-06	1.15358e-05
ENSG00000066248	0.802931	1.99689	0.826713	2.41545	0.0157156	0.0342502
ENSG00000066279	20.3177	2.63934	0.181954	14.5056	1.11715e-47	3.56519e-45
ENSG00000066405	0.50508	2.00888	0.87868	2.28624	0.02224	0.0462882
ENSG00000066629	5.43052	1.71275	0.372775	4.59459	4.3361e-06	2.14155e-05
ENSG00000066813	3.09635	1.24012	0.536773	2.31032	0.0208704	0.0438522
ENSG00000066926	370.361	1.69417	0.225279	7.52031	5.46471e-14	9.71572e-13
ENSG00000067177	5.16979	1.85808	0.464178	4.00294	6.25593e-05	0.000243324
ENSG00000067225	10700.7	1.35676	0.128981	10.519	7.05909e-26	4.22398e-24
ENSG00000068137	19.9665	1.53938	0.220574	6.97896	2.97374e-12	4.18685e-11
ENSG00000068489	147.926	1.07267	0.128022	8.37884	5.34535e-17	1.39507e-15
ENSG00000068615	2.20117	2.61153	0.625236	4.17688	2.95538e-05	0.00012372
ENSG00000069431	100.523	1.83663	0.247144	7.43141	1.07443e-13	1.82386e-12
ENSG00000069535	25.5537	5.85261	0.446654	13.1032	3.15571e-39	5.20909e-37
ENSG00000069667	736.049	-1.06359	0.179359	-5.92997	3.02991e-09	2.67605e-08
ENSG00000069702	1066.29	-1.11327	0.203521	-5.47007	4.49847e-08	3.24799e-07
ENSG00000069812	18.7552	1.17671	0.262511	4.48251	7.37706e-06	3.48694e-05
ENSG00000070018	23.1086	-1.51574	0.378932	-4.00003	6.33335e-05	0.000246136
ENSG00000070159	3.8738	1.4701	0.414216	3.54911	0.00038654	0.00126154
ENSG00000070182	143.166	2.66062	0.203394	13.0811	4.2224e-39	6.68186e-37
ENSG00000070388	4.70261	1.14336	0.416761	2.74344	0.00607989	0.0148246
ENSG00000070404	87.9365	1.18302	0.171117	6.91351	4.72806e-12	6.48052e-11
ENSG00000070526	33.2804	-1.55922	0.528855	-2.94829	0.00319533	0.00839749
ENSG00000070601	42.5891	1.00258	0.187805	5.33838	9.37825e-08	6.33868e-07
ENSG00000070729	0.738266	2.08134	0.847278	2.4565	0.0140298	0.0310035
ENSG00000070808	1.81479	2.20886	0.549162	4.02225	5.76452e-05	0.000226048
ENSG00000071539	28.5575	3.14278	0.226035	13.9039	5.99674e-44	1.43532e-41
ENSG00000071909	16.7473	1.25513	0.474734	2.64386	0.00819663	0.0193039
ENSG00000072110	2564.65	1.09298	0.116377	9.39176	5.90039e-21	2.39874e-19
ENSG00000072182	0.814601	2.53194	0.915583	2.76539	0.00568556	0.0139716
ENSG00000072422	95.7494	3.26118	0.275052	11.8566	1.98881e-32	1.9529e-30
ENSG00000072571	10.6556	2.76837	0.276242	10.0216	1.22562e-23	6.06414e-22
ENSG00000072657	1.19307	2.14574	0.667382	3.21516	0.0013037	0.0037743
ENSG00000072682	7.70439	1.34541	0.369779	3.6384	0.000274337	0.000924174
ENSG00000072954	67.1471	1.17997	0.172881	6.82533	8.77209e-12	1.14602e-10
ENSG00000073111	255.912	1.72722	0.126633	13.6396	2.32957e-42	4.90182e-40
ENSG00000073146	3.46437	1.4899	0.470952	3.16359	0.00155834	0.00441864
ENSG00000073150	3.14121	1.59839	0.385086	4.15075	3.31394e-05	0.000137141
ENSG00000073712	20.1415	1.09671	0.259501	4.22623	2.37638e-05	0.000101258
ENSG00000073734	43.3975	1.49816	0.245972	6.09077	1.12369e-09	1.05576e-08
ENSG00000073754	1.60279	4.6387	0.669753	6.92598	4.32956e-12	5.9642e-11
ENSG00000073792	66.6131	1.35216	0.194404	6.95538	3.51606e-12	4.91068e-11
ENSG00000073861	812.461	-1.37675	0.2201	-6.2551	3.97264e-10	3.99728e-09
ENSG00000074047	0.746644	2.77864	1.0682	2.60123	0.00928901	0.0215909
ENSG00000074181	16.2612	2.43909	0.331932	7.34815	2.00966e-13	3.30025e-12
ENSG00000074211	2.70926	1.21771	0.51515	2.36379	0.0180892	0.038623
ENSG00000074410	1.25572	2.39916	0.743487	3.2269	0.00125141	0.00363557
ENSG00000074416	329.929	2.19501	0.180847	12.1374	6.6929e-34	7.49449e-32
ENSG00000074527	14.9838	-2.37403	0.49449	-4.80096	1.57905e-06	8.56052e-06
ENSG00000074590	14.5844	-2.05384	0.509511	-4.031	5.55411e-05	0.000218423
ENSG00000074803	1.20728	1.80076	0.783891	2.29721	0.0216068	0.0451864
ENSG00000074842	846.732	1.18569	0.112459	10.5434	5.45164e-26	3.293e-24
ENSG00000074966	571.617	-1.43475	0.168793	-8.50005	1.89505e-17	5.20608e-16
ENSG00000075035	1.55129	1.67144	0.526654	3.17369	0.00150513	0.00428554
ENSG00000075043	0.85556	3.9323	1.23542	3.18297	0.0014577	0.00416412
ENSG00000075218	16.2	3.31145	0.261573	12.6597	9.88166e-37	1.29599e-34
ENSG00000075429	18.9939	1.39362	0.30859	4.51608	6.2996e-06	3.0111e-05
ENSG00000075702	87.3734	1.27783	0.109959	11.621	3.2245e-31	2.9542e-29
ENSG00000076003	267.975	1.06949	0.109973	9.72502	2.35864e-22	1.06517e-20
ENSG00000076382	118.855	1.78594	0.171346	10.423	1.94668e-25	1.10937e-23
ENSG00000076706	4.02484	1.09012	0.360433	3.02447	0.00249071	0.00672098
ENSG00000076716	2.88066	1.14889	0.48724	2.35796	0.0183759	0.0391697
ENSG00000076864	17.3346	6.9641	1.16283	5.98894	2.11207e-09	1.90584e-08
ENSG00000077063	5.37277	-1.69782	0.734277	-2.31223	0.020765	0.0436596
ENSG00000077152	29.8008	1.58584	0.15832	10.0167	1.28774e-23	6.35508e-22
ENSG00000077327	2.84656	1.83244	0.518367	3.53502	0.000407744	0.00132263
ENSG00000077942	19.0839	1.14861	0.279534	4.10904	3.97309e-05	0.000161488
ENSG00000077943	1.69965	2.43569	0.59662	4.08247	4.45592e-05	0.00017906
ENSG00000078053	12.6989	2.46605	0.311177	7.9249	2.28325e-15	4.97945e-14
ENSG00000078295	19.0941	1.12202	0.295916	3.79169	0.000149624	0.000536418
ENSG00000078401	3.50924	1.57138	0.486886	3.22741	0.00124915	0.00363065
ENSG00000078549	0.817642	3.70537	1.04553	3.54402	0.000394073	0.00128372
ENSG00000078589	433.066	-1.11309	0.267748	-4.15724	3.22121e-05	0.000133679
ENSG00000078687	315.688	-1.24235	0.111421	-11.15	7.15691e-29	5.37413e-27
ENSG00000078814	75.275	1.02511	0.189322	5.41462	6.14181e-08	4.30466e-07
ENSG00000078900	9.84724	2.34691	0.34036	6.89536	5.37278e-12	7.29113e-11
ENSG00000079102	1.1198	3.77427	0.799881	4.71854	2.37542e-06	1.24072e-05
ENSG00000079156	5.39243	1.37033	0.356859	3.83996	0.000123052	0.0004488
ENSG00000079215	18.4814	2.09926	0.300103	6.99515	2.6497e-12	3.77784e-11
ENSG00000079308	130.775	3.28499	0.291473	11.2703	1.83925e-29	1.4493e-27
ENSG00000079385	64.1858	1.06569	0.248676	4.28548	1.82345e-05	7.97521e-05
ENSG00000079931	9.89289	1.90749	0.288623	6.60894	3.87074e-11	4.58361e-10
ENSG00000080031	5.81319	1.96394	0.613818	3.19955	0.0013764	0.00395844
ENSG00000080561	52.6661	-1.21572	0.186194	-6.5293	6.60758e-11	7.51318e-10
ENSG00000080572	1.79375	1.93229	0.506954	3.81157	0.000138085	0.000498688
ENSG00000080573	11.8179	-2.80892	0.630683	-4.45378	8.43723e-06	3.93943e-05
ENSG00000080618	26.465	1.29413	0.252819	5.11881	3.07466e-07	1.89853e-06
ENSG00000080986	48.2974	1.43655	0.159411	9.01163	2.0302e-19	6.90484e-18
ENSG00000081059	2610.42	-1.12676	0.189912	-5.93304	2.97372e-09	2.62885e-08
ENSG00000081138	9.63912	1.20903	0.329885	3.665	0.000247343	0.000841879
ENSG00000081148	6.18797	1.02962	0.301444	3.41562	0.000636365	0.00197586
ENSG00000081181	38.5786	1.06145	0.444441	2.38829	0.0169271	0.0364508
ENSG00000081377	161.361	1.3498	0.157778	8.55502	1.17846e-17	3.38307e-16
ENSG00000081479	1.08739	3.46598	1.15076	3.01191	0.00259612	0.00697202
ENSG00000082126	10.0995	1.74739	0.400185	4.36647	1.26272e-05	5.68372e-05
ENSG00000082146	358.943	1.52791	0.177957	8.58584	9.01741e-18	2.62809e-16
ENSG00000082556	1.22325	2.19718	0.732704	2.99873	0.00271104	0.00724711
ENSG00000082684	13.0171	1.239	0.335773	3.69	0.000224255	0.000771337
ENSG00000082781	331.61	3.32943	0.219273	15.184	4.51397e-52	2.10814e-49
ENSG00000083307	2.80375	1.57323	0.483018	3.25707	0.00112568	0.00330236
ENSG00000083454	516.576	1.03573	0.221275	4.68072	2.85872e-06	1.46556e-05
ENSG00000083814	202.631	-1.05946	0.167595	-6.32154	2.58963e-10	2.6688e-09
ENSG00000083857	1.35929	3.10911	0.819056	3.79596	0.000147071	0.000528154
ENSG00000084628	0.478069	3.1929	1.39128	2.29493	0.021737	0.0454142
ENSG00000084674	0.884879	3.46035	1.00259	3.4514	0.00055768	0.00175172
ENSG00000084731	53.8254	1.89343	0.201063	9.41708	4.63799e-21	1.90576e-19
ENSG00000084734	4.81533	6.71678	1.05167	6.38678	1.69416e-10	1.79325e-09
ENSG00000085563	270.302	-1.53921	0.178482	-8.62392	6.47e-18	1.91185e-16
ENSG00000085733	122.003	2.94786	0.24543	12.011	3.11075e-33	3.2549e-31
ENSG00000085741	14.041	2.89616	0.322136	8.99051	2.46091e-19	8.28147e-18
ENSG00000085840	22.8981	2.66333	0.26697	9.97613	1.93891e-23	9.42289e-22
ENSG00000085999	14.6637	3.12107	0.26535	11.7621	6.11809e-32	5.79947e-30
ENSG00000086159	13.6935	1.0266	0.305724	3.35793	0.000785272	0.00238938
ENSG00000086289	27.1906	1.51977	0.235822	6.44455	1.15947e-10	1.26145e-09
ENSG00000086506	13.9986	4.01411	0.553691	7.24973	4.17613e-13	6.55984e-12
ENSG00000086696	3.43855	1.26878	0.43211	2.93625	0.00332203	0.00869586
ENSG00000086991	1.27852	2.05868	0.763562	2.69616	0.00701445	0.0168143
ENSG00000087076	2.41744	-1.63247	0.675378	-2.41712	0.015644	0.0341214
ENSG00000087116	72.7676	6.76	0.643049	10.5124	7.57265e-26	4.50314e-24
ENSG00000087237	21.9087	3.1468	0.239843	13.1202	2.522e-39	4.19923e-37
ENSG00000087245	6.94279	4.86275	0.649712	7.48447	7.18376e-14	1.25736e-12
ENSG00000087258	15.3046	1.35932	0.311769	4.36001	1.30056e-05	5.83483e-05
ENSG00000087299	116.575	1.06319	0.209099	5.08461	3.68377e-07	2.23713e-06
ENSG00000087586	37.3626	1.41466	0.146287	9.67046	4.02572e-22	1.80526e-20
ENSG00000087589	130.844	-1.42894	0.209895	-6.8079	9.90341e-12	1.28215e-10
ENSG00000087842	2.57911	3.46419	0.454125	7.62826	2.37936e-14	4.47543e-13
ENSG00000088053	142.265	3.28434	0.233758	14.0502	7.68615e-45	2.10249e-42
ENSG00000088179	701.255	-1.15188	0.14428	-7.98363	1.42095e-15	3.18598e-14
ENSG00000088305	12.8149	1.45741	0.249021	5.85257	4.84048e-09	4.13454e-08
ENSG00000088325	63.2342	3.2236	0.175575	18.3603	2.73159e-75	6.53805e-72
ENSG00000088386	8.89934	1.20419	0.297979	4.04118	5.31837e-05	0.000210101
ENSG00000088387	469.646	-1.10876	0.12738	-8.70433	3.19448e-18	9.72462e-17
ENSG00000088726	98.321	3.09157	0.286888	10.7762	4.45807e-27	2.98046e-25
ENSG00000088756	7.37108	1.53985	0.35787	4.30281	1.68645e-05	7.43032e-05
ENSG00000088826	300.033	3.46506	0.222929	15.5433	1.76541e-54	1.05638e-51
ENSG00000088836	7.6974	2.27365	0.334042	6.8065	1.00005e-11	1.29385e-10
ENSG00000088881	11.5972	-1.46705	0.390432	-3.75749	0.000171627	0.000607746
ENSG00000088882	14.0645	1.92034	0.312293	6.14915	7.78977e-10	7.53326e-09
ENSG00000089195	320.281	1.32439	0.16639	7.95955	1.72669e-15	3.8267e-14
ENSG00000089250	2.92328	1.47878	0.521034	2.83816	0.00453743	0.01145
ENSG00000089356	0.65489	3.13153	0.811496	3.85896	0.00011387	0.000418177
ENSG00000089472	1.55108	1.93779	0.787859	2.45956	0.0139107	0.0307827
ENSG00000089685	110.789	2.8794	0.153288	18.7842	1.01694e-78	2.78178e-75
ENSG00000090013	1025.72	1.42285	0.149127	9.54122	1.41162e-21	6.04693e-20
ENSG00000090104	1608.54	-1.78103	0.375805	-4.73924	2.14518e-06	1.12877e-05
ENSG00000090889	15.71	3.67566	0.261255	14.0692	5.86949e-45	1.62883e-42
ENSG00000091128	21.3023	1.07004	0.241404	4.43256	9.31218e-06	4.31116e-05
ENSG00000091129	21.7914	-2.05811	0.623954	-3.2985	0.000972027	0.00289192
ENSG00000091137	11.328	1.26101	0.356758	3.53464	0.000408328	0.00132407
ENSG00000091622	1.97528	1.72533	0.70869	2.43453	0.014911	0.0326864
ENSG00000091656	1.6421	3.40554	0.847658	4.01758	5.87981e-05	0.000230097
ENSG00000091986	8.3623	1.00151	0.322253	3.10782	0.00188473	0.00523557
ENSG00000092036	261.969	1.01045	0.0967281	10.4462	1.52439e-25	8.79565e-24
ENSG00000092200	28.0394	-1.23368	0.286219	-4.31025	1.63068e-05	7.20451e-05
ENSG00000092445	30.7017	1.33354	0.272374	4.89598	9.78147e-07	5.52331e-06
ENSG00000092621	84.2466	1.87942	0.206746	9.09047	9.86144e-20	3.49033e-18
ENSG00000092758	30.7612	1.28495	0.45598	2.81799	0.00483253	0.0121133
ENSG00000092853	49.71	1.82306	0.141222	12.9092	3.99414e-38	5.92867e-36
ENSG00000092969	4.67641	1.24501	0.432716	2.8772	0.00401219	0.0102598
ENSG00000093009	27.9873	2.9812	0.244089	12.2136	2.63038e-34	3.03413e-32
ENSG00000093134	130.194	1.19606	0.230243	5.19476	2.0498e-07	1.30744e-06
ENSG00000094661	14.3589	1.39906	0.319324	4.38133	1.17956e-05	5.35637e-05
ENSG00000094755	27.0063	2.15079	0.253798	8.47442	2.36248e-17	6.38937e-16
ENSG00000094804	30.8752	2.8866	0.270658	10.6651	1.48228e-26	9.36725e-25
ENSG00000095303	1228.59	2.48804	0.16103	15.4508	7.45211e-54	4.07695e-51
ENSG00000095321	374.904	1.4785	0.0964961	15.3218	5.46511e-53	2.82827e-50
ENSG00000095464	0.506688	2.02041	0.879588	2.29699	0.0216192	0.0452075
ENSG00000095587	12.9378	1.16731	0.248556	4.69637	2.64831e-06	1.36574e-05
ENSG00000095794	505.381	-1.87999	0.59157	-3.17796	0.00148313	0.00422981
ENSG00000095932	4.42687	3.15367	0.549942	5.73455	9.77695e-09	7.99355e-08
ENSG00000096654	183.859	-1.5738	0.246142	-6.39386	1.61754e-10	1.71689e-09
ENSG00000096717	354.66	-1.05119	0.170272	-6.17361	6.67461e-10	6.52068e-09
ENSG00000097021	107.556	1.75162	0.137264	12.761	2.70867e-37	3.75838e-35
ENSG00000099194	97.1647	1.39838	0.211514	6.61127	3.8104e-11	4.51707e-10
ENSG00000099204	1638.46	-1.15812	0.175961	-6.58167	4.65195e-11	5.41822e-10
ENSG00000099250	48.9004	-1.00326	0.268019	-3.74325	0.000181653	0.000638718
ENSG00000099256	9.67339	2.37342	0.295974	8.01904	1.06571e-15	2.42066e-14
ENSG00000099260	0.544753	3.41351	1.33337	2.56006	0.0104654	0.0239644
ENSG00000099364	5.39849	1.12012	0.322448	3.47379	0.000513166	0.00162576
ENSG00000099365	3.71665	1.41676	0.380555	3.72289	0.000196957	0.00068632
ENSG00000099377	27.0374	1.49965	0.322925	4.64395	3.41805e-06	1.72415e-05
ENSG00000099715	46.5462	1.40641	0.244924	5.74223	9.34391e-09	7.66569e-08
ENSG00000099769	2.00652	1.68439	0.50242	3.35256	0.000800692	0.00243167
ENSG00000099785	783.066	1.8649	0.170485	10.9388	7.52283e-28	5.2191e-26
ENSG00000099889	67.9204	-1.35242	0.247487	-5.4646	4.63956e-08	3.33772e-07
ENSG00000099954	5.59586	1.82224	0.290251	6.27815	3.42636e-10	3.47868e-09
ENSG00000099958	77.087	1.93635	0.204834	9.45326	3.28449e-21	1.37618e-19
ENSG00000099985	909.725	-1.2811	0.494591	-2.59023	0.00959123	0.0221991
ENSG00000099998	14.7989	1.37347	0.331178	4.14721	3.36545e-05	0.000139033
ENSG00000100012	0.610989	2.29522	0.927378	2.47496	0.0133253	0.029631
ENSG00000100031	126.739	1.58814	0.261501	6.07317	1.25407e-09	1.16965e-08
ENSG00000100095	43.7029	-1.51853	0.23326	-6.51006	7.51223e-11	8.45148e-10
ENSG00000100097	1798.16	1.71327	0.164587	10.4095	2.24303e-25	1.2732e-23
ENSG00000100162	73.7037	1.26325	0.1868	6.76259	1.35545e-11	1.71654e-10
ENSG00000100167	2.85269	1.8413	0.506867	3.63271	0.000280459	0.000942974
ENSG00000100181	111.644	2.09863	0.243286	8.62622	6.34136e-18	1.87673e-16
ENSG00000100196	1.77515	1.5287	0.596345	2.56345	0.0103638	0.0237688
ENSG00000100218	1.20181	1.56219	0.639884	2.44137	0.0146316	0.0321342
ENSG00000100234	7.91611	2.19793	0.34422	6.38526	1.71111e-10	1.81019e-09
ENSG00000100290	28.0796	1.12065	0.230925	4.85287	1.2169e-06	6.73446e-06
ENSG00000100344	3.88705	1.38046	0.364166	3.79074	0.000150202	0.000538286
ENSG00000100385	4190.56	-1.19436	0.170828	-6.99161	2.7175e-12	3.86588e-11
ENSG00000100448	6.51122	3.68524	1.30487	2.82422	0.00473952	0.0119035
ENSG00000100479	10.839	2.07539	0.262566	7.90427	2.69516e-15	5.80506e-14
ENSG00000100526	26.1982	2.93177	0.257084	11.4039	3.99738e-30	3.41705e-28
ENSG00000100558	9.51473	1.92549	0.397792	4.84045	1.29543e-06	7.14017e-06
ENSG00000100583	3.80174	1.0825	0.40867	2.64883	0.00807713	0.0190492
ENSG00000100625	32.5978	1.25514	0.290995	4.31327	1.60854e-05	7.11325e-05
ENSG00000100626	10.283	1.46106	0.336955	4.33606	1.45058e-05	6.45197e-05
ENSG00000100678	11.9384	3.29267	0.35131	9.37255	7.08017e-21	2.8244e-19
ENSG00000100867	4.89779	1.00293	0.328963	3.04877	0.00229783	0.00626229
ENSG00000100979	56.8768	1.61096	0.184095	8.75072	2.12004e-18	6.57934e-17
ENSG00000100985	28.757	1.94464	0.535715	3.62998	0.000283443	0.000951502
ENSG00000101003	11.0772	1.34301	0.262818	5.11006	3.22058e-07	1.97716e-06
ENSG00000101057	265.315	3.53706	0.311091	11.3699	5.90881e-30	4.8768e-28
ENSG00000101096	798.043	-1.27095	0.0997267	-12.7443	3.35339e-37	4.61947e-35
ENSG00000101115	2.75414	1.58603	0.446917	3.54882	0.000386961	0.00126257
ENSG00000101162	2582.67	2.71156	0.254384	10.6593	1.57744e-26	9.93577e-25
ENSG00000101187	40.7422	3.02629	0.267251	11.3237	1.00102e-29	7.98644e-28
ENSG00000101188	15.2223	2.67547	0.498592	5.36605	8.04792e-08	5.52138e-07
ENSG00000101197	5.27716	-4.12343	1.03342	-3.99007	6.60539e-05	0.00025567
ENSG00000101200	0.87099	4.1939	1.18704	3.53308	0.000410751	0.00133081
ENSG00000101203	0.767365	2.41141	0.858911	2.80752	0.0049925	0.0124685
ENSG00000101204	0.79222	2.95628	0.843104	3.50643	0.000454167	0.00145766
ENSG00000101210	5.4762	1.18095	0.378683	3.11858	0.00181727	0.00506508
ENSG00000101230	24.4761	-1.17023	0.309359	-3.78277	0.000155093	0.000554571
ENSG00000101236	464.695	1.16329	0.104915	11.088	1.43484e-28	1.0567e-26
ENSG00000101331	0.924803	2.4308	0.923347	2.6326	0.00847346	0.0198763
ENSG00000101333	1.93949	1.55458	0.527355	2.94788	0.00319964	0.00840651
ENSG00000101335	369.989	5.0834	0.290066	17.525	9.2421e-69	1.17979e-65
ENSG00000101405	3.42544	-1.33855	0.572797	-2.33687	0.0194458	0.041189
ENSG00000101412	136.436	3.70069	0.218616	16.9278	2.8089e-64	2.56118e-61
ENSG00000101448	11.1849	1.48125	0.285761	5.18353	2.1772e-07	1.37952e-06
ENSG00000101470	7.64559	2.09274	0.296097	7.06775	1.57469e-12	2.31261e-11
ENSG00000101638	13.4479	1.28606	0.28793	4.46656	7.94876e-06	3.74147e-05
ENSG00000101665	406.08	-1.81827	0.369115	-4.92602	8.39211e-07	4.80683e-06
ENSG00000101670	65.0217	1.08742	0.18619	5.84037	5.20842e-09	4.42265e-08
ENSG00000101680	40.8305	1.18528	0.220834	5.36732	7.9915e-08	5.4866e-07
ENSG00000101825	0.935083	3.55602	0.988296	3.59813	0.00032051	0.00106326
ENSG00000101856	359.22	1.70387	0.132317	12.8772	6.0511e-38	8.91281e-36
ENSG00000101892	10.6443	1.04724	0.277226	3.77754	0.000158382	0.000565275
ENSG00000102010	0.978359	2.55819	1.05464	2.42565	0.015281	0.0334325
ENSG00000102024	9.84279	1.98412	0.344088	5.76631	8.10252e-09	6.72797e-08
ENSG00000102057	8.2034	1.42318	0.335116	4.24682	2.16827e-05	9.31316e-05
ENSG00000102145	41.8146	3.57871	0.266243	13.4415	3.45433e-41	6.74933e-39
ENSG00000102178	601.329	1.01432	0.118657	8.54835	1.24856e-17	3.5471e-16
ENSG00000102230	28.5623	3.5306	0.317925	11.1051	1.1845e-28	8.75708e-27
ENSG00000102245	301.756	-1.30384	0.228449	-5.70737	1.14736e-08	9.28162e-08
ENSG00000102265	2035.67	1.62185	0.230309	7.04207	1.89409e-12	2.74966e-11
ENSG00000102287	0.75799	3.42027	0.767855	4.45432	8.41605e-06	3.93338e-05
ENSG00000102290	19.3516	1.05773	0.237556	4.45254	8.48601e-06	3.96124e-05
ENSG00000102359	1.36584	2.08505	0.754325	2.76413	0.00570746	0.0140183
ENSG00000102362	39.9893	2.95433	0.255196	11.5767	5.40963e-31	4.86308e-29
ENSG00000102384	5.32334	1.48003	0.333978	4.43153	9.35689e-06	4.32872e-05
ENSG00000102387	0.559864	2.99855	1.02883	2.91453	0.0035622	0.00922992
ENSG00000102452	8.10327	1.46883	0.377692	3.88895	0.000100678	0.000374253
ENSG00000102468	0.904746	2.65836	0.84318	3.15277	0.00161727	0.00456746
ENSG00000102554	89.6224	1.86536	0.409345	4.55694	5.19042e-06	2.52763e-05
ENSG00000102678	12.1804	-1.66285	0.325279	-5.11206	3.18669e-07	1.9595e-06
ENSG00000102804	682.43	1.80356	0.162408	11.1051	1.18446e-28	8.75708e-27
ENSG00000102854	7.66677	1.55453	0.657152	2.36556	0.0180028	0.0384772
ENSG00000102935	0.671092	3.03206	1.26618	2.39465	0.016636	0.0359411
ENSG00000103089	5.60408	1.38165	0.441737	3.12777	0.00176139	0.00491935
ENSG00000103175	30.8796	1.50608	0.199058	7.56603	3.84795e-14	6.97072e-13
ENSG00000103184	33.9214	3.08797	0.395474	7.80829	5.79704e-15	1.18718e-13
ENSG00000103202	253.225	1.00267	0.176122	5.69307	1.24779e-08	1.00095e-07
ENSG00000103226	76.7441	2.63859	0.560366	4.70869	2.49313e-06	1.29583e-05
ENSG00000103316	11.701	3.1739	0.366512	8.65974	4.72833e-18	1.41909e-16
ENSG00000103569	801.748	1.76068	0.239812	7.3419	2.10584e-13	3.44933e-12
ENSG00000103740	16.9279	1.43704	0.251704	5.70923	1.13488e-08	9.19621e-08
ENSG00000103852	5.55622	1.12645	0.370553	3.03992	0.0023664	0.00642754
ENSG00000103855	21.6594	1.11557	0.221548	5.03536	4.76941e-07	2.845e-06
ENSG00000103876	139.834	1.52079	0.1184	12.8446	9.22638e-38	1.30864e-35
ENSG00000103888	5.7542	1.41444	0.381376	3.70879	0.000208254	0.000720704
ENSG00000103942	40.2548	1.66638	0.190137	8.76408	1.88304e-18	5.87237e-17
ENSG00000104067	0.904784	4.01118	0.872506	4.59731	4.2798e-06	2.11592e-05
ENSG00000104147	9.96504	2.5564	0.297362	8.59692	8.18832e-18	2.40845e-16
ENSG00000104237	4.53079	2.23909	0.495577	4.51815	6.23835e-06	2.98406e-05
ENSG00000104267	143.611	1.41389	0.223424	6.32829	2.47894e-10	2.56715e-09
ENSG00000104313	0.804854	3.15447	0.822676	3.8344	0.000125869	0.000458376
ENSG00000104327	8.58019	2.10036	0.390475	5.37899	7.49069e-08	5.17058e-07
ENSG00000104341	62.2044	1.89972	0.130385	14.57	4.35751e-48	1.43858e-45
ENSG00000104368	71.4332	1.06793	0.212637	5.02234	5.1047e-07	3.02522e-06
ENSG00000104522	63.8484	-1.57144	0.533351	-2.94636	0.00321542	0.00844031
ENSG00000104537	1.50785	1.9255	0.669658	2.87534	0.0040359	0.0103122
ENSG00000104549	155.746	1.1177	0.131281	8.51383	1.68282e-17	4.64304e-16
ENSG00000104738	272.088	1.53679	0.139899	10.985	4.51224e-28	3.1882e-26
ENSG00000104848	17.4342	1.08004	0.273149	3.95405	7.68393e-05	0.000293208
ENSG00000104892	13.5615	2.56257	0.374133	6.84934	7.41893e-12	9.80384e-11
ENSG00000104903	339.086	1.0266	0.184905	5.55202	2.82381e-08	2.11295e-07
ENSG00000104918	388.293	3.81025	0.387588	9.83068	8.30559e-23	3.8884e-21
ENSG00000104921	317.041	-1.11253	0.240656	-4.62291	3.78391e-06	1.88732e-05
ENSG00000104938	3.85728	1.2769	0.415643	3.0721	0.00212561	0.00583722
ENSG00000104951	70.1502	-1.14266	0.198506	-5.75628	8.59861e-09	7.09352e-08
ENSG00000104953	2.55143	1.43837	0.505202	2.84712	0.00441171	0.011177
ENSG00000105011	123.319	1.32438	0.147133	9.00123	2.23206e-19	7.55114e-18
ENSG00000105048	93.734	3.94756	0.464599	8.49671	1.95042e-17	5.35053e-16
ENSG00000105088	29.4477	-1.01929	0.3378	-3.01744	0.00254919	0.00685946
ENSG00000105136	78.6051	-1.0292	0.14738	-6.9833	2.88323e-12	4.07741e-11
ENSG00000105143	1.50285	1.87283	0.64365	2.90971	0.00361766	0.00935336
ENSG00000105173	47.5334	1.01027	0.211874	4.76825	1.85835e-06	9.9202e-06
ENSG00000105246	10.3314	1.75086	0.286299	6.1155	9.62543e-10	9.14225e-09
ENSG00000105290	9.65302	1.06967	0.265298	4.03197	5.53113e-05	0.000217743
ENSG00000105355	1322.79	1.27475	0.147162	8.66222	4.62668e-18	1.39295e-16
ENSG00000105357	1.43294	2.49282	0.777443	3.20644	0.0013439	0.00387313
ENSG00000105370	12.7076	-1.71009	0.367407	-4.65448	3.24806e-06	1.64578e-05
ENSG00000105388	2.88802	1.39827	0.38291	3.6517	0.00026051	0.000882408
ENSG00000105398	2.12103	1.45407	0.541717	2.68419	0.00727061	0.0173415
ENSG00000105419	5.52949	2.47417	0.383783	6.44678	1.14252e-10	1.24513e-09
ENSG00000105499	106.532	1.19043	0.357909	3.32608	0.000880756	0.00264337
ENSG00000105507	14.2594	1.9272	0.369472	5.21609	1.82736e-07	1.17547e-06
ENSG00000105516	329.305	-1.15939	0.157427	-7.36462	1.77657e-13	2.94527e-12
ENSG00000105610	28.0809	4.35306	0.429152	10.1434	3.54545e-24	1.85487e-22
ENSG00000105664	2.93865	1.96508	0.528777	3.71628	0.00020218	0.000702604
ENSG00000105668	1.20042	2.64782	0.689294	3.84135	0.00012236	0.000446446
ENSG00000105697	6.94726	1.12449	0.350839	3.20515	0.00134994	0.00388995
ENSG00000105707	1.07157	2.02887	0.689105	2.94421	0.0032378	0.00848931
ENSG00000105708	177.082	-2.29622	0.331199	-6.93305	4.11873e-12	5.70249e-11
ENSG00000105711	35.2633	2.20897	0.21185	10.4271	1.86572e-25	1.06641e-23
ENSG00000105732	444.964	-1.16254	0.132473	-8.77568	1.69874e-18	5.30626e-17
ENSG00000105737	1.80232	2.80488	0.531332	5.27895	1.29925e-07	8.57273e-07
ENSG00000105835	3052.82	1.14684	0.40322	2.8442	0.00445237	0.0112636
ENSG00000105855	31.5521	1.19739	0.249357	4.80192	1.5715e-06	8.52923e-06
ENSG00000105856	1704.91	-1.30891	0.234261	-5.58739	2.30514e-08	1.75311e-07
ENSG00000105866	274.879	-1.0464	0.117387	-8.91414	4.91632e-19	1.60645e-17
ENSG00000105877	3.17993	1.37604	0.515391	2.66989	0.00758759	0.0180145
ENSG00000105928	24.5489	1.29846	0.418819	3.10028	0.00193339	0.00535831
ENSG00000105971	20.4568	3.10489	0.295957	10.491	9.49879e-26	5.59639e-24
ENSG00000105974	10.8279	3.16577	0.436744	7.24857	4.21187e-13	6.61056e-12
ENSG00000105976	5.90739	2.95766	0.393569	7.51497	5.69221e-14	1.00827e-12
ENSG00000106004	9.14753	1.60168	0.625001	2.56268	0.0103867	0.02381
ENSG00000106070	79.7294	2.22908	0.183056	12.177	4.12105e-34	4.66922e-32
ENSG00000106078	1.72717	1.33486	0.576621	2.31496	0.0206149	0.0433964
ENSG00000106089	36.8507	1.08449	0.166958	6.49563	8.26888e-11	9.22684e-10
ENSG00000106178	23.6771	1.03744	0.263402	3.93863	8.19472e-05	0.000311273
ENSG00000106211	179.847	1.49242	0.199704	7.47316	7.82908e-14	1.36283e-12
ENSG00000106351	175.615	-1.08278	0.175831	-6.15808	7.3631e-10	7.14306e-09
ENSG00000106366	36.0368	1.22311	0.407913	2.99845	0.00271361	0.00725194
ENSG00000106367	20.848	1.12945	0.199149	5.67137	1.41658e-08	1.12317e-07
ENSG00000106384	11.6155	1.36814	0.31049	4.40641	1.05099e-05	4.82135e-05
ENSG00000106648	4.08185	1.63061	0.481948	3.38336	0.000716042	0.00219548
ENSG00000106665	183.827	1.06578	0.172589	6.17526	6.6053e-10	6.46287e-09
ENSG00000106714	3.1015	2.11125	0.688785	3.06518	0.00217536	0.00596077
ENSG00000106799	602.758	-1.52355	0.134133	-11.3585	6.73029e-30	5.50733e-28
ENSG00000106853	17.7284	2.1453	0.240429	8.92281	4.54584e-19	1.49303e-17
ENSG00000106976	45.1898	1.80906	0.221769	8.15739	3.42337e-16	8.26618e-15
ENSG00000106993	142.37	-1.13602	0.159931	-7.10321	1.21895e-12	1.80794e-11
ENSG00000107186	0.758201	2.97354	1.00898	2.94708	0.00320792	0.00842481
ENSG00000107317	219.534	-1.66359	0.417692	-3.98281	6.81046e-05	0.000263182
ENSG00000107438	393.281	1.65119	0.145019	11.386	4.90863e-30	4.10439e-28
ENSG00000107485	615.93	-1.03281	0.190819	-5.41249	6.21531e-08	4.34663e-07
ENSG00000107736	379.124	-1.12052	0.183851	-6.09471	1.09634e-09	1.03275e-08
ENSG00000107742	1944.62	-1.27435	0.150467	-8.46928	2.46908e-17	6.64016e-16
ENSG00000107821	3.12969	2.06802	0.484576	4.26768	1.97515e-05	8.56436e-05
ENSG00000107984	0.651091	4.01931	1.43314	2.80454	0.00503886	0.0125663
ENSG00000108018	0.616282	2.47724	0.969057	2.55634	0.0105779	0.0241875
ENSG00000108231	7.10248	1.14082	0.382179	2.98504	0.00283538	0.00754262
ENSG00000108309	22.6236	1.73599	0.261091	6.64898	2.95136e-11	3.54757e-10
ENSG00000108387	39.4114	2.08468	0.3058	6.81713	9.28767e-12	1.20721e-10
ENSG00000108405	702.716	1.07949	0.160937	6.70752	1.97958e-11	2.42514e-10
ENSG00000108576	45.8081	1.6935	0.179435	9.43798	3.80043e-21	1.57854e-19
ENSG00000108641	15.5302	1.2108	0.213676	5.66649	1.4575e-08	1.15086e-07
ENSG00000108688	1.60501	3.12838	0.900618	3.47359	0.000513537	0.00162667
ENSG00000108771	243.782	-1.02654	0.161119	-6.37128	1.87455e-10	1.97219e-09
ENSG00000108825	11.7887	1.05305	0.350325	3.00594	0.00264765	0.00709147
ENSG00000108839	183.977	2.84979	0.19002	14.9973	7.64978e-51	3.11655e-48
ENSG00000108846	445.616	1.88141	0.221968	8.47605	2.32971e-17	6.31861e-16
ENSG00000108950	164.266	4.40567	0.330062	13.348	1.21713e-40	2.26268e-38
ENSG00000108960	474.896	2.50794	0.207644	12.0781	1.37888e-33	1.49169e-31
ENSG00000109047	1.11944	1.60918	0.619812	2.59623	0.00942523	0.0218571
ENSG00000109089	4.05816	3.27932	0.628492	5.21776	1.81099e-07	1.166e-06
ENSG00000109265	2.09738	3.20835	0.506663	6.33231	2.4151e-10	2.50511e-09
ENSG00000109272	121.349	4.03528	0.430003	9.38431	6.33325e-21	2.54233e-19
ENSG00000109452	730.055	-1.02628	0.203511	-5.04285	4.58647e-07	2.74615e-06
ENSG00000109472	5.27714	4.64725	0.787529	5.90105	3.61193e-09	3.1566e-08
ENSG00000109618	88.6691	-1.0291	0.180804	-5.69181	1.25702e-08	1.00709e-07
ENSG00000109674	7.18676	2.1335	0.251667	8.47744	2.30196e-17	6.25218e-16
ENSG00000109794	3.8034	1.32037	0.540451	2.44309	0.0145623	0.0320173
ENSG00000109805	29.9048	3.25784	0.317857	10.2494	1.19089e-24	6.45981e-23
ENSG00000109832	5.48694	1.40402	0.380996	3.68513	0.000228587	0.000784686
ENSG00000109971	9043.45	-1.08606	0.145832	-7.44737	9.52211e-14	1.62359e-12
ENSG00000110013	97.2888	1.80125	0.140898	12.784	2.01406e-37	2.83568e-35
ENSG00000110079	304.398	2.48134	0.235953	10.5162	7.27161e-26	4.3376e-24
ENSG00000110090	176.301	1.00987	0.158818	6.35866	2.03517e-10	2.13181e-09
ENSG00000110203	250.429	1.50485	0.499274	3.01408	0.00257758	0.00692709
ENSG00000110237	9.28074	1.31181	0.373788	3.5095	0.000448949	0.00144212
ENSG00000110328	2.44481	1.54318	0.542373	2.84524	0.00443778	0.0112345
ENSG00000110436	13.8557	1.34735	0.261276	5.15681	2.51186e-07	1.57283e-06
ENSG00000110492	7.77114	1.99492	0.273806	7.28591	3.19506e-13	5.08976e-12
ENSG00000110693	14.2949	1.28074	0.225991	5.66721	1.45145e-08	1.14702e-07
ENSG00000110777	181.326	1.2154	0.206959	5.87267	4.2883e-09	3.70376e-08
ENSG00000110799	75.9768	2.88512	0.240858	11.9785	4.60542e-33	4.71575e-31
ENSG00000110848	5192.3	-1.95445	0.442319	-4.41864	9.93231e-06	4.57063e-05
ENSG00000110944	84.7538	-2.08657	0.309408	-6.74376	1.54336e-11	1.93153e-10
ENSG00000111058	5.82271	1.75785	0.321965	5.45975	4.7681e-08	3.41946e-07
ENSG00000111199	15.1979	1.48025	0.329777	4.48864	7.16798e-06	3.3965e-05
ENSG00000111206	37.9273	2.84482	0.150587	18.8915	1.34017e-79	4.27692e-76
ENSG00000111247	19.3401	1.4046	0.190823	7.36076	1.82869e-13	3.02642e-12
ENSG00000111291	6.09279	2.79722	0.368312	7.59469	3.08537e-14	5.67531e-13
ENSG00000111452	63.6114	-1.27584	0.186545	-6.83933	7.95641e-12	1.04852e-10
ENSG00000111537	111.065	-2.48774	0.462198	-5.38242	7.34909e-08	5.08792e-07
ENSG00000111640	16187.5	1.40682	0.116369	12.0893	1.20306e-33	1.31635e-31
ENSG00000111644	266.926	2.45776	0.171134	14.3616	9.00804e-47	2.73787e-44
ENSG00000111665	22.7443	2.36392	0.172843	13.6767	1.39967e-42	3.11639e-40
ENSG00000111732	7.70516	1.43464	0.304906	4.70519	2.53624e-06	1.3161e-05
ENSG00000111783	1.04997	2.59275	0.627613	4.13113	3.60988e-05	0.000148044
ENSG00000111796	177.169	-1.05589	0.244118	-4.32534	1.52295e-05	6.75657e-05
ENSG00000111834	2.52628	1.20688	0.442053	2.73017	0.00633018	0.0153664
ENSG00000111863	104.822	-1.04208	0.243267	-4.28369	1.83819e-05	8.02683e-05
ENSG00000111886	15.2765	1.15086	0.295863	3.88983	0.000100315	0.000373195
ENSG00000112038	14.9219	1.15619	0.278992	4.14416	3.41055e-05	0.000140774
ENSG00000112053	26.7369	1.33735	0.183442	7.29031	3.09236e-13	4.94422e-12
ENSG00000112077	11.2066	2.87288	0.339523	8.46152	2.6392e-17	7.06788e-16
ENSG00000112139	47.909	-1.62215	0.63048	-2.57288	0.0100857	0.0232025
ENSG00000112149	3182.27	-2.01831	0.597622	-3.37724	0.000732166	0.00224025
ENSG00000112182	329.708	-1.38381	0.229764	-6.02276	1.71468e-09	1.56645e-08
ENSG00000112212	0.818867	3.86348	1.07775	3.58478	0.000337368	0.00111474
ENSG00000112276	7.66992	1.63348	0.289067	5.65085	1.59654e-08	1.25238e-07
ENSG00000112280	1.22913	1.69376	0.669607	2.52948	0.0114232	0.0259006
ENSG00000112290	51.242	2.16333	0.183771	11.7718	5.45232e-32	5.19408e-30
ENSG00000112299	398.627	1.57782	0.30264	5.21353	1.85276e-07	1.19129e-06
ENSG00000112379	2.52719	2.71628	0.618415	4.39232	1.12146e-05	5.11767e-05
ENSG00000112493	1237.61	-4.58002	0.898719	-5.09616	3.46608e-07	2.11432e-06
ENSG00000112511	167.816	-1.50093	0.325685	-4.60853	4.05532e-06	2.01221e-05
ENSG00000112541	1.41233	3.40183	0.931743	3.65103	0.000261186	0.000884541
ENSG00000112742	13.137	2.57495	0.262318	9.81613	9.59527e-23	4.43793e-21
ENSG00000112769	2.62353	1.62065	0.476226	3.40311	0.000666228	0.0020589
ENSG00000112796	67.9327	-1.35338	0.227011	-5.96174	2.49573e-09	2.22582e-08
ENSG00000112936	1.07556	2.80216	0.884944	3.16649	0.00154292	0.00438076
ENSG00000112984	18.9464	3.89588	0.256987	15.1599	6.52132e-52	2.90396e-49
ENSG00000113070	648.075	1.47204	0.458507	3.2105	0.00132503	0.00382565
ENSG00000113083	3.37033	1.77463	0.579796	3.06077	0.00220767	0.00604236
ENSG00000113140	1839.36	3.72707	0.244823	15.2235	2.47001e-52	1.18239e-49
ENSG00000113231	11.065	-1.07702	0.435328	-2.47404	0.0133595	0.0296933
ENSG00000113262	10.9746	1.44983	0.261395	5.54653	2.914e-08	2.17703e-07
ENSG00000113263	2124.87	-1.15435	0.127382	-9.06214	1.27919e-19	4.47788e-18
ENSG00000113303	2.55458	2.13429	0.760447	2.80662	0.0050064	0.0124984
ENSG00000113319	173.927	-1.4077	0.172198	-8.17489	2.96138e-16	7.18689e-15
ENSG00000113327	94.3614	1.81774	0.298881	6.08182	1.18825e-09	1.1126e-08
ENSG00000113356	7.81283	1.11036	0.338467	3.28056	0.00103601	0.00305994
ENSG00000113361	2.50514	2.16413	0.628986	3.44067	0.000580278	0.00181733
ENSG00000113368	118.299	1.11817	0.148547	7.52737	5.1774e-14	9.23063e-13
ENSG00000113389	6.06221	2.48811	0.503039	4.94616	7.569e-07	4.36146e-06
ENSG00000113494	15.2664	-1.66821	0.32321	-5.16137	2.45145e-07	1.53802e-06
ENSG00000113593	416.482	-1.03979	0.156492	-6.64432	3.0462e-11	3.6501e-10
ENSG00000113645	9.1223	1.21555	0.361761	3.36009	0.000779176	0.00237234
ENSG00000113657	1.02097	2.40966	0.697822	3.45311	0.000554157	0.00174236
ENSG00000113763	3.08062	1.48714	0.438982	3.3877	0.000704806	0.00216311
ENSG00000113889	0.65212	2.08659	0.921036	2.26549	0.0234829	0.0486162
ENSG00000113905	2.77819	1.41557	0.514459	2.75157	0.00593107	0.0145005
ENSG00000113924	15.5258	1.89289	0.353799	5.35018	8.78651e-08	5.97882e-07
ENSG00000113966	19.1342	-1.3079	0.250417	-5.22289	1.76151e-07	1.13606e-06
ENSG00000114115	1.73906	1.97576	0.590953	3.34335	0.000827747	0.00250114
ENSG00000114315	30.722	-2.46593	0.598564	-4.11974	3.79305e-05	0.000155043
ENSG00000114638	35.9647	1.02612	0.228442	4.49182	7.06184e-06	3.34952e-05
ENSG00000114654	4.66877	1.85566	0.3719	4.98967	6.0484e-07	3.54282e-06
ENSG00000114698	2.41632	2.15985	0.703207	3.07143	0.00213037	0.00584753
ENSG00000114757	2.43269	1.72278	0.528485	3.25985	0.00111471	0.0032737
ENSG00000114805	5.99253	2.38708	0.446259	5.3491	8.8394e-08	6.01054e-07
ENSG00000115008	21.0265	-4.31585	1.37775	-3.13253	0.00173308	0.00484949
ENSG00000115009	60.5448	-3.26099	0.91377	-3.56873	0.000358723	0.00117899
ENSG00000115041	0.798211	3.0905	0.853944	3.61909	0.000295643	0.000988299
ENSG00000115107	98.4364	1.47957	0.344829	4.29074	1.78082e-05	7.803e-05
ENSG00000115129	122.532	1.50672	0.211539	7.12267	1.05854e-12	1.58475e-11
ENSG00000115137	83.991	-1.01966	0.262856	-3.87916	0.000104817	0.00038806
ENSG00000115155	22.7662	1.28909	0.429185	3.00358	0.00266824	0.00713766
ENSG00000115163	9.71853	3.71804	0.286163	12.9928	1.34492e-38	2.04385e-36
ENSG00000115221	0.484565	2.69568	1.09323	2.46578	0.0136713	0.030302
ENSG00000115290	8.61539	3.90695	0.439868	8.88209	6.56129e-19	2.10093e-17
ENSG00000115361	12.3562	1.34782	0.328963	4.09718	4.18206e-05	0.000169298
ENSG00000115414	63.973	2.93703	0.371982	7.89563	2.88848e-15	6.17973e-14
ENSG00000115423	20.4821	-1.61984	0.323597	-5.00573	5.56498e-07	3.27972e-06
ENSG00000115457	32.9154	2.32181	0.304407	7.62731	2.39703e-14	4.5005e-13
ENSG00000115468	8.30024	-1.25297	0.411446	-3.04529	0.00232455	0.00632686
ENSG00000115590	76.0033	3.14127	0.335307	9.36835	7.36761e-21	2.92687e-19
ENSG00000115607	341.208	-1.81825	0.269024	-6.7587	1.39232e-11	1.75627e-10
ENSG00000115641	45.8753	2.45811	0.223404	11.003	3.69664e-28	2.65106e-26
ENSG00000115648	1.19808	2.55485	0.662321	3.85742	0.000114589	0.000420495
ENSG00000115657	63.3161	1.26346	0.236674	5.3384	9.37725e-08	6.33868e-07
ENSG00000115884	23.7672	5.46708	0.587643	9.3034	1.36019e-20	5.28295e-19
ENSG00000115896	153.332	-1.15033	0.220731	-5.21145	1.87368e-07	1.20353e-06
ENSG00000116014	4.46793	1.05723	0.338809	3.12044	0.0018058	0.00503457
ENSG00000116016	6.89651	1.22728	0.408571	3.00383	0.002666	0.00713386
ENSG00000116032	3.29214	1.87903	0.574189	3.2725	0.001066	0.00314123
ENSG00000116044	1316.02	-1.26853	0.281255	-4.51027	6.47446e-06	3.08928e-05
ENSG00000116133	277.916	1.53994	0.198775	7.74713	9.39963e-15	1.88663e-13
ENSG00000116183	1.08206	2.46468	0.910474	2.70703	0.00678886	0.016339
ENSG00000116260	666.851	1.0495	0.119957	8.74897	2.15302e-18	6.6706e-17
ENSG00000116285	23.5502	-1.91538	0.570532	-3.35718	0.000787411	0.00239551
ENSG00000116329	9.82544	1.50854	0.317415	4.75256	2.00856e-06	1.06449e-05
ENSG00000116675	24.1038	1.45547	0.347615	4.187	2.82665e-05	0.000118851
ENSG00000116678	83.6798	1.30549	0.182807	7.14138	9.23981e-13	1.3942e-11
ENSG00000116761	29.0568	-1.13785	0.501652	-2.2682	0.0233167	0.0483401
ENSG00000116983	65.6655	-1.12426	0.319878	-3.51465	0.000440332	0.00141634
ENSG00000117036	278.364	-1.01308	0.312482	-3.24203	0.0011868	0.00346626
ENSG00000117069	0.469825	2.96792	1.25938	2.35665	0.0184407	0.039286
ENSG00000117114	11.4202	1.40582	0.338258	4.15604	3.23807e-05	0.000134234
ENSG00000117281	207.597	-1.60676	0.250273	-6.42005	1.36234e-10	1.46386e-09
ENSG00000117322	148.73	-1.1396	0.338576	-3.36586	0.000763052	0.00232849
ENSG00000117399	62.6892	3.84428	0.272255	14.1201	2.85563e-45	8.04113e-43
ENSG00000117400	21.613	3.06968	0.240163	12.7817	2.07576e-37	2.90122e-35
ENSG00000117411	31.1225	1.38551	0.218464	6.34207	2.26705e-10	2.35921e-09
ENSG00000117479	51.8339	-1.39831	0.363512	-3.84667	0.000119732	0.000438025
ENSG00000117519	24.9972	-1.41776	0.288737	-4.91019	9.09874e-07	5.17442e-06
ENSG00000117525	10.2609	2.29492	0.446639	5.13821	2.7737e-07	1.72662e-06
ENSG00000117560	102.753	-1.89563	0.289486	-6.54827	5.82084e-11	6.6741e-10
ENSG00000117586	68.8834	2.05687	0.247723	8.30311	1.01423e-16	2.56206e-15
ENSG00000117592	681.396	1.00313	0.0886519	11.3154	1.10139e-29	8.75083e-28
ENSG00000117595	16.094	-1.44786	0.468648	-3.08944	0.00200535	0.00553451
ENSG00000117632	494.443	1.11505	0.142331	7.83419	4.7188e-15	9.78934e-14
ENSG00000117643	319.49	-1.16425	0.116041	-10.033	1.09112e-23	5.4267e-22
ENSG00000117650	14.2312	2.06243	0.226303	9.11357	7.97148e-20	2.86375e-18
ENSG00000117724	45.6631	2.16676	0.157905	13.7219	7.50924e-43	1.71175e-40
ENSG00000117983	2.43017	3.1923	0.628403	5.08002	3.77395e-07	2.2877e-06
ENSG00000117984	9044.1	1.70367	0.141014	12.0816	1.32147e-33	1.4377e-31
ENSG00000118113	3.27317	5.4718	0.593401	9.22109	2.94102e-20	1.09989e-18
ENSG00000118156	4.09942	-1.60894	0.554344	-2.90242	0.00370294	0.00954936
ENSG00000118193	10.46	2.3634	0.228686	10.3347	4.90895e-25	2.71667e-23
ENSG00000118298	33.2312	1.071	0.20054	5.34058	9.26507e-08	6.27104e-07
ENSG00000118322	20.9435	1.42553	0.305556	4.66534	3.08101e-06	1.56902e-05
ENSG00000118402	14.1411	-1.81611	0.434813	-4.17677	2.95683e-05	0.000123754
ENSG00000118407	1.96316	1.52763	0.510228	2.99402	0.00275328	0.00734873
ENSG00000118496	106.117	-1.3609	0.169488	-8.02951	9.78627e-16	2.2388e-14
ENSG00000118503	15397.2	-2.01182	0.528397	-3.80741	0.000140429	0.000506294
ENSG00000118508	818.597	1.14432	0.146502	7.81096	5.67522e-15	1.16473e-13
ENSG00000118520	4.71952	2.55824	0.506069	5.05513	4.30106e-07	2.58496e-06
ENSG00000118707	386.694	-1.00486	0.131031	-7.66888	1.73501e-14	3.33179e-13
ENSG00000118785	4.09717	4.66934	0.801838	5.8233	5.76979e-09	4.88417e-08
ENSG00000118849	0.982837	2.07086	0.783807	2.64206	0.00824034	0.0194007
ENSG00000118898	3.91034	1.33888	0.387658	3.45377	0.000552812	0.00173899
ENSG00000118922	273.52	-1.2801	0.16903	-7.57323	3.64047e-14	6.60736e-13
ENSG00000118946	0.770789	3.72446	1.11358	3.34456	0.000824118	0.00249253
ENSG00000118985	231.199	1.45831	0.23641	6.16857	6.89086e-10	6.72166e-09
ENSG00000118997	3.66183	1.20398	0.353144	3.40933	0.000651224	0.00201643
ENSG00000119042	7.33107	1.06884	0.372128	2.87224	0.00407572	0.010407
ENSG00000119121	15.3648	1.4963	0.255679	5.85225	4.8496e-09	4.14e-08
ENSG00000119125	5.60606	1.79371	0.558656	3.21075	0.00132388	0.00382289
ENSG00000119147	3.45121	-1.69451	0.603845	-2.8062	0.00501299	0.0125099
ENSG00000119280	197.885	2.00149	0.180063	11.1155	1.05478e-28	7.88945e-27
ENSG00000119283	0.718409	2.89084	1.17188	2.46685	0.0136307	0.0302259
ENSG00000119326	32.513	2.73091	0.250896	10.8846	1.36444e-27	9.3308e-26
ENSG00000119333	113.395	1.15575	0.139182	8.30391	1.00739e-16	2.54815e-15
ENSG00000119401	114.465	-1.10192	0.180217	-6.11439	9.69258e-10	9.20147e-09
ENSG00000119508	244.035	-2.42463	0.595882	-4.06898	4.72192e-05	0.000188798
ENSG00000119514	87.1364	-1.07484	0.140803	-7.63365	2.28201e-14	4.30926e-13
ENSG00000119608	4.75371	-1.22924	0.543931	-2.25992	0.023826	0.0492572
ENSG00000119632	69.3275	1.35742	0.389181	3.48789	0.000486852	0.00155061
ENSG00000119636	25.0572	1.47582	0.232938	6.33566	2.36334e-10	2.45674e-09
ENSG00000119661	36.9337	1.02964	0.175751	5.85851	4.67044e-09	4.00132e-08
ENSG00000119686	386.806	1.526	0.198522	7.68679	1.50872e-14	2.92399e-13
ENSG00000119714	138.241	-1.33101	0.276132	-4.82022	1.434e-06	7.82957e-06
ENSG00000119715	0.809528	3.12963	1.25473	2.49426	0.0126222	0.028271
ENSG00000119782	33.7502	1.68026	0.229316	7.32726	2.34903e-13	3.82476e-12
ENSG00000119862	81.5484	1.97093	0.253587	7.7722	7.71352e-15	1.55636e-13
ENSG00000119922	512.537	-1.48497	0.178349	-8.32621	8.34742e-17	2.12832e-15
ENSG00000119973	5.37286	1.53487	0.422591	3.63204	0.00028119	0.000945264
ENSG00000120051	1.2837	1.80706	0.751516	2.40456	0.0161919	0.0351323
ENSG00000120217	44.6728	-1.07333	0.185959	-5.77185	7.84055e-09	6.51893e-08
ENSG00000120279	7.29195	2.25678	0.372824	6.0532	1.41996e-09	1.31096e-08
ENSG00000120306	151.43	1.27017	0.156013	8.14142	3.90679e-16	9.3626e-15
ENSG00000120457	7.4744	1.32494	0.422377	3.13687	0.00170761	0.00478521
ENSG00000120458	50.9811	-1.17733	0.160195	-7.34932	1.99217e-13	3.27716e-12
ENSG00000120738	731.097	1.504	0.224217	6.70779	1.97593e-11	2.42222e-10
ENSG00000120832	155.374	-1.03525	0.144562	-7.16125	7.9943e-13	1.21681e-11
ENSG00000120885	2414.24	4.23996	0.234419	18.0871	4.02506e-73	7.00652e-70
ENSG00000120903	13.4362	3.10514	0.540363	5.74639	9.11705e-09	7.4892e-08
ENSG00000120907	10.5946	1.15871	0.307262	3.77109	0.000162535	0.000579019
ENSG00000120915	239.552	-1.27688	0.149803	-8.52368	1.54564e-17	4.29548e-16
ENSG00000121005	2.66227	2.08143	0.614301	3.38828	0.000703315	0.00215888
ENSG00000121152	37.431	1.93797	0.177506	10.9177	9.48305e-28	6.55529e-26
ENSG00000121207	1.63719	2.48068	0.715106	3.46897	0.000522452	0.00165249
ENSG00000121211	0.796056	3.9415	1.14523	3.44166	0.000578155	0.00181127
ENSG00000121316	3760.05	1.81234	0.230748	7.85417	4.02429e-15	8.45851e-14
ENSG00000121351	18.7085	1.00117	0.258485	3.87323	0.000107401	0.000396705
ENSG00000121570	28.0961	1.1723	0.238588	4.9135	8.94658e-07	5.09697e-06
ENSG00000121690	11.7861	-1.24557	0.301427	-4.13223	3.59255e-05	0.00014746
ENSG00000121753	18.2674	-1.07011	0.294388	-3.63505	0.000277931	0.000934964
ENSG00000121797	211.431	-1.43975	0.522066	-2.75779	0.00581928	0.01426
ENSG00000121898	0.448066	2.91427	1.23165	2.36614	0.0179747	0.0384344
ENSG00000121904	5.84945	2.05683	0.487368	4.22028	2.43996e-05	0.0001038
ENSG00000121933	7.1467	1.11512	0.300577	3.70994	0.000207312	0.000717963
ENSG00000121966	5797.25	-1.84017	0.361787	-5.08634	3.65046e-07	2.21831e-06
ENSG00000122012	2.72825	1.5506	0.438964	3.53242	0.000411773	0.00133332
ENSG00000122025	189.303	1.35047	0.276755	4.87965	1.06276e-06	5.95369e-06
ENSG00000122035	10.6635	1.04585	0.374245	2.79457	0.0051969	0.0129201
ENSG00000122367	3.0529	1.14846	0.501282	2.29104	0.0219613	0.0458428
ENSG00000122420	2.81279	2.2236	0.566636	3.92421	8.70156e-05	0.000328567
ENSG00000122707	256.474	-1.13674	0.0849083	-13.3878	7.12168e-41	1.35016e-38
ENSG00000122733	2.17189	1.88438	0.473708	3.97795	6.95131e-05	0.000268084
ENSG00000122778	3.11539	2.57442	0.659465	3.9038	9.46925e-05	0.00035462
ENSG00000122786	33.848	3.30623	0.224995	14.6946	6.97687e-49	2.47395e-46
ENSG00000122787	2.10879	1.46859	0.566459	2.59257	0.00952611	0.022067
ENSG00000122863	1.40816	1.41065	0.620427	2.27367	0.0229858	0.0477005
ENSG00000122952	92.6666	2.38104	0.151307	15.7364	8.5132e-56	5.43369e-53
ENSG00000122966	16.4167	1.61024	0.28889	5.57388	2.4913e-08	1.88626e-07
ENSG00000123080	50.4746	1.1962	0.11283	10.6017	2.92557e-26	1.80706e-24
ENSG00000123091	607.29	1.0916	0.101099	10.7974	3.54129e-27	2.38763e-25
ENSG00000123094	3.06674	1.41632	0.46681	3.03404	0.002413	0.00653616
ENSG00000123095	14.6395	1.62435	0.260354	6.23901	4.40357e-10	4.39623e-09
ENSG00000123131	222.247	1.17177	0.0961447	12.1875	3.62152e-34	4.12767e-32
ENSG00000123191	27.1212	1.17268	0.233965	5.01218	5.38156e-07	3.17945e-06
ENSG00000123243	36.4241	1.07816	0.213418	5.05188	4.37481e-07	2.62681e-06
ENSG00000123360	35.0317	1.13613	0.164433	6.9094	4.8672e-12	6.65218e-11
ENSG00000123405	968.441	1.36829	0.286527	4.77543	1.79324e-06	9.59282e-06
ENSG00000123453	35.6374	-1.13492	0.213915	-5.30547	1.12384e-07	7.49799e-07
ENSG00000123473	32.2762	1.66098	0.156782	10.5942	3.17205e-26	1.953e-24
ENSG00000123485	35.4121	2.91472	0.125215	23.2777	7.45448e-120	1.42738e-115
ENSG00000123500	7.70617	3.58858	0.402978	8.90514	5.3318e-19	1.72455e-17
ENSG00000123560	0.504462	2.80364	1.05107	2.66742	0.00764352	0.0181338
ENSG00000123612	22.4949	-1.79307	0.336829	-5.32339	1.0185e-07	6.85013e-07
ENSG00000123700	20.159	-1.07181	0.353649	-3.03072	0.0024397	0.00659916
ENSG00000123739	236.55	1.50923	0.127567	11.8309	2.70279e-32	2.62705e-30
ENSG00000123843	9.00506	1.04928	0.314209	3.33945	0.000839437	0.00253366
ENSG00000123901	4.27122	1.03817	0.411815	2.52098	0.011703	0.0264412
ENSG00000123989	152.363	1.40999	0.125912	11.1982	4.16117e-29	3.21282e-27
ENSG00000124092	7.01215	1.08016	0.297003	3.63686	0.000275982	0.000929387
ENSG00000124098	410.596	1.22999	0.181564	6.77442	1.24902e-11	1.59018e-10
ENSG00000124107	2.74664	2.41915	0.48046	5.03508	4.77658e-07	2.84729e-06
ENSG00000124140	0.879913	1.69603	0.740686	2.28981	0.0220326	0.045936
ENSG00000124145	26.9909	1.43869	0.351312	4.0952	4.21804e-05	0.000170575
ENSG00000124191	33.09	1.6249	0.214547	7.57364	3.62895e-14	6.59271e-13
ENSG00000124203	295.407	-1.41227	0.190699	-7.40573	1.30429e-13	2.18883e-12
ENSG00000124212	9.31021	1.07261	0.303795	3.53072	0.000414436	0.00134048
ENSG00000124260	5.14146	1.06759	0.335444	3.18261	0.00145954	0.00416813
ENSG00000124302	7.75893	3.75271	0.401484	9.3471	9.00849e-21	3.54198e-19
ENSG00000124334	14.5378	-1.85182	0.377753	-4.90221	9.47645e-07	5.37012e-06
ENSG00000124374	40.1263	-1.35786	0.17854	-7.60535	2.8413e-14	5.26162e-13
ENSG00000124429	3.88035	-2.11977	0.762453	-2.78019	0.00543264	0.0134225
ENSG00000124440	4.55281	1.54425	0.41133	3.75428	0.000173842	0.000614384
ENSG00000124466	103.837	-2.75251	0.617992	-4.45396	8.42992e-06	3.93803e-05
ENSG00000124469	4.94217	2.10524	0.517129	4.07101	4.68105e-05	0.000187398
ENSG00000124491	4663.01	2.36599	0.232541	10.1745	2.57614e-24	1.36265e-22
ENSG00000124493	1.80716	1.71091	0.640645	2.67061	0.00757141	0.0179783
ENSG00000124508	281.548	-1.0304	0.137709	-7.48243	7.29586e-14	1.27581e-12
ENSG00000124557	3.91433	3.31693	0.830577	3.99352	6.50996e-05	0.000252282
ENSG00000124575	168.415	1.58386	0.165524	9.56875	1.08203e-21	4.71952e-20
ENSG00000124588	441.785	1.31732	0.170073	7.74562	9.51179e-15	1.90514e-13
ENSG00000124613	17.8561	-1.3797	0.347118	-3.97473	7.04599e-05	0.000271189
ENSG00000124635	27.2811	3.54268	0.301304	11.7578	6.43882e-32	6.07343e-30
ENSG00000124657	2.07743	4.53406	0.844544	5.36865	7.93295e-08	5.45031e-07
ENSG00000124721	4.71837	1.80245	0.320618	5.6218	1.88975e-08	1.46024e-07
ENSG00000124772	261.843	1.36932	0.22596	6.06001	1.36111e-09	1.26333e-08
ENSG00000124780	5.77439	-2.14643	0.904138	-2.374	0.0175963	0.0377391
ENSG00000124785	2.02831	1.95244	0.593026	3.29233	0.000993618	0.00294928
ENSG00000125046	1.45274	2.96651	0.794381	3.73436	0.000188189	0.000659007
ENSG00000125084	25.7558	-1.14536	0.277212	-4.13171	3.60072e-05	0.0001477
ENSG00000125144	2.09416	3.09454	0.483975	6.39401	1.61595e-10	1.71615e-09
ENSG00000125148	333.55	1.18606	0.162329	7.30651	2.74168e-13	4.40417e-12
ENSG00000125207	0.668419	1.9027	0.763823	2.49103	0.0127375	0.0284926
ENSG00000125245	238.486	-2.11597	0.388229	-5.45033	5.02774e-08	3.58953e-07
ENSG00000125257	207.071	1.70714	0.126086	13.5395	9.14343e-42	1.84293e-39
ENSG00000125319	13.3141	1.14127	0.312485	3.65224	0.000259962	0.000880864
ENSG00000125355	22.4329	-1.53975	0.507333	-3.03498	0.00240551	0.00651957
ENSG00000125388	27.1038	1.07676	0.203537	5.29027	1.22136e-07	8.09257e-07
ENSG00000125498	9.52434	-5.71496	1.92615	-2.96704	0.00300684	0.00795453
ENSG00000125538	2058.33	-1.92825	0.579341	-3.32836	0.000873589	0.00262433
ENSG00000125657	130.644	-2.31719	0.579677	-3.99737	6.40495e-05	0.000248565
ENSG00000125740	4705.4	-1.53797	0.343768	-4.47386	7.68192e-06	3.62388e-05
ENSG00000125744	37.2945	1.17699	0.185539	6.34363	2.24417e-10	2.33921e-09
ENSG00000125851	0.751091	3.96175	1.31114	3.02161	0.00251436	0.00677812
ENSG00000125869	29.2774	1.26776	0.289826	4.3742	1.21877e-05	5.51833e-05
ENSG00000125965	5.89095	1.1209	0.41702	2.68789	0.00719057	0.0171634
ENSG00000125967	77.995	1.05474	0.135488	7.78475	6.98508e-15	1.42136e-13
ENSG00000125968	174.163	1.4019	0.334926	4.18569	2.84298e-05	0.000119459
ENSG00000126262	128.888	1.6101	0.24319	6.62076	3.57369e-11	4.25289e-10
ENSG00000126266	2.2495	2.43868	0.658535	3.70319	0.000212908	0.000735613
ENSG00000126353	3446.39	-1.31212	0.201546	-6.51026	7.50185e-11	8.44476e-10
ENSG00000126368	99.6127	-1.14837	0.156957	-7.31647	2.5457e-13	4.11003e-12
ENSG00000126458	459.368	1.11039	0.140078	7.92695	2.24601e-15	4.90383e-14
ENSG00000126550	28.0987	1.09068	0.237463	4.59307	4.36768e-06	2.15547e-05
ENSG00000126787	23.1832	3.80494	0.343245	11.0852	1.48022e-28	1.08595e-26
ENSG00000126790	194.93	-1.0529	0.117877	-8.93224	4.17472e-19	1.37823e-17
ENSG00000127152	136.086	-1.35906	0.181908	-7.47113	7.95084e-14	1.38026e-12
ENSG00000127241	2.29264	2.24781	0.562247	3.9979	6.39076e-05	0.000248115
ENSG00000127252	6.63897	2.79558	0.431838	6.47369	9.56403e-11	1.05659e-09
ENSG00000127318	0.803788	2.93346	0.917018	3.19891	0.00137948	0.0039661
ENSG00000127325	2.68652	2.26694	0.593438	3.82	0.00013345	0.000482951
ENSG00000127334	630.246	-1.15259	0.129395	-8.90753	5.21815e-19	1.69927e-17
ENSG00000127364	11.5648	1.40974	0.342326	4.11812	3.81973e-05	0.000155949
ENSG00000127423	5.49719	1.83479	0.306115	5.99381	2.04982e-09	1.85141e-08
ENSG00000127528	3324.08	-1.04693	0.138802	-7.54262	4.60612e-14	8.23511e-13
ENSG00000127533	25.3493	2.63779	0.246223	10.713	8.8464e-27	5.78126e-25
ENSG00000127564	37.4123	3.27283	0.244032	13.4115	5.1813e-41	1.00214e-38
ENSG00000127831	41.2985	2.35542	0.307639	7.65643	1.91169e-14	3.63867e-13
ENSG00000127920	287.193	2.75747	0.220867	12.4847	9.0435e-36	1.14679e-33
ENSG00000127946	251.853	1.03192	0.156921	6.57607	4.83033e-11	5.61574e-10
ENSG00000128045	5.07246	-2.28796	0.917638	-2.49332	0.0126555	0.0283226
ENSG00000128228	407.203	1.25069	0.131712	9.49564	2.18854e-21	9.29181e-20
ENSG00000128245	1493.01	1.37977	0.137361	10.0448	9.68116e-24	4.82747e-22
ENSG00000128253	5.47021	-1.29523	0.509526	-2.54203	0.011021	0.0251017
ENSG00000128262	3.30201	1.27729	0.47002	2.71752	0.00657728	0.0159078
ENSG00000128266	114.131	2.45809	0.241217	10.1904	2.18895e-24	1.16428e-22
ENSG00000128268	5.28246	1.42633	0.332885	4.28476	1.82935e-05	7.99735e-05
ENSG00000128274	4.41985	1.17462	0.498233	2.35757	0.018395	0.039206
ENSG00000128309	255.069	1.05895	0.128632	8.23235	1.83571e-16	4.5709e-15
ENSG00000128311	61.3077	1.19133	0.229051	5.20114	1.98072e-07	1.26761e-06
ENSG00000128322	3.06167	2.84133	0.506201	5.61305	1.98788e-08	1.53051e-07
ENSG00000128408	3.53015	-1.23836	0.522251	-2.3712	0.0177303	0.0379711
ENSG00000128482	2.31124	1.24529	0.5005	2.4881	0.0128426	0.0286877
ENSG00000128510	1.85272	2.11115	0.625369	3.37584	0.000735911	0.00225099
ENSG00000128512	46.9427	1.13742	0.186225	6.10777	1.01033e-09	9.56293e-09
ENSG00000128573	0.964118	2.41833	0.86752	2.78763	0.00530944	0.0131605
ENSG00000128578	28.716	1.58825	0.224007	7.0902	1.3392e-12	1.98016e-11
ENSG00000128590	642.93	-1.20964	0.254101	-4.76047	1.93145e-06	1.0276e-05
ENSG00000128591	0.67188	3.65198	1.08947	3.35209	0.000802048	0.0024354
ENSG00000128602	1.19959	1.33018	0.58263	2.28305	0.0224272	0.0466424
ENSG00000128849	12.5682	1.27941	0.288799	4.43011	9.41868e-06	4.3552e-05
ENSG00000129173	7.69765	2.95267	0.489971	6.0262	1.67856e-09	1.53638e-08
ENSG00000129195	6.97757	2.7493	0.322187	8.53324	1.42309e-17	3.97801e-16
ENSG00000129204	10.0051	1.10458	0.402466	2.74452	0.00605994	0.0147811
ENSG00000129354	7.10354	2.96071	0.440082	6.72764	1.72432e-11	2.13704e-10
ENSG00000129422	28.6614	-1.42036	0.394596	-3.59954	0.000318786	0.00105817
ENSG00000129451	7.80126	1.44286	0.455076	3.17059	0.00152128	0.004327
ENSG00000129473	15.0576	1.03899	0.229665	4.52395	6.06962e-06	2.91135e-05
ENSG00000129521	33.8585	1.22513	0.25497	4.805	1.54752e-06	8.40385e-06
ENSG00000129538	61.0378	4.95929	0.381258	13.0077	1.10663e-38	1.70884e-36
ENSG00000129654	17.0052	-3.59103	0.786405	-4.56639	4.96186e-06	2.42867e-05
ENSG00000129673	2.77995	1.63501	0.502288	3.25512	0.00113346	0.00332315
ENSG00000129682	45.8885	1.09731	0.200854	5.46323	4.67555e-08	3.35937e-07
ENSG00000129810	16.5377	1.68701	0.2019	8.35568	6.50594e-17	1.67892e-15
ENSG00000129910	2.7278	1.83836	0.564256	3.25803	0.0011219	0.00329279
ENSG00000129951	0.548527	2.72042	0.992956	2.73971	0.00614925	0.0149766
ENSG00000129990	8.23315	1.41488	0.341174	4.14708	3.36737e-05	0.000139082
ENSG00000129991	1.59808	4.48208	1.1432	3.92064	8.83159e-05	0.000332979
ENSG00000130037	5.8539	-1.37893	0.451994	-3.05077	0.00228252	0.00623032
ENSG00000130176	7.79642	4.19755	0.692914	6.05782	1.37979e-09	1.27757e-08
ENSG00000130202	164.946	1.36935	0.251122	5.45293	4.95473e-08	3.54268e-07
ENSG00000130203	7.40541	2.65323	0.389095	6.81897	9.16964e-12	1.19442e-10
ENSG00000130208	0.657213	2.56019	0.935814	2.73579	0.00622301	0.0151389
ENSG00000130294	5.76714	1.03482	0.313043	3.3057	0.000947403	0.00282436
ENSG00000130300	17.7592	-1.0855	0.273024	-3.97585	7.0127e-05	0.00027018
ENSG00000130368	24.343	1.05791	0.273318	3.87061	0.000108564	0.000400458
ENSG00000130558	101.489	-2.7793	0.534964	-5.1953	2.04385e-07	1.30452e-06
ENSG00000130684	220.997	-1.0572	0.123483	-8.56149	1.1142e-17	3.20822e-16
ENSG00000130707	2.13844	3.43332	0.499685	6.87096	6.37708e-12	8.51397e-11
ENSG00000130751	1.67424	1.49526	0.526137	2.84196	0.00448372	0.0113324
ENSG00000130768	5.51578	1.76802	0.399582	4.42468	9.65854e-06	4.45282e-05
ENSG00000130821	41.5883	3.60896	0.337571	10.6909	1.12232e-26	7.23573e-25
ENSG00000130830	1232.35	1.83192	0.125641	14.5806	3.73105e-48	1.25337e-45
ENSG00000130844	1725.94	-2.39906	0.566348	-4.23601	2.27523e-05	9.73107e-05
ENSG00000130956	214.205	-1.01766	0.12015	-8.46992	2.45572e-17	6.61351e-16
ENSG00000130997	12.3932	1.03346	0.268021	3.8559	0.000115306	0.000422964
ENSG00000131015	19.405	-2.12009	0.70839	-2.99283	0.00276407	0.00737342
ENSG00000131019	20.0604	1.13035	0.206679	5.46908	4.52384e-08	3.26385e-07
ENSG00000131044	7.11457	1.68295	0.474825	3.54436	0.000393562	0.00128227
ENSG00000131094	0.819128	2.62058	0.933846	2.80622	0.00501258	0.0125099
ENSG00000131095	10.1232	1.04319	0.299567	3.48234	0.000497051	0.00157863
ENSG00000131115	144.019	-1.31157	0.118637	-11.0554	2.06528e-28	1.50365e-26
ENSG00000131142	1.20321	2.57571	0.589816	4.36697	1.25981e-05	5.67328e-05
ENSG00000131153	33.878	2.84482	0.223859	12.7081	5.33184e-37	7.18973e-35
ENSG00000131355	122.294	-1.25032	0.283279	-4.41372	1.01608e-05	4.66793e-05
ENSG00000131386	8.46358	1.69061	0.349825	4.83274	1.34668e-06	7.39285e-06
ENSG00000131462	172.787	1.06976	0.121892	8.77629	1.68949e-18	5.29467e-17
ENSG00000131711	20.0724	2.38684	0.246461	9.68445	3.51092e-22	1.5781e-20
ENSG00000131747	96.8037	3.08319	0.260426	11.839	2.45333e-32	2.39675e-30
ENSG00000131771	0.850838	1.7645	0.733868	2.40439	0.0161996	0.035141
ENSG00000131831	5.65687	-1.31807	0.491187	-2.68345	0.00728677	0.0173736
ENSG00000131845	79.8874	-2.01098	0.248019	-8.10817	5.13899e-16	1.21633e-14
ENSG00000131849	17.6848	-1.26494	0.293198	-4.31427	1.6013e-05	7.08612e-05
ENSG00000131969	14.6613	1.70456	0.299027	5.70035	1.19561e-08	9.6301e-08
ENSG00000132002	4903.31	-1.36168	0.311792	-4.36726	1.25816e-05	5.66852e-05
ENSG00000132170	8.36921	3.25799	0.553464	5.88655	3.94343e-09	3.41979e-08
ENSG00000132297	51.0016	1.35668	0.222332	6.10207	1.04706e-09	9.89588e-09
ENSG00000132465	2009.14	3.18819	0.337877	9.43595	3.8745e-21	1.60582e-19
ENSG00000132613	1.84617	1.75692	0.50761	3.46116	0.000537852	0.00169555
ENSG00000132677	5.69316	1.23689	0.393269	3.14515	0.00166	0.00467186
ENSG00000132692	1.09237	2.52354	0.630029	4.00544	6.19014e-05	0.000241057
ENSG00000132793	4.84356	1.19787	0.387858	3.08842	0.00201221	0.00555183
ENSG00000132801	26.4792	-1.33206	0.251161	-5.30363	1.13524e-07	7.5669e-07
ENSG00000132874	23.7809	1.68932	0.27497	6.14366	8.06392e-10	7.78266e-09
ENSG00000132970	12.4413	2.73389	0.319432	8.55862	1.14231e-17	3.28423e-16
ENSG00000133019	12.4247	1.11579	0.332111	3.3597	0.000780271	0.0023753
ENSG00000133048	4.23866	2.34316	0.541397	4.328	1.50472e-05	6.6819e-05
ENSG00000133067	171.244	-1.44506	0.277039	-5.21607	1.82754e-07	1.17547e-06
ENSG00000133069	110.057	2.87399	0.212206	13.5434	8.66658e-42	1.7654e-39
ENSG00000133101	2.472	2.90547	0.682799	4.25524	2.08825e-05	9.00378e-05
ENSG00000133116	8.41724	-1.20484	0.533684	-2.25759	0.0239709	0.0495141
ENSG00000133131	471.984	1.00718	0.18883	5.33377	9.61936e-08	6.48562e-07
ENSG00000133216	65.8821	1.28873	0.297547	4.33118	1.48311e-05	6.5936e-05
ENSG00000133316	1016.4	-1.19018	0.204193	-5.82869	5.58629e-09	4.73093e-08
ENSG00000133317	77.117	1.20818	0.226255	5.33993	9.29827e-08	6.28906e-07
ENSG00000133477	10.7593	1.10856	0.268589	4.12733	3.67001e-05	0.000150349
ENSG00000133488	23.259	1.12926	0.233026	4.84609	1.25918e-06	6.95383e-06
ENSG00000133561	1112.26	-1.00257	0.218053	-4.59782	4.26932e-06	2.11129e-05
ENSG00000133742	257.471	7.65646	1.16119	6.59366	4.29121e-11	5.02865e-10
ENSG00000133800	3.77558	3.29875	0.563088	5.85832	4.67582e-09	4.00414e-08
ENSG00000133863	0.498056	3.07311	1.27012	2.41954	0.0155403	0.0339377
ENSG00000133958	3.68405	1.23466	0.350389	3.52369	0.000425584	0.00137398
ENSG00000133980	0.516756	2.5073	0.968945	2.58765	0.00966317	0.022344
ENSG00000134030	31.39	1.01119	0.194146	5.20841	1.9047e-07	1.22141e-06
ENSG00000134057	58.2864	2.39463	0.164445	14.5619	4.9072e-48	1.59259e-45
ENSG00000134138	1.03416	2.04516	0.874106	2.33972	0.0192982	0.0409126
ENSG00000134201	8.74099	3.43952	0.519876	6.61604	3.68956e-11	4.38533e-10
ENSG00000134247	21.9799	1.27226	0.302982	4.19912	2.67954e-05	0.000113187
ENSG00000134317	25.1983	1.07239	0.281087	3.81517	0.000136088	0.000491942
ENSG00000134323	1.86908	2.53837	0.645409	3.93296	8.39066e-05	0.000318336
ENSG00000134339	3.53373	1.23509	0.397568	3.10661	0.00189247	0.0052563
ENSG00000134343	0.792458	2.27146	0.953175	2.38304	0.0171702	0.0368954
ENSG00000134363	3.6381	3.74162	0.682086	5.48556	4.12165e-08	3.0031e-07
ENSG00000134376	2.12661	1.80032	0.470623	3.8254	0.000130559	0.000473772
ENSG00000134398	2.26617	1.95104	0.497061	3.92515	8.6675e-05	0.000327477
ENSG00000134508	9.74067	1.51355	0.305449	4.95515	7.22741e-07	4.18098e-06
ENSG00000134531	105.84	1.99196	0.48472	4.1095	3.96519e-05	0.000161201
ENSG00000134532	7.73682	1.15951	0.425097	2.72764	0.00637901	0.0154712
ENSG00000134533	6.26743	1.18793	0.4076	2.91446	0.00356301	0.00923076
ENSG00000134548	42.6392	3.10656	0.241623	12.8571	7.85067e-38	1.13026e-35
ENSG00000134569	0.935719	3.02555	1.11367	2.71674	0.00659284	0.0159333
ENSG00000134571	8.95269	1.31956	0.32425	4.06959	4.70968e-05	0.000188348
ENSG00000134668	46.59	3.18521	0.375164	8.49018	2.06324e-17	5.62776e-16
ENSG00000134686	1165.87	1.01235	0.14032	7.21458	5.41016e-13	8.43597e-12
ENSG00000134690	40.3179	1.90267	0.167994	11.3258	9.77669e-30	7.83281e-28
ENSG00000134709	65.0534	-1.22631	0.213881	-5.7336	9.83226e-09	8.03191e-08
ENSG00000134757	19.372	1.57218	0.27774	5.66062	1.50826e-08	1.18897e-07
ENSG00000134762	8.92961	1.65704	0.342979	4.83132	1.3563e-06	7.44073e-06
ENSG00000134765	46.0077	-2.68324	0.354659	-7.56567	3.85861e-14	6.97692e-13
ENSG00000134824	210.773	1.17193	0.428772	2.73322	0.00627183	0.0152402
ENSG00000134830	120.997	1.00613	0.164457	6.11793	9.48016e-10	9.0221e-09
ENSG00000134853	4.03275	2.58661	0.572148	4.52088	6.15822e-06	2.94868e-05
ENSG00000134874	3.59062	1.67292	0.607357	2.75443	0.00587953	0.0143892
ENSG00000134901	7.38436	1.54355	0.288097	5.35773	8.4274e-08	5.75903e-07
ENSG00000134962	10.8976	1.12025	0.282162	3.97025	7.17962e-05	0.000275889
ENSG00000135047	368.499	1.12423	0.201715	5.57335	2.49892e-08	1.89053e-07
ENSG00000135069	55.2955	1.77837	0.213761	8.31942	8.83961e-17	2.24782e-15
ENSG00000135218	2752.25	1.07689	0.248923	4.32619	1.51712e-05	6.73385e-05
ENSG00000135318	112.907	-1.42951	0.360345	-3.96707	7.27631e-05	0.000279156
ENSG00000135324	1.20454	3.55162	1.00919	3.51926	0.000432745	0.00139498
ENSG00000135362	299.359	-1.04803	0.193834	-5.40684	6.41468e-08	4.47625e-07
ENSG00000135378	49.3464	1.19821	0.1971	6.07917	1.20806e-09	1.13004e-08
ENSG00000135404	2596.78	1.89746	0.165814	11.4433	2.54008e-30	2.21079e-28
ENSG00000135409	1.28686	2.31523	0.866577	2.67169	0.00754698	0.0179226
ENSG00000135423	25.267	-1.28569	0.225846	-5.69274	1.25017e-08	1.00202e-07
ENSG00000135424	21.2492	2.56311	0.265483	9.65454	4.70287e-22	2.0942e-20
ENSG00000135426	718.546	-1.10353	0.15084	-7.31589	2.55685e-13	4.12457e-12
ENSG00000135447	0.737343	3.36766	0.758695	4.43875	9.04833e-06	4.20222e-05
ENSG00000135451	21.468	3.68143	0.31152	11.8176	3.16474e-32	3.06052e-30
ENSG00000135454	0.667059	3.03335	1.08264	2.80182	0.00508153	0.0126612
ENSG00000135469	166.666	-1.10822	0.164791	-6.725	1.75593e-11	2.1734e-10
ENSG00000135476	20.8224	2.62201	0.239191	10.962	5.81923e-28	4.08156e-26
ENSG00000135480	7.07795	2.23692	0.379586	5.89306	3.79108e-09	3.29812e-08
ENSG00000135547	3.86996	-1.5504	0.54381	-2.85099	0.00435835	0.0110608
ENSG00000135625	13.5532	-1.87514	0.742303	-2.52611	0.0115335	0.0261075
ENSG00000135636	905.471	1.94057	0.210486	9.21945	2.98621e-20	1.11462e-18
ENSG00000135702	2.00013	1.4249	0.574224	2.48143	0.0130856	0.0291724
ENSG00000135821	6535.16	1.50184	0.148888	10.0871	6.30058e-24	3.20009e-22
ENSG00000135862	99.6332	2.14305	0.238937	8.96913	2.98867e-19	9.96987e-18
ENSG00000135916	658.945	1.63566	0.124932	13.0924	3.64139e-39	5.85928e-37
ENSG00000135917	7.36021	1.54997	0.377856	4.102	4.09593e-05	0.000166128
ENSG00000135919	55.8034	1.3265	0.2432	5.45435	4.91512e-08	3.51568e-07
ENSG00000135931	50.7602	1.02208	0.162059	6.30681	2.84842e-10	2.92135e-09
ENSG00000135960	84.7469	-2.09977	0.276572	-7.59213	3.14696e-14	5.77737e-13
ENSG00000136010	11.4076	1.96204	0.248063	7.90944	2.5855e-15	5.5877e-14
ENSG00000136026	873.51	1.43392	0.167638	8.55369	1.1921e-17	3.41712e-16
ENSG00000136048	259.343	1.24605	0.154877	8.04541	8.5958e-16	1.98543e-14
ENSG00000136158	56.5474	2.56109	0.340307	7.52583	5.23858e-14	9.33101e-13
ENSG00000136160	6.33032	3.30039	0.508661	6.4884	8.67549e-11	9.63563e-10
ENSG00000136231	30.0122	2.288	0.240384	9.51807	1.76429e-21	7.54074e-20
ENSG00000136267	11.9332	1.01262	0.282352	3.58636	0.00033533	0.00110858
ENSG00000136367	1.91708	1.57421	0.625688	2.51596	0.0118709	0.0267794
ENSG00000136378	1.24382	3.12704	0.789248	3.96205	7.43104e-05	0.000284409
ENSG00000136383	1.38655	1.75752	0.583743	3.01078	0.0026058	0.00699312
ENSG00000136542	8.07207	1.31946	0.320871	4.11213	3.92018e-05	0.000159506
ENSG00000136630	195.37	2.36999	0.215439	11.0008	3.78937e-28	2.70742e-26
ENSG00000136634	39.9888	1.23394	0.263063	4.69067	2.72312e-06	1.40092e-05
ENSG00000136732	616.373	1.08946	0.172807	6.30447	2.8919e-10	2.95802e-09
ENSG00000136810	458.269	1.03606	0.112874	9.17889	4.3555e-20	1.58855e-18
ENSG00000136830	207.133	1.47709	0.269849	5.47377	4.40573e-08	3.19049e-07
ENSG00000136842	37.7962	3.11799	0.389584	8.0034	1.21028e-15	2.74254e-14
ENSG00000136848	2.42165	1.16094	0.495213	2.34433	0.0190615	0.0404645
ENSG00000136866	15.1902	-1.03783	0.264506	-3.92366	8.72141e-05	0.000329124
ENSG00000136881	3.8357	1.01555	0.35671	2.84698	0.00441364	0.0111789
ENSG00000136928	0.71444	3.28369	1.03341	3.17755	0.00148527	0.00423529
ENSG00000136929	48.6146	2.33977	0.253332	9.23598	2.55921e-20	9.64642e-19
ENSG00000136943	4.93373	1.34012	0.319222	4.19807	2.69199e-05	0.000113688
ENSG00000136982	6.51112	2.29759	0.356932	6.43704	1.21824e-10	1.31865e-09
ENSG00000137076	12011.3	1.01015	0.0904886	11.1633	6.16559e-29	4.67814e-27
ENSG00000137094	50.0783	-1.06131	0.38195	-2.77866	0.00545833	0.0134755
ENSG00000137198	207.191	3.58284	0.237513	15.0848	2.03784e-51	8.67122e-49
ENSG00000137204	0.798926	2.15678	0.86669	2.48852	0.0128275	0.0286605
ENSG00000137225	3.9682	2.12995	0.51272	4.15422	3.26401e-05	0.00013528
ENSG00000137309	512.867	1.15572	0.0886013	13.0441	6.87073e-39	1.07837e-36
ENSG00000137313	3.62196	23.4	3.69284	6.33659	2.34903e-10	2.44319e-09
ENSG00000137331	47.0285	-23.4217	2.76358	-8.4751	2.34868e-17	6.36104e-16
ENSG00000137403	643.272	-2.76558	0.787566	-3.51155	0.000445499	0.00143128
ENSG00000137441	748.749	-1.1058	0.258324	-4.28068	1.86323e-05	8.11765e-05
ENSG00000137474	73.2714	1.12408	0.300605	3.7394	0.00018446	0.000647486
ENSG00000137491	6.39951	3.08525	0.411747	7.49308	6.72747e-14	1.17965e-12
ENSG00000137507	23.8249	1.24214	0.482627	2.57371	0.0100615	0.0231588
ENSG00000137563	46.8688	2.60085	0.182237	14.2718	3.28138e-46	9.81749e-44
ENSG00000137571	11.8581	1.21677	0.273425	4.45008	8.58364e-06	4.00291e-05
ENSG00000137672	9.06387	2.15813	0.403553	5.34783	8.9015e-08	6.04847e-07
ENSG00000137693	1.18834	2.27871	0.750071	3.03799	0.00238165	0.00646037
ENSG00000137709	2.32724	1.61034	0.597269	2.69617	0.0070142	0.0168143
ENSG00000137766	1.81826	1.569	0.686343	2.28604	0.0222521	0.0463084
ENSG00000137801	1181.92	2.30079	0.441559	5.2106	1.88234e-07	1.20869e-06
ENSG00000137804	41.8792	2.69058	0.196783	13.6728	1.47524e-42	3.24689e-40
ENSG00000137807	32.6923	1.61981	0.206333	7.85046	4.14506e-15	8.69327e-14
ENSG00000137809	2.45056	1.39404	0.589385	2.36524	0.0180184	0.0385063
ENSG00000137812	45.6418	1.74287	0.154795	11.2592	2.08702e-29	1.63111e-27
ENSG00000137821	20.6811	1.24368	0.247134	5.03242	4.84315e-07	2.8845e-06
ENSG00000137834	6.70039	1.60409	0.258384	6.20815	5.36128e-10	5.3108e-09
ENSG00000137860	11.253	1.53376	0.347569	4.41282	1.02031e-05	4.68624e-05
ENSG00000137868	0.734235	2.44784	0.941259	2.60061	0.00930589	0.0216249
ENSG00000137869	6.7348	6.49017	0.826044	7.85693	3.93667e-15	8.31085e-14
ENSG00000137878	49.937	2.19127	0.397227	5.51641	3.46e-08	2.55504e-07
ENSG00000137941	21.5196	2.25503	0.238468	9.45632	3.18987e-21	1.33946e-19
ENSG00000137942	23.1956	1.48892	0.263182	5.65737	1.53708e-08	1.2092e-07
ENSG00000137960	1.7413	-2.12469	0.828044	-2.56592	0.0102903	0.0236214
ENSG00000137968	3.99685	-3.72067	1.12961	-3.29378	0.000988505	0.00293501
ENSG00000138028	3.74922	2.16121	0.471123	4.58736	4.48882e-06	2.21225e-05
ENSG00000138031	272.62	1.35627	0.142136	9.5421	1.39968e-21	6.02273e-20
ENSG00000138061	1195.98	1.42989	0.25099	5.69699	1.21944e-08	9.79852e-08
ENSG00000138075	0.495031	2.70663	1.18179	2.29029	0.0220045	0.0459079
ENSG00000138080	34.9243	2.0038	0.25761	7.77844	7.34235e-15	1.49089e-13
ENSG00000138109	5.35176	1.52145	0.370336	4.1083	3.98581e-05	0.00016197
ENSG00000138111	110.115	1.07253	0.180492	5.94224	2.81153e-09	2.49468e-08
ENSG00000138135	6.37267	2.13768	0.543983	3.92968	8.50596e-05	0.000322073
ENSG00000138160	56.9027	2.12079	0.152697	13.8888	7.40224e-44	1.74985e-41
ENSG00000138162	12.7836	1.37415	0.272576	5.04134	4.62292e-07	2.76624e-06
ENSG00000138180	20.1498	3.56282	0.295309	12.0647	1.62255e-33	1.73567e-31
ENSG00000138207	1.65713	4.6867	0.758146	6.1818	6.3376e-10	6.21045e-09
ENSG00000138347	0.76676	2.72274	0.797417	3.41445	0.000639114	0.00198313
ENSG00000138378	926.977	-1.15782	0.156786	-7.38473	1.52763e-13	2.55244e-12
ENSG00000138395	0.745801	2.16652	0.73159	2.96139	0.00306255	0.00808962
ENSG00000138400	0.930531	2.42723	0.786896	3.08456	0.00203854	0.00561964
ENSG00000138413	536.265	1.12164	0.177277	6.32707	2.49853e-10	2.58186e-09
ENSG00000138439	440.04	-1.04807	0.187698	-5.58382	2.35287e-08	1.7871e-07
ENSG00000138623	5.26976	1.15752	0.410662	2.81867	0.00482227	0.0120939
ENSG00000138675	3.71741	1.38383	0.60633	2.2823	0.0224717	0.0467146
ENSG00000138684	0.744341	2.20962	0.846472	2.61039	0.00904379	0.0210747
ENSG00000138722	127.105	3.32983	0.215368	15.4611	6.34623e-54	3.57405e-51
ENSG00000138735	100.563	1.92157	0.207052	9.28065	1.68452e-20	6.45104e-19
ENSG00000138759	1.55783	3.12993	1.08282	2.89053	0.00384592	0.00987816
ENSG00000138767	485.653	-1.02942	0.11383	-9.04347	1.51771e-19	5.24568e-18
ENSG00000138772	18.6512	4.68512	0.440921	10.6258	2.26124e-26	1.41037e-24
ENSG00000138778	25.8553	1.57683	0.19513	8.08096	6.42601e-16	1.50055e-14
ENSG00000138795	1845.29	-1.25845	0.186166	-6.75987	1.38117e-11	1.7445e-10
ENSG00000138798	53.2214	3.84663	0.257664	14.9288	2.13951e-50	8.36069e-48
ENSG00000138821	365.365	1.37433	0.209922	6.54685	5.87653e-11	6.72989e-10
ENSG00000139053	2.87279	1.54559	0.385211	4.01232	6.01249e-05	0.000234762
ENSG00000139364	3.57396	1.20024	0.396488	3.02718	0.00246844	0.00666747
ENSG00000139537	67.9104	-1.26421	0.227555	-5.55563	2.7661e-08	2.07463e-07
ENSG00000139567	11.5987	1.96193	0.298354	6.57584	4.83798e-11	5.62121e-10
ENSG00000139734	6.17189	2.80618	0.335756	8.35779	6.39014e-17	1.65126e-15
ENSG00000139767	0.66668	2.88579	0.997491	2.89304	0.00381528	0.00980866
ENSG00000139835	18.6762	1.66883	0.260897	6.39651	1.58966e-10	1.6901e-09
ENSG00000139970	719.546	-1.43486	0.188005	-7.63206	2.31038e-14	4.34996e-13
ENSG00000139973	0.960243	3.62408	1.47308	2.46021	0.0138858	0.030731
ENSG00000140006	118.481	-1.60726	0.171019	-9.39809	5.55619e-21	2.27329e-19
ENSG00000140015	1.36213	2.68165	0.722644	3.71089	0.00020653	0.000715643
ENSG00000140022	96.0598	2.74216	0.245917	11.1508	7.09914e-29	5.35175e-27
ENSG00000140044	242.438	1.37476	0.171996	7.99296	1.31737e-15	2.97465e-14
ENSG00000140057	4.3143	1.62688	0.472446	3.44352	0.000574193	0.00180004
ENSG00000140092	62.2509	-1.27632	0.243806	-5.23499	1.64998e-07	1.07147e-06
ENSG00000140093	5.26578	1.31758	0.362929	3.6304	0.000282986	0.000950135
ENSG00000140284	15.9855	1.85202	0.357397	5.18199	2.19536e-07	1.38964e-06
ENSG00000140297	10.5491	1.1177	0.267047	4.18539	2.84671e-05	0.000119537
ENSG00000140323	32.1626	1.17041	0.216301	5.411	6.26734e-08	4.37982e-07
ENSG00000140416	231.759	1.64786	0.123989	13.2904	2.63277e-40	4.71143e-38
ENSG00000140451	37.6256	1.50503	0.160672	9.36708	7.4568e-21	2.95617e-19
ENSG00000140479	156.874	3.31442	0.218515	15.1679	5.76503e-52	2.6283e-49
ENSG00000140505	4.74861	1.1173	0.467171	2.39162	0.0167742	0.0361743
ENSG00000140534	5.70781	2.55826	0.349292	7.32412	2.40466e-13	3.90538e-12
ENSG00000140538	2.85983	3.15181	0.520062	6.06045	1.35739e-09	1.26049e-08
ENSG00000140564	1580.85	1.06017	0.11935	8.88289	6.51464e-19	2.08949e-17
ENSG00000140600	1.0423	2.89275	0.674171	4.29083	1.78003e-05	7.80133e-05
ENSG00000140682	35.6025	3.8726	0.285108	13.5829	5.05594e-42	1.05229e-39
ENSG00000140749	670.551	1.00521	0.213918	4.69903	2.61397e-06	1.35094e-05
ENSG00000140859	114.62	1.71903	0.216101	7.95473	1.79523e-15	3.9694e-14
ENSG00000140905	22.8982	1.16813	0.179304	6.5148	7.27854e-11	8.22724e-10
ENSG00000140937	0.797429	2.96786	1.0301	2.88113	0.00396258	0.0101492
ENSG00000140939	21.4722	1.32597	0.218302	6.07402	1.24744e-09	1.1646e-08
ENSG00000140993	30.626	-1.58992	0.334722	-4.74998	2.0344e-06	1.07639e-05
ENSG00000141052	0.708986	3.4293	1.38626	2.47378	0.0133692	0.0297113
ENSG00000141198	1.89511	2.61552	0.624432	4.18864	2.80628e-05	0.000118046
ENSG00000141314	1.53189	2.60684	0.586631	4.44374	8.84073e-06	4.11379e-05
ENSG00000141338	2.68299	1.86369	0.589552	3.1612	0.00157121	0.00445251
ENSG00000141401	430.423	1.27413	0.15087	8.44523	3.03458e-17	8.08151e-16
ENSG00000141404	28.1174	-1.13133	0.224933	-5.02962	4.9145e-07	2.92518e-06
ENSG00000141431	1.50911	3.10989	0.722076	4.30687	1.65579e-05	7.31036e-05
ENSG00000141448	7.5728	-1.03768	0.407889	-2.54402	0.0109584	0.0249741
ENSG00000141519	5.30101	1.35762	0.370395	3.66533	0.000247021	0.00084103
ENSG00000141526	384.853	1.08778	0.16911	6.43235	1.25644e-10	1.35693e-09
ENSG00000141579	0.679352	3.20664	1.08387	2.95852	0.00309122	0.00815412
ENSG00000141682	594.589	-1.11271	0.247018	-4.50459	6.65018e-06	3.16728e-05
ENSG00000141738	0.640317	2.41829	1.0078	2.39958	0.0164138	0.0355252
ENSG00000141750	34.7535	1.13891	0.245103	4.64667	3.37343e-06	1.70524e-05
ENSG00000141837	67.7143	1.09702	0.205375	5.34152	9.21698e-08	6.24511e-07
ENSG00000141854	23.0522	1.53998	0.208562	7.38379	1.53844e-13	2.56826e-12
ENSG00000141946	1.55101	1.77602	0.608531	2.91853	0.00351683	0.00912841
ENSG00000142046	186.796	1.23175	0.138295	8.90671	5.25707e-19	1.70325e-17
ENSG00000142089	2426.9	1.65095	0.308159	5.35745	8.44028e-08	5.76577e-07
ENSG00000142149	5.26911	1.19576	0.34529	3.46307	0.000534052	0.00168552
ENSG00000142156	46.584	-1.10063	0.308391	-3.56892	0.000358452	0.00117851
ENSG00000142173	465.003	-1.58574	0.212093	-7.47662	7.62564e-14	1.32983e-12
ENSG00000142178	304.142	-3.26406	0.941506	-3.46685	0.000526603	0.00166353
ENSG00000142224	13.8213	1.47444	0.263889	5.58737	2.30538e-08	1.75311e-07
ENSG00000142303	146.974	-1.5939	0.200143	-7.96382	1.66806e-15	3.70533e-14
ENSG00000142408	11.4298	1.29472	0.326275	3.96819	7.24217e-05	0.000278013
ENSG00000142449	0.658553	3.14883	1.09149	2.88489	0.00391546	0.0100379
ENSG00000142453	149.193	1.0254	0.185996	5.51301	3.52755e-08	2.59891e-07
ENSG00000142556	105.679	-1.04297	0.213161	-4.89289	9.93676e-07	5.59944e-06
ENSG00000142583	48.6551	1.2134	0.208414	5.82208	5.81185e-09	4.9176e-08
ENSG00000142609	14.0478	1.34192	0.293913	4.56569	4.97864e-06	2.43533e-05
ENSG00000142615	0.827929	1.83929	0.784507	2.34451	0.0190519	0.0404485
ENSG00000142621	11.0949	1.22664	0.270853	4.52881	5.93165e-06	2.85088e-05
ENSG00000142627	8.20034	-1.18917	0.38642	-3.0774	0.00208816	0.00574319
ENSG00000142657	2074.74	1.37298	0.17811	7.7086	1.27204e-14	2.5033e-13
ENSG00000142661	1.63905	1.84609	0.547583	3.37134	0.000748032	0.00228588
ENSG00000142669	13911.9	1.15471	0.0877512	13.1589	1.51278e-39	2.60961e-37
ENSG00000142675	23.1052	1.30971	0.309102	4.23714	2.26381e-05	9.68441e-05
ENSG00000142694	43.1475	1.82607	0.205756	8.87495	6.99667e-19	2.2366e-17
ENSG00000142731	34.9701	1.32228	0.180953	7.30729	2.72578e-13	4.38231e-12
ENSG00000142945	35.8242	3.18524	0.260535	12.2258	2.26475e-34	2.62821e-32
ENSG00000142949	38.8447	1.83503	0.231328	7.93261	2.1459e-15	4.69061e-14
ENSG00000143036	1.43313	-2.21241	0.952161	-2.32356	0.0201489	0.042523
ENSG00000143162	1106.71	1.17206	0.140508	8.3416	7.32951e-17	1.88383e-15
ENSG00000143167	144.499	-1.08434	0.217236	-4.99152	5.99059e-07	3.51218e-06
ENSG00000143184	28.427	-2.03066	0.455873	-4.45445	8.4109e-06	3.93193e-05
ENSG00000143194	1.09023	2.23338	0.880752	2.53576	0.0112202	0.0255039
ENSG00000143195	3.31934	1.49113	0.490929	3.03737	0.00238653	0.00646995
ENSG00000143228	15.4415	2.03688	0.202275	10.0699	7.50775e-24	3.77319e-22
ENSG00000143257	20.238	1.57922	0.305787	5.16446	2.41132e-07	1.51533e-06
ENSG00000143297	240.842	1.18622	0.320678	3.69911	0.000216356	0.000745911
ENSG00000143341	2.51863	2.66336	0.68563	3.88454	0.000102524	0.000380504
ENSG00000143344	96.9613	1.12399	0.176848	6.35566	2.07533e-10	2.17269e-09
ENSG00000143365	43.1908	-1.55094	0.386136	-4.01656	5.90535e-05	0.000230955
ENSG00000143369	9.3492	3.03149	0.364891	8.30795	9.7373e-17	2.46627e-15
ENSG00000143409	241.257	1.28971	0.154028	8.37319	5.60776e-17	1.45893e-15
ENSG00000143416	116.641	7.15232	0.860714	8.30975	9.59046e-17	2.43229e-15
ENSG00000143476	38.8767	3.17992	0.203943	15.5922	8.22292e-55	5.07911e-52
ENSG00000143494	31.933	1.082	0.219765	4.92343	8.50405e-07	4.86367e-06
ENSG00000143502	47.7813	-1.79709	0.306137	-5.87021	4.35242e-09	3.74899e-08
ENSG00000143507	417.757	-1.28596	0.321873	-3.99524	6.463e-05	0.000250666
ENSG00000143520	3.65899	1.41534	0.580925	2.43636	0.0148361	0.0325483
ENSG00000143545	15.8034	2.70682	0.330328	8.19434	2.51978e-16	6.15417e-15
ENSG00000143546	19355	2.84951	0.245005	11.6304	2.88574e-31	2.66938e-29
ENSG00000143590	11.369	-1.01846	0.414187	-2.45895	0.0139345	0.0308317
ENSG00000143595	41.9232	3.19317	0.289215	11.0408	2.42798e-28	1.76102e-26
ENSG00000143603	30.1292	3.02085	0.226734	13.3233	1.69424e-40	3.08966e-38
ENSG00000143631	1.55958	2.33232	0.83067	2.80775	0.00498886	0.0124611
ENSG00000143768	1.70509	2.59912	0.535066	4.85757	1.18836e-06	6.58982e-06
ENSG00000143772	1012.47	-1.0945	0.140485	-7.79091	6.65288e-15	1.35665e-13
ENSG00000143776	22.9887	2.48826	0.214671	11.5911	4.57433e-31	4.13157e-29
ENSG00000143845	23.4773	-1.45924	0.26769	-5.45124	5.00207e-08	3.5752e-07
ENSG00000143847	44.7503	-1.02437	0.429088	-2.38731	0.0169721	0.0365311
ENSG00000143921	5.40691	1.24745	0.440743	2.83034	0.00464982	0.0117043
ENSG00000143942	14.764	1.07751	0.24663	4.36895	1.24848e-05	5.63152e-05
ENSG00000143995	60.3249	2.34204	0.225211	10.3993	2.49667e-25	1.40194e-23
ENSG00000144045	2.49665	2.41161	0.478597	5.03891	4.68199e-07	2.79722e-06
ENSG00000144057	3.57011	1.47565	0.513472	2.87387	0.00405475	0.0103562
ENSG00000144063	17.8124	1.43466	0.235384	6.09498	1.0945e-09	1.03188e-08
ENSG00000144115	11.1291	-1.4534	0.411808	-3.52931	0.000416651	0.00134718
ENSG00000144130	3.47758	1.24678	0.495886	2.51425	0.0119286	0.0268867
ENSG00000144285	1.37183	2.09044	0.831141	2.51514	0.0118986	0.0268292
ENSG00000144290	42.7445	-3.07893	0.522821	-5.88906	3.88403e-09	3.37132e-08
ENSG00000144354	66.9091	1.45303	0.262137	5.54301	2.97308e-08	2.21512e-07
ENSG00000144395	18.5069	1.4761	0.244738	6.03136	1.62586e-09	1.49028e-08
ENSG00000144452	0.493332	2.36262	1.02367	2.30798	0.021	0.0440859
ENSG00000144460	6.12345	1.51314	0.428033	3.53511	0.000407599	0.00132238
ENSG00000144476	63.2614	1.42332	0.355122	4.00797	6.12441e-05	0.000238791
ENSG00000144596	1.05679	2.09068	0.831985	2.51288	0.011975	0.0269761
ENSG00000144597	476.789	1.37621	0.249815	5.50889	3.61096e-08	2.65729e-07
ENSG00000144644	16.3227	1.01544	0.238933	4.24987	2.13894e-05	9.19409e-05
ENSG00000144648	5.49198	1.53765	0.317934	4.83639	1.32218e-06	7.2625e-06
ENSG00000144668	14.3028	2.4996	0.331018	7.55124	4.31128e-14	7.74413e-13
ENSG00000144677	106.385	2.69649	0.256198	10.525	6.62393e-26	3.97602e-24
ENSG00000144730	38.878	1.3134	0.238762	5.5009	3.77865e-08	2.77004e-07
ENSG00000144810	17.0695	1.27554	0.26687	4.77961	1.75632e-06	9.40964e-06
ENSG00000144821	1.51317	1.84782	0.670736	2.75492	0.00587067	0.0143694
ENSG00000144868	3.32472	2.18397	0.522962	4.17616	2.96472e-05	0.000124057
ENSG00000144893	22.0954	2.25502	0.252884	8.91719	4.78267e-19	1.56544e-17
ENSG00000144908	8.27452	1.62533	0.351156	4.62852	3.6829e-06	1.84559e-05
ENSG00000144935	16.679	-2.33692	0.376549	-6.20615	5.42975e-10	5.36752e-09
ENSG00000145020	68.4669	-1.34408	0.225381	-5.96358	2.4677e-09	2.20184e-08
ENSG00000145050	171.98	1.06764	0.130098	8.20643	2.27853e-16	5.60788e-15
ENSG00000145147	1.24953	2.22902	0.619159	3.60008	0.000318117	0.0010566
ENSG00000145242	0.509323	2.97558	0.992858	2.99699	0.00272662	0.00728265
ENSG00000145287	1211.98	1.30957	0.118726	11.0302	2.73396e-28	1.97547e-26
ENSG00000145335	427.667	3.43121	0.240479	14.2683	3.45018e-46	1.01637e-43
ENSG00000145386	45.4062	3.67747	0.217006	16.9464	2.04714e-64	1.95993e-61
ENSG00000145390	102.27	-1.70901	0.232183	-7.36063	1.83044e-13	3.0267e-12
ENSG00000145491	16.4922	1.27437	0.235966	5.40065	6.64013e-08	4.62515e-07
ENSG00000145526	2.2425	1.68962	0.573488	2.94622	0.00321686	0.00844249
ENSG00000145536	1.29165	1.60764	0.620752	2.58983	0.00960223	0.0222192
ENSG00000145626	0.605403	2.83383	0.888187	3.19058	0.00141987	0.00406576
ENSG00000145632	352.298	-1.5084	0.48659	-3.09994	0.00193558	0.00536359
ENSG00000145685	211.252	1.18736	0.176174	6.73974	1.58673e-11	1.98062e-10
ENSG00000145708	6.59325	2.20618	0.444061	4.96819	6.75798e-07	3.9296e-06
ENSG00000145736	76.0059	1.01248	0.280528	3.6092	0.000307143	0.00102335
ENSG00000145780	312.86	-1.31222	0.398107	-3.29615	0.000980193	0.00291395
ENSG00000145824	0.94485	3.16577	1.05901	2.98937	0.00279549	0.00745204
ENSG00000145832	0.515911	2.60059	1.02138	2.54615	0.0108917	0.0248339
ENSG00000145911	34.5915	-1.08096	0.30393	-3.55661	0.000375673	0.00122985
ENSG00000145920	0.851653	2.34916	0.794559	2.95656	0.00311092	0.00820044
ENSG00000145934	0.881716	2.15043	0.92349	2.32859	0.0198806	0.0420308
ENSG00000146021	69.9232	-1.21261	0.178403	-6.79701	1.06813e-11	1.37543e-10
ENSG00000146054	71.9643	1.88129	0.134726	13.9638	2.59164e-44	6.63574e-42
ENSG00000146070	127.639	-1.5841	0.289726	-5.46759	4.56201e-08	3.28767e-07
ENSG00000146122	4.99168	1.21957	0.363562	3.35451	0.000795061	0.00241725
ENSG00000146147	2.36193	1.53025	0.540225	2.83263	0.00461675	0.0116272
ENSG00000146216	0.565421	2.32898	1.00948	2.30711	0.0210488	0.0441738
ENSG00000146250	3.16574	-4.13159	0.912127	-4.52963	5.90881e-06	2.84193e-05
ENSG00000146267	27.9244	1.31077	0.234849	5.58131	2.38719e-08	1.81101e-07
ENSG00000146376	206.65	1.61167	0.116398	13.8463	1.33983e-43	3.12867e-41
ENSG00000146410	7.74401	1.47943	0.274139	5.39666	6.78938e-08	4.72223e-07
ENSG00000146416	106.697	1.17541	0.134637	8.73022	2.54171e-18	7.81198e-17
ENSG00000146530	16.1438	-1.33125	0.460948	-2.88807	0.0038761	0.00994656
ENSG00000146670	28.8431	2.76241	0.264654	10.4378	1.66656e-25	9.58297e-24
ENSG00000146700	7.44388	1.54362	0.309588	4.98604	6.16306e-07	3.60778e-06
ENSG00000146733	113.907	1.20221	0.253363	4.745	2.08504e-06	1.09894e-05
ENSG00000146809	2.45076	2.08551	0.495275	4.21082	2.54448e-05	0.000107863
ENSG00000146858	11.3077	2.1155	0.269539	7.84859	4.20743e-15	8.79518e-14
ENSG00000146859	425.038	1.31052	0.169708	7.72219	1.14346e-14	2.2689e-13
ENSG00000146904	129.003	-1.0256	0.21262	-4.82365	1.40955e-06	7.70042e-06
ENSG00000146966	22.3442	1.11247	0.267129	4.16453	3.11991e-05	0.000129983
ENSG00000147036	22.2913	2.5666	0.245451	10.4567	1.36592e-25	7.94973e-24
ENSG00000147113	6.53453	1.8145	0.445126	4.07638	4.57429e-05	0.000183393
ENSG00000147118	112.613	-1.15728	0.140844	-8.21678	2.09046e-16	5.15826e-15
ENSG00000147124	139.649	-1.17998	0.120501	-9.79228	1.21523e-22	5.58013e-21
ENSG00000147138	165.136	-1.53457	0.227734	-6.73842	1.60113e-11	1.99599e-10
ENSG00000147206	1.8317	1.73855	0.756773	2.29732	0.0216002	0.0451777
ENSG00000147255	7.57844	1.10326	0.364391	3.02769	0.00246435	0.00665923
ENSG00000147394	821.388	1.47447	0.205845	7.16301	7.89271e-13	1.20326e-11
ENSG00000147454	586.925	2.32481	0.191188	12.1598	5.08775e-34	5.7306e-32
ENSG00000147481	1.40119	1.91703	0.618183	3.10108	0.00192818	0.00534697
ENSG00000147570	4.72602	2.36558	0.506619	4.66935	3.02153e-06	1.54325e-05
ENSG00000147573	0.47263	3.34719	1.13286	2.95464	0.00313034	0.00824481
ENSG00000147647	1.06113	2.26656	0.752895	3.01046	0.0026085	0.00699742
ENSG00000147689	2.00189	4.25516	0.741772	5.73648	9.6666e-09	7.91009e-08
ENSG00000147697	0.811712	1.75597	0.766837	2.28989	0.0220276	0.0459359
ENSG00000147724	1.04949	2.34068	0.784797	2.98253	0.00285878	0.00759643
ENSG00000147862	5.0512	2.24043	0.457355	4.89867	9.64892e-07	5.45651e-06
ENSG00000147872	1268.62	1.2884	0.168015	7.66838	1.74176e-14	3.33179e-13
ENSG00000148053	2.28358	1.91842	0.525735	3.64903	0.000263234	0.000890689
ENSG00000148082	1.4813	1.53144	0.641928	2.38569	0.017047	0.0366719
ENSG00000148143	1.30949	1.82571	0.581446	3.13995	0.00168977	0.00474508
ENSG00000148200	22.1572	1.19467	0.199608	5.98507	2.16301e-09	1.94997e-08
ENSG00000148204	2.81731	1.39439	0.517055	2.69679	0.00700106	0.0167906
ENSG00000148346	30.3953	3.88277	0.332502	11.6774	1.66283e-31	1.55317e-29
ENSG00000148408	0.841934	2.79414	0.77252	3.61692	0.000298132	0.00099575
ENSG00000148426	49.3092	1.30984	0.238822	5.4846	4.1441e-08	3.01716e-07
ENSG00000148483	20.4696	1.05751	0.255754	4.13489	3.55129e-05	0.000145923
ENSG00000148484	1418.62	1.26317	0.0813173	15.5338	2.04874e-54	1.18876e-51
ENSG00000148498	47.4936	2.63382	0.28434	9.26295	1.98858e-20	7.55504e-19
ENSG00000148541	1.84261	1.33128	0.542553	2.45373	0.0141383	0.0311961
ENSG00000148600	26.3722	1.12676	0.297557	3.78671	0.000152655	0.000546772
ENSG00000148773	159.083	3.21306	0.215103	14.9373	1.88544e-50	7.52132e-48
ENSG00000148795	1.75305	2.48187	0.743742	3.337	0.000846888	0.00255202
ENSG00000148798	0.787774	3.34288	0.780225	4.28452	1.83138e-05	8.00439e-05
ENSG00000148834	877.647	1.18279	0.0913004	12.9549	2.20501e-38	3.32453e-36
ENSG00000148926	313.43	2.65877	0.385801	6.89156	5.51835e-12	7.46224e-11
ENSG00000149054	7.88409	1.56928	0.497378	3.1551	0.00160443	0.00453256
ENSG00000149218	311.924	1.61342	0.130554	12.3582	4.39737e-35	5.36311e-33
ENSG00000149243	14.3006	1.56082	0.206661	7.55258	4.26718e-14	7.6721e-13
ENSG00000149260	79.307	-1.25772	0.201317	-6.24748	4.17134e-10	4.1862e-09
ENSG00000149357	1127.34	1.00909	0.101421	9.94947	2.53524e-23	1.22279e-21
ENSG00000149418	805.134	1.3178	0.282359	4.66709	3.055e-06	1.55785e-05
ENSG00000149452	0.742827	3.26742	1.19835	2.72659	0.00639921	0.0155143
ENSG00000149485	298.593	1.29341	0.179687	7.19815	6.10356e-13	9.45558e-12
ENSG00000149516	1.47064	3.48079	0.752817	4.62368	3.76993e-06	1.88133e-05
ENSG00000149534	5.07422	1.2048	0.419167	2.87426	0.00404971	0.0103447
ENSG00000149554	26.8635	1.6565	0.2187	7.57429	3.6111e-14	6.56651e-13
ENSG00000149564	286.254	3.03905	0.222473	13.6603	1.75153e-42	3.81117e-40
ENSG00000149575	0.679296	2.19458	0.970421	2.26147	0.0237301	0.0490801
ENSG00000149596	1.67602	2.63308	0.579963	4.54009	5.62306e-06	2.72032e-05
ENSG00000149633	0.665528	2.85931	0.929085	3.07756	0.00208706	0.00574099
ENSG00000149781	5022.45	1.11031	0.0969781	11.4491	2.3752e-30	2.07673e-28
ENSG00000149926	8.92047	1.11925	0.317442	3.52584	0.000422144	0.00136402
ENSG00000149948	36.2175	1.23554	0.223621	5.52513	3.29246e-08	2.43979e-07
ENSG00000150045	295.426	-1.27998	0.243451	-5.25765	1.45907e-07	9.55481e-07
ENSG00000150337	295.213	2.11997	0.278179	7.62089	2.51924e-14	4.71538e-13
ENSG00000150510	5.34228	2.09542	0.398663	5.25611	1.47131e-07	9.62512e-07
ENSG00000150594	12.8553	2.85177	0.32965	8.65088	5.11038e-18	1.52896e-16
ENSG00000150625	17.4261	-2.82713	0.844708	-3.34687	0.000817288	0.00247539
ENSG00000150630	4.14208	3.47478	0.547729	6.34397	2.23922e-10	2.3366e-09
ENSG00000150656	5.27548	1.3812	0.40535	3.40742	0.000655796	0.00202928
ENSG00000150681	542.394	1.29306	0.170957	7.56369	3.91803e-14	7.06427e-13
ENSG00000150687	402.407	-1.58111	0.235877	-6.7031	2.04047e-11	2.49177e-10
ENSG00000150760	16.8461	1.74143	0.274877	6.33532	2.36849e-10	2.46076e-09
ENSG00000150893	1.68644	2.42952	0.68779	3.53236	0.000411875	0.00133332
ENSG00000150967	55.6798	1.15533	0.14781	7.81636	5.43742e-15	1.12194e-13
ENSG00000151012	11.234	1.33445	0.302921	4.40526	1.05657e-05	4.84577e-05
ENSG00000151023	34.879	1.94451	0.335984	5.78751	7.1438e-09	5.97595e-08
ENSG00000151079	10.8364	-1.07058	0.360685	-2.96818	0.00299567	0.00792719
ENSG00000151136	355.523	-1.03668	0.150947	-6.86788	6.51638e-12	8.67703e-11
ENSG00000151240	62.312	-1.16104	0.236738	-4.90431	9.3757e-07	5.32086e-06
ENSG00000151276	1.81859	2.45264	0.78074	3.14142	0.00168129	0.00472389
ENSG00000151322	0.638613	3.25283	1.10078	2.95501	0.00312654	0.00823594
ENSG00000151364	3.02065	1.41423	0.376976	3.75152	0.000175765	0.000620326
ENSG00000151468	3.53723	2.85259	0.671147	4.25033	2.1346e-05	9.18099e-05
ENSG00000151474	16.0523	1.03577	0.246809	4.19665	2.70895e-05	0.000114253
ENSG00000151623	114.793	-1.08606	0.160037	-6.78627	1.15066e-11	1.47279e-10
ENSG00000151640	15.4088	-1.94571	0.671463	-2.89772	0.00375888	0.00968186
ENSG00000151692	153.276	-1.2296	0.139865	-8.79133	1.478e-18	4.67782e-17
ENSG00000151693	39.2453	2.13094	0.229527	9.28402	1.63208e-20	6.2753e-19
ENSG00000151704	4.23662	1.55602	0.502042	3.09938	0.00193924	0.00537142
ENSG00000151725	36.3607	1.78172	0.208577	8.54227	1.31606e-17	3.7168e-16
ENSG00000151726	1418.69	1.56196	0.186813	8.36111	6.21314e-17	1.60987e-15
ENSG00000151789	12.9577	3.02606	0.424859	7.12251	1.05982e-12	1.58542e-11
ENSG00000151952	2.14451	1.69007	0.555109	3.04457	0.00233012	0.00634035
ENSG00000151967	6.5422	2.1367	0.377047	5.66694	1.45372e-08	1.14834e-07
ENSG00000152034	6.0872	1.31352	0.331342	3.96425	7.36268e-05	0.000282244
ENSG00000152078	11.4292	2.76629	0.38773	7.13457	9.7088e-13	1.45922e-11
ENSG00000152092	0.95571	3.7301	0.964485	3.86746	0.000109977	0.000405358
ENSG00000152104	31.5163	1.12673	0.214934	5.24221	1.58662e-07	1.03265e-06
ENSG00000152128	6.65061	1.43509	0.309793	4.63243	3.61402e-06	1.81392e-05
ENSG00000152193	127.112	-1.19291	0.144918	-8.2316	1.84729e-16	4.59376e-15
ENSG00000152207	126.434	-2.20192	0.318997	-6.90262	5.10532e-12	6.96273e-11
ENSG00000152208	0.480695	3.0237	1.16144	2.60341	0.00923005	0.0214669
ENSG00000152253	6.40627	2.05934	0.604102	3.40892	0.000652205	0.00201915
ENSG00000152270	971.319	-1.1157	0.149491	-7.46335	8.43478e-14	1.45242e-12
ENSG00000152380	17.3766	1.46493	0.280004	5.23182	1.67846e-07	1.08762e-06
ENSG00000152433	14.3831	-1.36256	0.404818	-3.36585	0.000763077	0.00232849
ENSG00000152439	89.665	-1.01147	0.152718	-6.62312	3.51691e-11	4.18792e-10
ENSG00000152454	54.3893	-1.20873	0.234131	-5.16264	2.43496e-07	1.52895e-06
ENSG00000152463	3.08682	2.45945	0.583679	4.21371	2.51211e-05	0.000106609
ENSG00000152495	501.079	-1.15164	0.196521	-5.86016	4.62415e-09	3.96344e-08
ENSG00000152760	2.49212	3.43853	0.628293	5.4728	4.42971e-08	3.20438e-07
ENSG00000152822	1.19393	2.61422	0.949164	2.75423	0.00588304	0.0143941
ENSG00000152932	1.29599	1.99034	0.587372	3.38856	0.000702616	0.00215812
ENSG00000152952	13.5963	3.50583	0.26576	13.1917	9.78991e-40	1.73572e-37
ENSG00000153071	319.784	1.6938	0.186853	9.0649	1.24717e-19	4.37379e-18
ENSG00000153093	4.51208	3.63701	0.370139	9.82608	8.69333e-23	4.03051e-21
ENSG00000153132	1.87343	1.33991	0.571084	2.34625	0.0189634	0.0402874
ENSG00000153162	86.5636	2.46153	0.236613	10.4032	2.39779e-25	1.35436e-23
ENSG00000153234	5150.55	-2.31979	0.560524	-4.13861	3.49413e-05	0.000143735
ENSG00000153246	3.11348	2.20722	0.473877	4.65778	3.19631e-06	1.62213e-05
ENSG00000153303	2.82108	1.31945	0.453545	2.9092	0.00362353	0.00936727
ENSG00000153347	2.29439	2.12582	0.488855	4.34857	1.37031e-05	6.12195e-05
ENSG00000153404	5.97958	1.56176	0.453621	3.44288	0.000575563	0.00180345
ENSG00000153531	10.1765	1.45402	0.279919	5.19441	2.0537e-07	1.3095e-06
ENSG00000153558	7.55417	1.21089	0.360816	3.35597	0.000790866	0.00240564
ENSG00000153714	1.42295	2.03295	0.695654	2.92236	0.00347394	0.00903669
ENSG00000153789	1.78241	2.10992	0.480742	4.38888	1.13935e-05	5.18323e-05
ENSG00000153815	81.3532	1.45462	0.121432	11.9789	4.58504e-33	4.71575e-31
ENSG00000153820	0.635876	3.37099	1.40043	2.40712	0.016079	0.0349209
ENSG00000153822	1.50842	1.69917	0.668941	2.5401	0.0110822	0.0252202
ENSG00000153823	319.256	-1.21822	0.225677	-5.39805	6.73704e-08	4.69094e-07
ENSG00000153902	1.55869	1.63171	0.689769	2.36559	0.0180012	0.0384772
ENSG00000154016	458.825	-1.10278	0.154247	-7.14946	8.71214e-13	1.31769e-11
ENSG00000154027	142.55	-1.79584	0.222461	-8.0726	6.88144e-16	1.60104e-14
ENSG00000154040	3.56599	1.0574	0.394371	2.68123	0.00733513	0.0174715
ENSG00000154096	25.9731	1.29569	0.26773	4.83954	1.30139e-06	7.16632e-06
ENSG00000154118	1.15578	2.20834	0.825146	2.67631	0.00744387	0.0176996
ENSG00000154133	3.09642	1.99522	0.516251	3.86482	0.000111171	0.000409287
ENSG00000154134	78.5985	-1.09084	0.176617	-6.1763	6.56231e-10	6.42408e-09
ENSG00000154146	1156.84	2.97396	0.177378	16.7662	4.31152e-63	3.75259e-60
ENSG00000154162	1.47298	3.45739	0.750046	4.60957	4.03508e-06	2.00269e-05
ENSG00000154188	18.566	1.00646	0.179211	5.6161	1.9532e-08	1.50684e-07
ENSG00000154237	483.977	1.11788	0.199274	5.6098	2.02563e-08	1.55576e-07
ENSG00000154277	10.43	6.0049	0.614264	9.77577	1.43072e-22	6.53829e-21
ENSG00000154529	10.1584	1.56738	0.326649	4.79836	1.59971e-06	8.66271e-06
ENSG00000154553	7.75382	1.36163	0.373003	3.65046	0.000261774	0.000886375
ENSG00000154589	91.1212	1.13497	0.202721	5.59866	2.16009e-08	1.65247e-07
ENSG00000154639	13.84	1.01266	0.375075	2.69988	0.00693644	0.0166461
ENSG00000154678	0.821446	2.1332	0.906976	2.35199	0.0186733	0.0397329
ENSG00000154721	2.92058	1.32436	0.39059	3.39068	0.000697204	0.00214459
ENSG00000154734	69.9915	-1.27465	0.316171	-4.03152	5.54173e-05	0.00021807
ENSG00000154736	15.922	-2.70763	0.516409	-5.24319	1.57821e-07	1.02788e-06
ENSG00000154764	49.9475	-2.16647	0.272917	-7.93821	2.05127e-15	4.49917e-14
ENSG00000154856	37.7021	1.20211	0.205942	5.83714	5.31037e-09	4.50722e-08
ENSG00000154864	1.14178	3.29335	1.12719	2.92173	0.00348092	0.00905115
ENSG00000154917	10.9967	1.1203	0.249097	4.49747	6.8768e-06	3.26842e-05
ENSG00000155016	117.961	-1.0108	0.129843	-7.7848	6.98241e-15	1.42136e-13
ENSG00000155026	14.0424	1.43904	0.325234	4.42465	9.66002e-06	4.45282e-05
ENSG00000155659	199.876	2.42812	0.330695	7.34247	2.09683e-13	3.43752e-12
ENSG00000155816	0.752261	2.6739	1.03886	2.57387	0.0100568	0.0231508
ENSG00000155886	1.88446	1.82763	0.654769	2.79127	0.00525024	0.0130382
ENSG00000155974	17.5047	-1.7399	0.308839	-5.63366	1.76423e-08	1.37435e-07
ENSG00000156011	13.8023	1.30604	0.256093	5.09989	3.39853e-07	2.07841e-06
ENSG00000156206	9.12419	2.7495	0.378748	7.25945	3.88665e-13	6.11516e-12
ENSG00000156219	8.72532	1.0058	0.30352	3.31377	0.00092046	0.00275089
ENSG00000156239	85.7669	-1.27618	0.189676	-6.72824	1.71729e-11	2.12971e-10
ENSG00000156265	341.344	2.08342	0.307323	6.77924	1.20808e-11	1.54216e-10
ENSG00000156298	3.66407	1.80532	0.530793	3.40118	0.000670955	0.0020715
ENSG00000156381	154.158	2.24615	0.196358	11.439	2.66849e-30	2.31205e-28
ENSG00000156414	110.218	1.41746	0.346023	4.09644	4.19551e-05	0.000169771
ENSG00000156453	65.7596	-1.91547	0.266812	-7.1791	7.0174e-13	1.08101e-11
ENSG00000156509	7.64454	2.06453	0.28786	7.17199	7.39136e-13	1.13315e-11
ENSG00000156510	36.7878	-1.22003	0.292647	-4.16896	3.0599e-05	0.000127621
ENSG00000156535	25.388	1.67759	0.218912	7.66329	1.81226e-14	3.45974e-13
ENSG00000156687	0.578574	3.0625	1.18272	2.58937	0.0096152	0.0222438
ENSG00000156959	6.5828	1.27245	0.391216	3.25254	0.0011438	0.00334989
ENSG00000156970	23.9478	2.93004	0.229985	12.7401	3.53755e-37	4.83835e-35
ENSG00000157064	1.5403	2.42685	0.595742	4.07366	4.62806e-05	0.000185432
ENSG00000157150	0.971844	4.50576	1.23229	3.65641	0.00025577	0.000868347
ENSG00000157152	4.19984	3.27729	0.617733	5.30535	1.12457e-07	7.50025e-07
ENSG00000157193	158.764	1.04135	0.100269	10.3856	2.88476e-25	1.61042e-23
ENSG00000157214	20.9084	1.75205	0.303607	5.77078	7.89058e-09	6.55767e-08
ENSG00000157227	4.01659	1.09985	0.399749	2.75135	0.00593495	0.0145082
ENSG00000157322	9.68643	1.27046	0.396958	3.20048	0.00137197	0.0039463
ENSG00000157330	5.03581	1.79373	0.376765	4.76089	1.92745e-06	1.02605e-05
ENSG00000157388	49.4543	1.45606	0.215826	6.74643	1.51524e-11	1.89881e-10
ENSG00000157423	4.33594	2.45539	0.487937	5.03218	4.84931e-07	2.88727e-06
ENSG00000157429	22.982	-1.17504	0.239032	-4.9158	8.8419e-07	5.04007e-06
ENSG00000157445	72.2421	-2.58573	0.227609	-11.3604	6.58364e-30	5.41045e-28
ENSG00000157456	40.2203	3.51063	0.272765	12.8705	6.59573e-38	9.5678e-36
ENSG00000157542	5.20008	2.42856	0.54454	4.45984	8.20193e-06	3.84834e-05
ENSG00000157554	6.2619	2.10009	0.363661	5.77486	7.70192e-09	6.41201e-08
ENSG00000157557	1072.45	1.92211	0.252402	7.61529	2.63101e-14	4.9102e-13
ENSG00000157578	19.1461	1.36254	0.247385	5.50779	3.63371e-08	2.67197e-07
ENSG00000157613	2.0221	3.96515	0.599762	6.6112	3.81219e-11	4.51707e-10
ENSG00000157657	35.6902	-1.44514	0.205437	-7.03448	2.00001e-12	2.88827e-11
ENSG00000157680	3.94576	4.27652	0.698529	6.12218	9.23054e-10	8.8065e-09
ENSG00000157703	0.917526	1.68261	0.741025	2.27065	0.023168	0.0480479
ENSG00000157782	1.08686	2.46014	0.751168	3.27508	0.00105631	0.00311509
ENSG00000157833	38.4296	-1.09301	0.175188	-6.23908	4.40139e-10	4.39623e-09
ENSG00000157851	1.52842	1.80793	0.644014	2.80729	0.00499609	0.0124759
ENSG00000157927	2.11336	2.64874	0.569317	4.65249	3.27957e-06	1.66042e-05
ENSG00000158008	0.620514	2.35131	0.931466	2.52431	0.0115925	0.0262286
ENSG00000158014	9.98864	1.32818	0.337927	3.93038	8.48112e-05	0.000321323
ENSG00000158050	5923.82	-1.14989	0.455114	-2.5266	0.0115172	0.02608
ENSG00000158079	66.6713	-1.01904	0.181049	-5.6285	1.81784e-08	1.41324e-07
ENSG00000158089	7.06863	3.84934	0.341899	11.2587	2.09767e-29	1.63277e-27
ENSG00000158104	2.15669	1.66796	0.535459	3.11501	0.0018394	0.0051193
ENSG00000158113	4.73417	-1.44708	0.524537	-2.75878	0.00580175	0.0142225
ENSG00000158164	1.39246	2.98004	0.614077	4.85288	1.21682e-06	6.73446e-06
ENSG00000158220	12.5489	1.23522	0.270603	4.56469	5.00239e-06	2.44422e-05
ENSG00000158258	2.33048	2.14532	0.523944	4.09457	4.22953e-05	0.000170939
ENSG00000158352	10.3745	1.497	0.36586	4.09173	4.28173e-05	0.000172821
ENSG00000158373	31.2891	2.87857	0.336008	8.56696	1.06255e-17	3.07802e-16
ENSG00000158402	2.51233	3.55424	0.54294	6.54629	5.89836e-11	6.75085e-10
ENSG00000158406	52.4136	3.60593	0.327978	10.9944	4.06513e-28	2.89365e-26
ENSG00000158457	566.318	1.22861	0.153886	7.98391	1.41767e-15	3.18237e-14
ENSG00000158486	2.15169	2.2435	0.505126	4.44148	8.93427e-06	4.15327e-05
ENSG00000158560	3.26789	2.91034	0.488473	5.95803	2.55292e-09	2.27258e-08
ENSG00000158578	1077.45	7.39946	1.23043	6.01372	1.81317e-09	1.65169e-08
ENSG00000158715	17.4101	1.37556	0.234322	5.87038	4.34789e-09	3.74678e-08
ENSG00000158748	13.649	-1.27093	0.431663	-2.94425	0.00323734	0.00848925
ENSG00000158786	0.909878	3.36347	1.46888	2.28982	0.0220318	0.045936
ENSG00000158816	9.77245	1.56387	0.334902	4.66962	3.01752e-06	1.54202e-05
ENSG00000158856	161.629	1.36302	0.193744	7.0352	1.98981e-12	2.87771e-11
ENSG00000158901	5.44607	1.72276	0.414069	4.16055	3.17479e-05	0.000132068
ENSG00000158955	6.9143	1.23204	0.330833	3.72405	0.000196054	0.000683423
ENSG00000158966	14.6581	-1.65893	0.579261	-2.86387	0.00418498	0.010659
ENSG00000159173	6.44055	1.06426	0.395738	2.6893	0.0071603	0.0170954
ENSG00000159189	41.5573	4.18383	0.420578	9.94781	2.57803e-23	1.24031e-21
ENSG00000159289	1.24612	2.58649	0.817975	3.16206	0.00156657	0.00444133
ENSG00000159307	23.7719	2.17004	0.285728	7.59476	3.08375e-14	5.67531e-13
ENSG00000159335	39.2692	1.17701	0.183316	6.42067	1.35674e-10	1.45949e-09
ENSG00000159337	2.9372	1.1115	0.458101	2.42632	0.0152527	0.0333743
ENSG00000159346	2333.89	1.31891	0.134181	9.82938	8.4132e-23	3.92917e-21
ENSG00000159388	5907.77	-1.53288	0.308197	-4.97371	6.56826e-07	3.82393e-06
ENSG00000159625	4.23972	1.72432	0.394912	4.36633	1.26353e-05	5.68602e-05
ENSG00000159650	0.573294	2.72836	1.11671	2.44321	0.0145572	0.0320148
ENSG00000159674	1291.76	-1.16696	0.204588	-5.70394	1.17066e-08	9.43826e-08
ENSG00000159713	190.581	-1.50127	0.306104	-4.90445	9.36908e-07	5.31868e-06
ENSG00000159714	63.1656	-1.35193	0.231842	-5.83125	5.50138e-09	4.66108e-08
ENSG00000159840	5249.45	1.00078	0.123158	8.12597	4.43805e-16	1.05434e-14
ENSG00000159871	9.73124	1.01592	0.307136	3.30773	0.000940568	0.00280617
ENSG00000159885	23.5233	-1.32945	0.287879	-4.61809	3.87292e-06	1.9277e-05
ENSG00000159917	60.8897	-1.39043	0.21536	-6.45632	1.07276e-10	1.1758e-09
ENSG00000159961	4.29786	1.12368	0.439563	2.55636	0.0105774	0.0241875
ENSG00000160124	20.7856	-1.54252	0.354535	-4.35082	1.35629e-05	6.06499e-05
ENSG00000160188	1.74605	2.28644	0.611358	3.73994	0.000184064	0.000646214
ENSG00000160191	14.1517	-1.36264	0.447689	-3.04371	0.00233683	0.00635681
ENSG00000160200	1.75456	2.95111	0.607142	4.86065	1.17001e-06	6.49937e-06
ENSG00000160298	25.0367	1.4066	0.184291	7.63252	2.30211e-14	4.33867e-13
ENSG00000160307	118.028	-2.07554	0.622158	-3.33604	0.000849824	0.00256017
ENSG00000160460	2.77095	1.09586	0.443305	2.47202	0.0134352	0.0298373
ENSG00000160469	2.08993	1.25804	0.523839	2.40158	0.0163242	0.0353674
ENSG00000160683	379.488	-1.58205	0.30591	-5.17161	2.32086e-07	1.46136e-06
ENSG00000160716	1.36183	1.43401	0.635742	2.25564	0.0240929	0.0497232
ENSG00000160957	73.7688	1.66582	0.169429	9.83197	8.19962e-23	3.84819e-21
ENSG00000161013	691.442	1.29856	0.104715	12.4009	2.58291e-35	3.17035e-33
ENSG00000161103	7.48122	2.10502	0.388024	5.42497	5.79649e-08	4.08807e-07
ENSG00000161243	63.0676	1.0131	0.191348	5.29455	1.19307e-07	7.91575e-07
ENSG00000161640	19.3948	2.60617	0.402823	6.46977	9.81539e-11	1.08201e-09
ENSG00000161643	54.1871	1.14133	0.230287	4.9561	7.19226e-07	4.1619e-06
ENSG00000161647	8.36978	1.33333	0.392128	3.40023	0.00067329	0.0020777
ENSG00000161649	10.1245	1.16743	0.327275	3.56711	0.000360942	0.00118556
ENSG00000161653	18.3263	-1.02599	0.320793	-3.19829	0.00138246	0.00397407
ENSG00000161714	56.5822	1.05753	0.169915	6.22389	4.84972e-10	4.82875e-09
ENSG00000161791	375.047	-1.18391	0.0936936	-12.636	1.3371e-36	1.74169e-34
ENSG00000161860	2.47924	1.26946	0.466917	2.71881	0.00655175	0.015856
ENSG00000161888	21.7629	2.63746	0.177224	14.8821	4.31012e-50	1.6506e-47
ENSG00000161911	479.541	4.10487	0.256648	15.9942	1.40355e-57	9.59831e-55
ENSG00000161940	0.899428	1.76591	0.772362	2.28637	0.0222325	0.0462776
ENSG00000161944	466.98	1.94449	0.195358	9.95348	2.43505e-23	1.17743e-21
ENSG00000161981	180.31	1.06724	0.101671	10.497	8.91386e-26	5.26798e-24
ENSG00000162062	10.7759	2.49007	0.265077	9.39378	5.7884e-21	2.36325e-19
ENSG00000162078	18.7434	-1.06556	0.318448	-3.34609	0.000819585	0.00248196
ENSG00000162105	2.00619	2.0939	0.52363	3.99882	6.36583e-05	0.000247247
ENSG00000162267	0.871586	1.99161	0.786001	2.53384	0.0112819	0.0256197
ENSG00000162365	1.01285	2.63954	1.00942	2.61491	0.00892504	0.0208157
ENSG00000162366	38.9875	1.36099	0.355081	3.8329	0.000126643	0.000460806
ENSG00000162367	54.0825	2.65911	0.223617	11.8913	1.31269e-32	1.30913e-30
ENSG00000162374	1.11189	1.73326	0.732859	2.36506	0.0180269	0.0385159
ENSG00000162396	31.7486	-1.06302	0.343103	-3.09826	0.00194662	0.00538562
ENSG00000162399	1.98552	1.66161	0.48449	3.42961	0.00060445	0.00188594
ENSG00000162407	9.18596	2.01757	0.254893	7.91537	2.46525e-15	5.34594e-14
ENSG00000162415	41.086	-1.04286	0.234774	-4.44196	8.91438e-06	4.14504e-05
ENSG00000162433	36.8672	1.60191	0.263371	6.08234	1.18443e-09	1.10956e-08
ENSG00000162438	23.6696	1.1037	0.269828	4.0904	4.30633e-05	0.000173705
ENSG00000162458	131.416	1.16139	0.201881	5.75287	8.77428e-09	7.22312e-08
ENSG00000162496	259.215	-1.16564	0.144819	-8.04892	8.35273e-16	1.93162e-14
ENSG00000162543	23.7832	1.1208	0.227085	4.93562	7.98981e-07	4.59012e-06
ENSG00000162576	12.3536	-3.42724	0.706888	-4.84835	1.24494e-06	6.87966e-06
ENSG00000162591	340.683	-1.47903	0.172749	-8.56169	1.11225e-17	3.20742e-16
ENSG00000162594	15.7723	-1.21909	0.526868	-2.31385	0.0206762	0.0434967
ENSG00000162614	54.257	1.66018	0.241898	6.86314	6.73624e-12	8.95112e-11
ENSG00000162616	76.7799	-1.75879	0.399797	-4.3992	1.08652e-05	4.96768e-05
ENSG00000162627	6.67963	2.62324	0.615456	4.26227	2.02362e-05	8.7472e-05
ENSG00000162687	0.628183	3.52105	1.21097	2.90763	0.0036418	0.00941197
ENSG00000162692	7.36506	-2.51284	0.834667	-3.0106	0.00260735	0.00699532
ENSG00000162722	562.063	3.65662	0.224809	16.2655	1.73514e-59	1.38435e-56
ENSG00000162745	25.6539	1.31193	0.309221	4.24268	2.20869e-05	9.474e-05
ENSG00000162747	124.732	1.06468	0.327651	3.24945	0.00115628	0.00338384
ENSG00000162772	658.192	-2.11438	0.579961	-3.64572	0.000266639	0.000901573
ENSG00000162783	1728.01	-1.1429	0.230202	-4.96477	6.87824e-07	3.99226e-06
ENSG00000162804	141.632	-1.39123	0.213463	-6.51743	7.15204e-11	8.09381e-10
ENSG00000162873	4.23651	4.61151	0.765514	6.02407	1.7009e-09	1.55534e-08
ENSG00000162892	12.2958	-1.41552	0.341711	-4.14246	3.43596e-05	0.000141732
ENSG00000162949	0.577307	3.38751	1.33143	2.54427	0.0109507	0.0249624
ENSG00000162981	0.520032	2.818	1.10083	2.55989	0.0104705	0.0239733
ENSG00000163017	1.39738	1.40981	0.568305	2.48073	0.0131113	0.029223
ENSG00000163026	56.3418	-1.06768	0.215073	-4.96427	6.89586e-07	4.00006e-06
ENSG00000163053	6.79902	2.47598	0.33981	7.28637	3.18414e-13	5.07659e-12
ENSG00000163075	6.15393	1.0638	0.41268	2.57778	0.0099438	0.0229043
ENSG00000163092	7.15577	3.6823	0.468792	7.85486	4.00231e-15	8.43083e-14
ENSG00000163141	7.55376	1.16907	0.265861	4.3973	1.09604e-05	5.00645e-05
ENSG00000163220	33251.6	2.47264	0.221502	11.1631	6.18116e-29	4.67814e-27
ENSG00000163221	1621.66	3.43162	0.288313	11.9024	1.14967e-32	1.15256e-30
ENSG00000163251	21.5107	1.93334	0.234454	8.24613	1.63605e-16	4.09504e-15
ENSG00000163359	31.605	1.91473	0.296368	6.46065	1.04256e-10	1.14597e-09
ENSG00000163362	23.0276	1.04129	0.248167	4.19593	2.71758e-05	0.000114567
ENSG00000163376	150.934	-1.27064	0.434755	-2.92266	0.00347054	0.00903028
ENSG00000163395	0.936964	3.26276	1.16057	2.81134	0.0049335	0.0123424
ENSG00000163421	117.974	2.00006	0.449068	4.4538	8.43645e-06	3.93943e-05
ENSG00000163430	57.2829	3.22562	0.273095	11.8114	3.40994e-32	3.28108e-30
ENSG00000163435	8.44652	1.21517	0.338648	3.58828	0.000332861	0.00110099
ENSG00000163485	11.178	-2.10368	0.666426	-3.15665	0.00159591	0.00451115
ENSG00000163492	230.604	-1.00061	0.216471	-4.62237	3.79378e-06	1.89156e-05
ENSG00000163518	1.51801	3.99298	0.600051	6.65441	2.84439e-11	3.42328e-10
ENSG00000163531	13.5063	1.10691	0.295341	3.74791	0.000178315	0.000628451
ENSG00000163554	8.86163	4.40749	0.517195	8.52191	1.56943e-17	4.35527e-16
ENSG00000163606	140.112	-1.5412	0.212029	-7.2688	3.62688e-13	5.71585e-12
ENSG00000163617	58.5381	-1.00423	0.220856	-4.54698	5.44208e-06	2.63877e-05
ENSG00000163618	6.55107	1.34776	0.349219	3.85937	0.000113679	0.000417637
ENSG00000163624	5.46601	-1.21262	0.492056	-2.4644	0.0137242	0.030398
ENSG00000163629	49.6551	-1.12403	0.229867	-4.88991	1.00883e-06	5.68147e-06
ENSG00000163637	17.5462	1.0987	0.303987	3.61429	0.000301167	0.00100466
ENSG00000163638	0.769729	2.70991	0.834301	3.24812	0.00116168	0.0033981
ENSG00000163645	2.69116	-2.04959	0.711527	-2.88054	0.00396988	0.0101638
ENSG00000163687	16.578	-1.02398	0.29515	-3.46935	0.000521722	0.00165089
ENSG00000163710	2.44205	5.70359	0.889564	6.41167	1.4393e-10	1.54137e-09
ENSG00000163734	140.96	1.31328	0.543438	2.41662	0.0156655	0.0341566
ENSG00000163735	73.1008	2.91524	0.333674	8.73679	2.39823e-18	7.40666e-17
ENSG00000163736	2461.95	3.39417	0.250872	13.5295	1.04697e-41	2.08826e-39
ENSG00000163737	617.261	3.18295	0.238563	13.3422	1.31579e-40	2.42257e-38
ENSG00000163739	41.2223	1.59684	0.451747	3.53481	0.000408063	0.00132344
ENSG00000163749	11.2251	1.12449	0.335233	3.35434	0.00079554	0.00241832
ENSG00000163751	3.81551	1.76744	0.456369	3.87284	0.000107575	0.00039727
ENSG00000163788	863.29	-1.27308	0.141343	-9.00701	2.11742e-19	7.17599e-18
ENSG00000163808	25.2947	2.53326	0.202475	12.5115	6.46118e-36	8.24791e-34
ENSG00000163810	4.27251	1.03531	0.372128	2.78212	0.00540049	0.0133534
ENSG00000163814	34.8307	1.14375	0.240103	4.76359	1.9018e-06	1.0138e-05
ENSG00000163820	231.12	-1.08742	0.15094	-7.20429	5.8345e-13	9.07547e-12
ENSG00000163823	1155.92	1.71473	0.191419	8.95797	3.30715e-19	1.09749e-17
ENSG00000163827	7.79421	1.56376	0.29733	5.25936	1.4456e-07	9.47308e-07
ENSG00000163879	1.55507	2.18269	0.607473	3.59306	0.000326817	0.00108174
ENSG00000163898	22.5897	2.52326	0.234038	10.7814	4.21405e-27	2.83125e-25
ENSG00000163935	231.868	-1.03933	0.122856	-8.45972	2.68019e-17	7.16764e-16
ENSG00000163958	5.13022	1.57167	0.667078	2.35605	0.0184705	0.0393452
ENSG00000163975	15.0498	1.36604	0.216128	6.32049	2.60738e-10	2.6842e-09
ENSG00000163993	29.1965	2.32853	0.453016	5.14007	2.74639e-07	1.71073e-06
ENSG00000163995	17.9891	-1.40569	0.277797	-5.06012	4.18996e-07	2.52268e-06
ENSG00000164045	8.05912	2.9375	0.277535	10.5843	3.52505e-26	2.16339e-24
ENSG00000164047	5.54906	1.82984	0.323508	5.65624	1.54722e-08	1.21568e-07
ENSG00000164050	18.8933	1.05891	0.25255	4.19287	2.75446e-05	0.000116045
ENSG00000164087	35.0215	1.89603	0.144723	13.1012	3.24306e-39	5.30752e-37
ENSG00000164100	2.78487	1.36235	0.465031	2.92958	0.00339423	0.00886063
ENSG00000164104	1669.09	1.02171	0.0919817	11.1077	1.1506e-28	8.57263e-27
ENSG00000164105	162.191	1.18935	0.159624	7.45094	9.26744e-14	1.5844e-12
ENSG00000164106	8.61361	1.18891	0.319567	3.72038	0.000198926	0.000692299
ENSG00000164109	68.9181	1.28704	0.167674	7.67587	1.64301e-14	3.17141e-13
ENSG00000164112	4.18912	1.94823	0.445703	4.37113	1.23605e-05	5.58733e-05
ENSG00000164116	121.611	1.77027	0.23468	7.54334	4.58078e-14	8.19746e-13
ENSG00000164161	6.5505	1.23752	0.354575	3.49015	0.000482741	0.00153879
ENSG00000164169	195.104	-1.26407	0.249946	-5.05737	4.25076e-07	2.55794e-06
ENSG00000164171	10.0481	1.83152	0.305439	5.99637	2.01777e-09	1.82504e-08
ENSG00000164181	83.9896	3.11662	0.24209	12.8738	6.32135e-38	9.23978e-36
ENSG00000164188	2.35595	1.27528	0.498078	2.56041	0.010455	0.0239463
ENSG00000164236	25.8878	1.81849	0.268685	6.76812	1.30465e-11	1.65769e-10
ENSG00000164265	14	1.39652	0.322803	4.32623	1.5168e-05	6.73385e-05
ENSG00000164270	0.940516	2.75052	1.01867	2.70011	0.00693169	0.0166409
ENSG00000164303	2.83002	1.697	0.540709	3.13846	0.00169837	0.00476416
ENSG00000164308	1185.19	-1.1953	0.409063	-2.92205	0.00347733	0.00904304
ENSG00000164362	5.52935	1.65084	0.417854	3.95075	7.79066e-05	0.000297103
ENSG00000164393	0.603496	2.68176	1.13513	2.36251	0.0181515	0.0387408
ENSG00000164403	142.128	1.16964	0.256196	4.56543	4.98483e-06	2.43742e-05
ENSG00000164418	11.9536	1.08301	0.252729	4.28526	1.82523e-05	7.98115e-05
ENSG00000164520	2.79418	1.26191	0.488632	2.58253	0.009808	0.0226406
ENSG00000164530	113.851	-1.23402	0.278789	-4.42636	9.58387e-06	4.42304e-05
ENSG00000164591	2.09433	2.3881	0.618103	3.86361	0.000111725	0.000411012
ENSG00000164597	145.717	-2.8681	0.578556	-4.95734	7.14642e-07	4.13663e-06
ENSG00000164611	73.8893	1.63107	0.204016	7.99483	1.29757e-15	2.93687e-14
ENSG00000164626	12.103	1.28011	0.406987	3.14534	0.00165895	0.00467003
ENSG00000164659	57.745	-1.26891	0.28131	-4.51074	6.46015e-06	3.08323e-05
ENSG00000164684	1.57048	1.68867	0.537104	3.14404	0.00166635	0.00468674
ENSG00000164687	101.555	1.31524	0.140476	9.36277	7.76721e-21	3.07286e-19
ENSG00000164690	1.6889	1.58271	0.608691	2.60019	0.00931729	0.0216444
ENSG00000164691	4923.66	-2.54541	0.324047	-7.85507	3.9956e-15	8.42597e-14
ENSG00000164692	5.20327	3.59703	0.53545	6.71776	1.84534e-11	2.27378e-10
ENSG00000164733	7475.83	1.40479	0.175346	8.0115	1.13321e-15	2.57094e-14
ENSG00000164741	28.3279	1.37254	0.25616	5.35813	8.40868e-08	5.75445e-07
ENSG00000164742	2.33253	1.95319	0.547691	3.56624	0.000362146	0.00118821
ENSG00000164756	0.669942	2.48762	1.03974	2.39254	0.0167322	0.0361076
ENSG00000164764	5.10806	1.4208	0.46926	3.02774	0.00246389	0.00665894
ENSG00000164796	2.43534	2.42113	0.552429	4.3827	1.17217e-05	5.3275e-05
ENSG00000164821	0.562358	3.93594	1.6021	2.45674	0.0140205	0.0309899
ENSG00000164841	0.629298	3.52813	1.39659	2.52625	0.0115287	0.0260998
ENSG00000164850	38.1132	1.46605	0.521277	2.81241	0.00491714	0.0123086
ENSG00000164929	12.597	1.21563	0.29321	4.14593	3.38431e-05	0.000139721
ENSG00000164930	28.2206	-1.01085	0.275357	-3.67104	0.000241565	0.000824509
ENSG00000164946	2.78812	2.46291	0.819206	3.00646	0.00264307	0.00708024
ENSG00000164949	36.4616	-3.6519	0.90468	-4.03668	5.42133e-05	0.000213772
ENSG00000165023	18.5053	1.36027	0.278769	4.87958	1.06314e-06	5.95407e-06
ENSG00000165078	0.893773	1.75957	0.679053	2.59121	0.00956379	0.0221382
ENSG00000165091	4.1299	1.54046	0.427259	3.60545	0.000311608	0.0010375
ENSG00000165092	281.28	-1.87921	0.238107	-7.89228	2.96709e-15	6.32671e-14
ENSG00000165113	20.7994	-1.09588	0.214204	-5.11604	3.12022e-07	1.92185e-06
ENSG00000165124	1.52898	2.286	0.885046	2.58292	0.00979693	0.0226205
ENSG00000165152	3.93064	2.3184	0.582829	3.97785	6.95421e-05	0.000268088
ENSG00000165171	5.61317	-1.35587	0.554133	-2.44682	0.0144121	0.0317272
ENSG00000165186	4.00285	2.35964	0.475314	4.96439	6.89189e-07	3.99897e-06
ENSG00000165192	3.31985	1.27414	0.44719	2.84921	0.00438283	0.0111141
ENSG00000165194	0.500596	2.78068	1.04833	2.65247	0.00799051	0.0188705
ENSG00000165269	2.45068	1.7419	0.521214	3.34201	0.00083174	0.00251201
ENSG00000165300	28.7562	1.13848	0.223798	5.08708	3.63614e-07	2.21031e-06
ENSG00000165304	16.4159	3.05982	0.310301	9.86084	6.15315e-23	2.90915e-21
ENSG00000165309	4.03433	1.57337	0.439435	3.58043	0.00034303	0.00113228
ENSG00000165323	7.49004	1.04812	0.362512	2.89128	0.00383673	0.00985851
ENSG00000165406	549.947	1.01715	0.166083	6.12432	9.10703e-10	8.70166e-09
ENSG00000165409	26.4627	1.61881	0.178142	9.0872	1.0162e-19	3.59009e-18
ENSG00000165474	15.2436	-4.30997	1.29741	-3.32197	0.000893851	0.00267783
ENSG00000165480	15.6586	3.32657	0.279989	11.8811	1.48471e-32	1.47302e-30
ENSG00000165507	12.8568	3.8939	0.385443	10.1024	5.39085e-24	2.76e-22
ENSG00000165555	1.6335	1.60343	0.576073	2.78337	0.00537966	0.0133053
ENSG00000165566	2.69433	2.46689	0.574621	4.29307	1.76223e-05	7.73215e-05
ENSG00000165626	18.745	1.40719	0.288209	4.88253	1.04734e-06	5.87244e-06
ENSG00000165633	39.3623	1.36474	0.260957	5.22974	1.6975e-07	1.09886e-06
ENSG00000165646	30.1337	1.82997	0.238157	7.68389	1.54334e-14	2.98504e-13
ENSG00000165655	21.8645	1.09964	0.209822	5.2408	1.5988e-07	1.04022e-06
ENSG00000165682	104.008	3.46685	0.240211	14.4325	3.23191e-47	9.9814e-45
ENSG00000165702	146.214	2.5834	0.216805	11.9158	9.79703e-33	9.87334e-31
ENSG00000165716	63.3396	2.48282	0.284724	8.72011	2.77937e-18	8.50151e-17
ENSG00000165730	6.72569	-1.68982	0.625089	-2.70332	0.006865	0.0164994
ENSG00000165757	1.09476	3.48848	0.789849	4.41664	1.00249e-05	4.61101e-05
ENSG00000165762	0.882459	2.41428	1.01947	2.36816	0.017877	0.0382595
ENSG00000165805	178.131	1.57232	0.271958	5.78148	7.40452e-09	6.17516e-08
ENSG00000165841	5.57917	1.33265	0.384394	3.46689	0.000526526	0.00166353
ENSG00000165886	113.385	1.59029	0.150419	10.5724	4.00209e-26	2.42506e-24
ENSG00000165891	5.29863	2.7625	0.370565	7.45483	8.99815e-14	1.54249e-12
ENSG00000165895	14.8937	1.10793	0.300203	3.69058	0.000223741	0.000769846
ENSG00000165914	108.782	2.69291	0.167901	16.0386	6.86747e-58	4.87031e-55
ENSG00000165948	12.7174	1.23697	0.331795	3.72811	0.000192919	0.000673723
ENSG00000165949	214.595	6.65443	0.450965	14.756	2.81635e-49	1.03707e-46
ENSG00000165966	0.766969	4.00111	1.01993	3.92294	8.74749e-05	0.000330043
ENSG00000165972	1.17726	1.80391	0.647102	2.78767	0.00530887	0.0131605
ENSG00000165985	6.63752	-1.69565	0.465955	-3.63908	0.000273614	0.000921904
ENSG00000165997	576.257	-2.52234	0.613228	-4.11323	3.90166e-05	0.000158955
ENSG00000166006	1.54807	2.1914	0.808833	2.70934	0.00674172	0.0162378
ENSG00000166033	27.6539	2.64256	0.408518	6.46864	9.88912e-11	1.08888e-09
ENSG00000166035	20.697	1.27787	0.359049	3.55903	0.000372223	0.00121903
ENSG00000166086	188.378	2.44587	0.257755	9.48912	2.33003e-21	9.84888e-20
ENSG00000166091	101.419	3.98786	0.230221	17.3219	3.21773e-67	3.6243e-64
ENSG00000166111	20.8941	1.36109	0.278612	4.88523	1.03306e-06	5.80258e-06
ENSG00000166126	19.0576	-1.61185	0.371584	-4.33778	1.43928e-05	6.40321e-05
ENSG00000166147	5.60878	1.58775	0.378422	4.19572	2.72006e-05	0.000114646
ENSG00000166159	0.898289	3.85809	1.22413	3.15171	0.00162319	0.00457946
ENSG00000166171	40.8781	1.08115	0.161487	6.69496	2.15728e-11	2.62939e-10
ENSG00000166183	1.05777	2.39653	0.793281	3.02103	0.00251913	0.00678812
ENSG00000166211	0.884752	2.23284	0.733041	3.046	0.00231909	0.00631303
ENSG00000166257	2.74523	1.68147	0.464953	3.61644	0.000298682	0.000997237
ENSG00000166265	5.8465	1.52814	0.516899	2.95636	0.00311295	0.00820466
ENSG00000166289	319.875	-1.40515	0.257219	-5.46286	4.68525e-08	3.36508e-07
ENSG00000166313	701.83	-1.10951	0.145663	-7.61694	2.59753e-14	4.85244e-13
ENSG00000166341	75.9099	-1.239	0.255072	-4.85747	1.18898e-06	6.59136e-06
ENSG00000166342	9.68726	1.18243	0.401942	2.9418	0.00326306	0.00854967
ENSG00000166394	12.2562	1.40454	0.329701	4.26004	2.04392e-05	8.82459e-05
ENSG00000166432	79.4229	-1.08217	0.165094	-6.55486	5.56923e-11	6.40478e-10
ENSG00000166448	4.61917	1.36679	0.417428	3.27433	0.00105915	0.003122
ENSG00000166451	44.9027	1.08707	0.185115	5.8724	4.29529e-09	3.70646e-08
ENSG00000166455	1.57222	-2.32996	0.960806	-2.42501	0.0153081	0.033484
ENSG00000166473	21.24	1.09985	0.24102	4.56331	5.03534e-06	2.45773e-05
ENSG00000166509	0.941823	1.99405	0.79847	2.49734	0.012513	0.0280627
ENSG00000166535	2.72333	1.24204	0.478121	2.59775	0.00938375	0.0217741
ENSG00000166562	408.736	1.1233	0.0755957	14.8593	6.05868e-50	2.27474e-47
ENSG00000166573	6.68229	1.15178	0.366056	3.14647	0.00165256	0.00465547
ENSG00000166681	195.974	2.21822	0.168675	13.1509	1.6818e-39	2.84983e-37
ENSG00000166750	1197.05	-1.18006	0.173842	-6.78813	1.13596e-11	1.45591e-10
ENSG00000166803	51.0195	2.11443	0.166659	12.6872	6.96481e-37	9.26126e-35
ENSG00000166823	4.14095	1.59656	0.385028	4.1466	3.3745e-05	0.000139346
ENSG00000166831	28.9816	2.96635	0.54231	5.46983	4.50461e-08	3.2512e-07
ENSG00000166833	6.26764	1.2069	0.39293	3.07154	0.0021296	0.00584625
ENSG00000166851	59.9664	3.9481	0.223731	17.6466	1.07976e-69	1.5904e-66
ENSG00000166881	123.384	-1.30439	0.196223	-6.6475	2.98116e-11	3.57889e-10
ENSG00000166886	65.9898	1.18893	0.204406	5.81653	6.0082e-09	5.07477e-08
ENSG00000166923	1.88838	1.89097	0.680281	2.77969	0.005441	0.0134397
ENSG00000166947	80.4967	6.88273	1.05755	6.50817	7.60719e-11	8.53825e-10
ENSG00000166963	179.889	2.53815	0.243834	10.4094	2.24745e-25	1.2732e-23
ENSG00000167074	79.1324	-1.274	0.151101	-8.43147	3.41347e-17	9.04028e-16
ENSG00000167100	29.5088	4.54639	0.339577	13.3884	7.07212e-41	1.35016e-38
ENSG00000167106	1532.28	-1.36167	0.171948	-7.91907	2.39296e-15	5.20095e-14
ENSG00000167191	19.2705	-1.91608	0.451808	-4.24092	2.22606e-05	9.53784e-05
ENSG00000167232	284.208	-1.01552	0.119117	-8.5254	1.52276e-17	4.24422e-16
ENSG00000167306	6.47936	1.52799	0.38867	3.93133	8.44779e-05	0.000320314
ENSG00000167333	163.594	-1.00324	0.118885	-8.43874	3.20764e-17	8.50692e-16
ENSG00000167363	10.8231	1.57731	0.264293	5.96805	2.40103e-09	2.14535e-08
ENSG00000167393	43.2584	-1.28779	0.465187	-2.76833	0.0056345	0.0138569
ENSG00000167419	5.59054	1.71746	0.363599	4.72349	2.31828e-06	1.21418e-05
ENSG00000167434	0.728623	3.79985	1.40302	2.70834	0.00676208	0.0162848
ENSG00000167460	2386.49	1.55831	0.0911889	17.0888	1.79834e-65	1.81235e-62
ENSG00000167513	29.9954	2.71019	0.177101	15.3031	7.2926e-53	3.6747e-50
ENSG00000167553	483.027	1.07689	0.118314	9.10198	8.87013e-20	3.16285e-18
ENSG00000167562	173.586	-1.08958	0.133199	-8.18009	2.83627e-16	6.89199e-15
ENSG00000167619	3.75413	1.45204	0.408918	3.55092	0.000383887	0.00125403
ENSG00000167641	27.3439	1.99058	0.266684	7.46417	8.38276e-14	1.44546e-12
ENSG00000167644	8.27331	2.0328	0.478226	4.25071	2.13095e-05	9.1693e-05
ENSG00000167645	594.381	1.08616	0.0998814	10.8745	1.52494e-27	1.03913e-25
ENSG00000167646	3.85875	3.75717	0.480286	7.82278	5.16679e-15	1.06955e-13
ENSG00000167664	155.361	-1.45569	0.191099	-7.61747	2.58698e-14	4.83744e-13
ENSG00000167676	6.79089	1.87227	0.310368	6.03244	1.61502e-09	1.48106e-08
ENSG00000167680	46.0465	1.5651	0.277464	5.64074	1.69317e-08	1.32276e-07
ENSG00000167757	1.07625	2.69947	0.811941	3.32471	0.00088511	0.00265477
ENSG00000167766	341.919	-1.2331	0.136098	-9.06038	1.30002e-19	4.54248e-18
ENSG00000167767	8.20374	2.59018	0.365364	7.08932	1.3477e-12	1.99118e-11
ENSG00000167768	71.3152	2.14732	0.808912	2.65458	0.00794066	0.0187598
ENSG00000167842	157.635	-1.20703	0.161658	-7.46658	8.23031e-14	1.42233e-12
ENSG00000167889	2.11605	1.40729	0.587037	2.39727	0.0165177	0.0357258
ENSG00000167900	132.659	3.33862	0.161198	20.7113	2.73863e-95	1.74797e-91
ENSG00000167981	52.8197	-1.54891	0.258342	-5.99556	2.02784e-09	1.83301e-08
ENSG00000167984	990.364	-1.02481	0.147026	-6.97025	3.16379e-12	4.44462e-11
ENSG00000167992	11.5294	1.47627	0.321258	4.59526	4.3221e-06	2.13518e-05
ENSG00000167994	4.78108	3.83496	0.547288	7.0072	2.43137e-12	3.48212e-11
ENSG00000168077	0.625504	2.86719	1.16617	2.45863	0.0139468	0.0308518
ENSG00000168078	6.53582	3.78362	0.353807	10.694	1.08549e-26	7.02198e-25
ENSG00000168079	3.85451	-1.93041	0.719596	-2.68263	0.00730448	0.017405
ENSG00000168131	0.783301	4.1673	1.14407	3.64251	0.00026999	0.000910974
ENSG00000168135	1.0191	3.85345	0.970782	3.96942	7.20466e-05	0.000276795
ENSG00000168229	304.722	-1.00661	0.267906	-3.75732	0.00017174	0.000607965
ENSG00000168268	64.8481	2.54704	0.296737	8.5835	9.2033e-18	2.67412e-16
ENSG00000168298	239.575	1.39435	0.200193	6.96504	3.28317e-12	4.60221e-11
ENSG00000168306	15.6578	2.95946	0.401239	7.37579	1.63379e-13	2.71798e-12
ENSG00000168314	8.16421	1.0551	0.39196	2.69185	0.00710559	0.0169966
ENSG00000168334	1.01143	2.04534	0.804894	2.54113	0.0110495	0.0251517
ENSG00000168356	11.92	1.04819	0.341526	3.06914	0.00214674	0.00588824
ENSG00000168386	24.3397	-1.32993	0.450411	-2.95271	0.00314999	0.00828971
ENSG00000168398	0.728208	2.5367	1.10076	2.30451	0.0211942	0.0444303
ENSG00000168418	5.90868	1.14947	0.30453	3.77458	0.000160276	0.000571821
ENSG00000168427	2.41244	2.29116	0.529083	4.33044	1.48812e-05	6.61281e-05
ENSG00000168447	0.98226	3.25119	1.06576	3.05059	0.00228391	0.00623234
ENSG00000168454	3.68712	1.3685	0.367181	3.72705	0.000193733	0.000676072
ENSG00000168461	1436.73	1.07296	0.140989	7.61025	2.73559e-14	5.09048e-13
ENSG00000168477	6.81128	3.246	0.584636	5.55217	2.82145e-08	2.11201e-07
ENSG00000168496	219.133	1.12409	0.124378	9.03771	1.59986e-19	5.49e-18
ENSG00000168497	1225.45	2.58891	0.252218	10.2646	1.01794e-24	5.55311e-23
ENSG00000168528	65.995	1.37899	0.30139	4.57544	4.75219e-06	2.3332e-05
ENSG00000168615	400.661	1.58408	0.180859	8.75864	1.97618e-18	6.15281e-17
ENSG00000168646	119.04	-1.95203	0.22089	-8.83711	9.82289e-19	3.11921e-17
ENSG00000168672	136.901	-1.50442	0.176135	-8.54127	1.32753e-17	3.74368e-16
ENSG00000168685	2002.31	-1.39395	0.173687	-8.02563	1.01003e-15	2.30513e-14
ENSG00000168758	189.258	-1.3007	0.139837	-9.30151	1.38462e-20	5.3561e-19
ENSG00000168824	115.427	-1.02132	0.254607	-4.01137	6.03686e-05	0.000235665
ENSG00000168952	2.32871	1.42739	0.521503	2.73708	0.00619876	0.0150914
ENSG00000168994	18.0454	1.48988	0.26296	5.66579	1.46345e-08	1.15508e-07
ENSG00000169083	4.45897	2.24778	0.368809	6.09469	1.0965e-09	1.03275e-08
ENSG00000169129	36.9478	1.56244	0.231007	6.76358	1.3462e-11	1.70596e-10
ENSG00000169169	25.3013	1.00639	0.235328	4.27655	1.89811e-05	8.25274e-05
ENSG00000169174	0.594809	3.10411	1.23909	2.50515	0.0122398	0.027508
ENSG00000169208	22.6739	1.16193	0.260876	4.45396	8.43011e-06	3.93803e-05
ENSG00000169213	14.4969	1.5961	0.283185	5.63627	1.73775e-08	1.35482e-07
ENSG00000169224	6.50346	3.29394	0.426316	7.72652	1.10525e-14	2.19993e-13
ENSG00000169242	19.5635	-1.25491	0.387321	-3.23998	0.00119537	0.00348969
ENSG00000169245	51.2472	-1.12726	0.314156	-3.58821	0.000332951	0.00110109
ENSG00000169247	58.4511	2.2764	0.239237	9.51524	1.81287e-21	7.73116e-20
ENSG00000169255	17.7684	1.07133	0.277269	3.86387	0.000111603	0.00041072
ENSG00000169291	12.7992	1.5635	0.288553	5.41841	6.013e-08	4.22521e-07
ENSG00000169327	7.42423	1.28082	0.333661	3.8387	0.00012369	0.000450993
ENSG00000169385	549.366	3.13908	0.28068	11.1838	4.89334e-29	3.76296e-27
ENSG00000169397	37.9387	3.54757	0.481794	7.36325	1.79484e-13	2.97297e-12
ENSG00000169398	235.421	1.22115	0.153157	7.97318	1.54646e-15	3.45125e-14
ENSG00000169403	2137.32	1.28391	0.176295	7.28277	3.27024e-13	5.19657e-12
ENSG00000169427	0.666008	2.84094	0.814642	3.48735	0.000487836	0.00155291
ENSG00000169432	24.4821	1.02556	0.273994	3.74299	0.000181843	0.000639003
ENSG00000169439	10.6151	1.70336	0.464178	3.66963	0.000242905	0.000828803
ENSG00000169495	8.90732	1.0243	0.318284	3.21818	0.00129005	0.00374043
ENSG00000169515	1.99967	1.42607	0.497461	2.86669	0.00414794	0.0105702
ENSG00000169562	81.1746	1.0845	0.196848	5.50934	3.60183e-08	2.65159e-07
ENSG00000169583	329.275	-1.04483	0.246156	-4.24458	2.19002e-05	9.40025e-05
ENSG00000169607	13.2072	3.17279	0.261918	12.1137	8.93844e-34	9.89325e-32
ENSG00000169676	1.52256	1.82749	0.684678	2.66913	0.00760486	0.0180533
ENSG00000169679	62.4743	3.12161	0.19376	16.1107	2.14637e-58	1.58072e-55
ENSG00000169692	690.77	1.02959	0.135845	7.57911	3.47924e-14	6.33275e-13
ENSG00000169704	271.471	3.24749	0.210787	15.4065	1.47926e-53	7.86804e-51
ENSG00000169715	20.3847	1.95154	0.302624	6.44875	1.12779e-10	1.23189e-09
ENSG00000169756	1370.82	1.74078	0.128745	13.5212	1.17309e-41	2.31571e-39
ENSG00000169758	7.02822	1.0593	0.379839	2.7888	0.00529032	0.0131199
ENSG00000169760	1.47464	3.16416	0.68917	4.59126	4.40579e-06	2.17316e-05
ENSG00000169783	0.644829	3.71248	1.33658	2.7776	0.00547626	0.0135128
ENSG00000169860	49.3278	1.5013	0.181739	8.26072	1.44797e-16	3.63378e-15
ENSG00000169876	2.40074	2.93995	0.742213	3.96105	7.46194e-05	0.000285477
ENSG00000169877	71.217	7.30007	1.77996	4.10126	4.10911e-05	0.000166627
ENSG00000169894	2.12675	3.38015	0.787641	4.29149	1.77482e-05	7.78207e-05
ENSG00000169902	88.8236	2.43508	0.26713	9.1157	7.81629e-20	2.81328e-18
ENSG00000169908	1.31684	2.70221	0.759256	3.55902	0.000372242	0.00121903
ENSG00000169933	0.646259	2.78957	1.11718	2.49698	0.0125256	0.0280875
ENSG00000169946	3.10393	1.07701	0.426663	2.52426	0.0115941	0.0262292
ENSG00000169962	21.1816	1.07049	0.23597	4.53657	5.71769e-06	2.76122e-05
ENSG00000169994	123.152	1.13072	0.26573	4.25516	2.08896e-05	9.00483e-05
ENSG00000170128	45.9972	-1.05526	0.305001	-3.45986	0.000540461	0.0017035
ENSG00000170180	12.8116	2.62047	0.35534	7.37456	1.64889e-13	2.74071e-12
ENSG00000170271	253.303	3.13049	0.193494	16.1787	7.12416e-59	5.45654e-56
ENSG00000170298	19.838	-1.56021	0.474548	-3.28778	0.00100979	0.00299496
ENSG00000170312	35.0145	2.71998	0.29973	9.07475	1.13941e-19	4.01795e-18
ENSG00000170324	0.912941	2.15178	0.781388	2.75379	0.00589101	0.0144118
ENSG00000170381	3.71687	1.6612	0.487235	3.40944	0.000650974	0.00201599
ENSG00000170421	8.75072	1.08689	0.290989	3.73517	0.000187587	0.00065726
ENSG00000170425	73.036	1.437	0.186158	7.71925	1.17018e-14	2.31245e-13
ENSG00000170439	85.8073	6.79599	0.541109	12.5594	3.53164e-36	4.53851e-34
ENSG00000170442	13.163	-2.3506	0.578048	-4.06644	4.77361e-05	0.000190507
ENSG00000170458	10330.1	1.4598	0.183736	7.94512	1.94009e-15	4.2749e-14
ENSG00000170476	468.571	3.60052	0.245404	14.6718	9.77372e-49	3.40268e-46
ENSG00000170485	24.5556	-1.64408	0.411301	-3.99728	6.40757e-05	0.000248616
ENSG00000170486	37.2111	-1.52451	0.422967	-3.60434	0.000312952	0.00104125
ENSG00000170500	3.98739	1.59623	0.485996	3.28445	0.0010218	0.00302402
ENSG00000170509	15.7617	1.30453	0.298525	4.36992	1.24291e-05	5.61426e-05
ENSG00000170537	6.6408	1.14365	0.341385	3.35002	0.000808053	0.00245091
ENSG00000170558	1.70333	1.50395	0.594617	2.52928	0.0114297	0.0259062
ENSG00000170681	1.09659	1.70722	0.660826	2.58346	0.00978149	0.0225875
ENSG00000170703	0.627147	3.67576	1.35274	2.71727	0.00658224	0.0159153
ENSG00000170788	4.16194	1.52676	0.422467	3.61392	0.000301607	0.00100595
ENSG00000170790	16.3177	1.91328	0.358065	5.3434	9.12189e-08	6.18725e-07
ENSG00000170819	4.10189	1.50732	0.413054	3.64921	0.000263048	0.000890215
ENSG00000170835	2.36381	2.85069	0.785088	3.63105	0.000282274	0.000947911
ENSG00000170837	120.597	1.78868	0.281574	6.35244	2.11924e-10	2.21658e-09
ENSG00000170848	1.07296	3.01702	0.699569	4.31268	1.61289e-05	7.13082e-05
ENSG00000170892	40.1675	-1.16962	0.440335	-2.6562	0.00790279	0.0186795
ENSG00000170903	52.2808	-1.05064	0.163562	-6.42351	1.33164e-10	1.4349e-09
ENSG00000170915	319.002	-1.02891	0.191628	-5.36933	7.90293e-08	5.43554e-07
ENSG00000170923	3.17667	1.73793	0.437873	3.96902	7.21693e-05	0.000277211
ENSG00000170927	1.27266	2.90936	0.87821	3.31283	0.000923582	0.00275936
ENSG00000170935	1.18339	1.90674	0.738784	2.58092	0.00985376	0.0227243
ENSG00000170955	60.2225	3.11701	0.44187	7.05414	1.7367e-12	2.53849e-11
ENSG00000170956	59.2273	1.01482	0.306032	3.31604	0.000913026	0.00272995
ENSG00000170962	144.716	-1.19585	0.227135	-5.26492	1.4025e-07	9.20006e-07
ENSG00000170989	1330.22	-1.39842	0.175334	-7.97578	1.51426e-15	3.38727e-14
ENSG00000171016	3.16511	1.5816	0.534815	2.95728	0.00310367	0.00818244
ENSG00000171049	552.938	1.76201	0.216147	8.1519	3.58244e-16	8.63936e-15
ENSG00000171051	3082.25	1.42307	0.192989	7.3738	1.65826e-13	2.7539e-12
ENSG00000171101	110.831	-1.14242	0.266656	-4.28423	1.83369e-05	8.01084e-05
ENSG00000171115	722.22	-1.51966	0.244834	-6.20688	5.40455e-10	5.34813e-09
ENSG00000171119	2.95283	1.16692	0.419045	2.78471	0.00535748	0.013259
ENSG00000171174	125.062	-1.3643	0.299046	-4.56216	5.06301e-06	2.46997e-05
ENSG00000171180	4.85692	1.0638	0.367181	2.89719	0.00376519	0.00969551
ENSG00000171208	147.229	1.02371	0.107927	9.48521	2.41889e-21	1.0202e-19
ENSG00000171223	27096.9	-1.00274	0.158595	-6.32267	2.57077e-10	2.65079e-09
ENSG00000171236	109.366	1.07703	0.276159	3.90003	9.61804e-05	0.000359349
ENSG00000171241	75.7652	2.6756	0.147587	18.129	1.88059e-73	3.60096e-70
ENSG00000171246	9.88178	-1.14115	0.505871	-2.25581	0.0240825	0.0497071
ENSG00000171291	71.0289	-1.02065	0.18234	-5.59749	2.1748e-08	1.6624e-07
ENSG00000171320	26.4495	1.91064	0.187795	10.1741	2.58809e-24	1.3652e-22
ENSG00000171385	7.35533	1.0727	0.399044	2.68816	0.00718459	0.0171513
ENSG00000171502	12.2632	1.0524	0.241352	4.36046	1.2979e-05	5.82566e-05
ENSG00000171509	1.02499	2.1558	0.818197	2.63482	0.00841818	0.0197659
ENSG00000171522	3023.3	-1.58128	0.285231	-5.54386	2.95874e-08	2.20615e-07
ENSG00000171552	589.904	2.08024	0.206171	10.0899	6.12329e-24	3.11832e-22
ENSG00000171561	12.3059	1.37435	0.260564	5.2745	1.3312e-07	8.77148e-07
ENSG00000171564	3.04564	1.63699	0.566414	2.89009	0.00385136	0.00988815
ENSG00000171587	0.503784	2.61676	1.107	2.36384	0.0180868	0.0386223
ENSG00000171611	64.9881	2.49617	0.177834	14.0366	9.31267e-45	2.51154e-42
ENSG00000171649	74.4785	-1.265	0.200204	-6.31856	2.64016e-10	2.71503e-09
ENSG00000171680	21.4545	-1.27661	0.304175	-4.19695	2.7053e-05	0.000114146
ENSG00000171786	1.60523	1.37461	0.543746	2.52803	0.0114704	0.0259801
ENSG00000171798	30.1807	-1.63457	0.403504	-4.05093	5.10151e-05	0.000202327
ENSG00000171804	0.846921	2.36497	0.882948	2.6785	0.00739535	0.0176004
ENSG00000171815	28.414	1.11647	0.265536	4.20459	2.61551e-05	0.000110629
ENSG00000171817	41.6345	-1.4374	0.26304	-5.46458	4.64017e-08	3.33772e-07
ENSG00000171848	214.818	3.654	0.191068	19.124	1.59293e-81	6.10029e-78
ENSG00000171914	5.86466	1.12497	0.444413	2.53136	0.011362	0.0257834
ENSG00000171931	0.650784	2.3117	1.02318	2.25933	0.0238626	0.0493115
ENSG00000171954	67.294	-1.05483	0.335943	-3.13989	0.00169011	0.00474519
ENSG00000172000	76.0862	1.15191	0.208059	5.53646	3.08651e-08	2.29427e-07
ENSG00000172062	97.4748	-1.4334	0.405932	-3.53114	0.000413768	0.00133877
ENSG00000172116	804.542	-1.06473	0.299836	-3.55103	0.000383729	0.00125403
ENSG00000172146	83.7094	1.00415	0.174272	5.76199	8.31265e-09	6.87859e-08
ENSG00000172159	89.8358	2.01894	0.238307	8.472	2.41206e-17	6.50508e-16
ENSG00000172232	23.7137	1.22446	0.238432	5.13548	2.81428e-07	1.75017e-06
ENSG00000172247	2.12851	1.19307	0.513763	2.32223	0.0202208	0.0426606
ENSG00000172318	31.0954	1.26865	0.244729	5.18389	2.17306e-07	1.37781e-06
ENSG00000172331	321.509	1.67974	0.226675	7.41033	1.25985e-13	2.12169e-12
ENSG00000172380	0.713018	2.55069	1.08951	2.34114	0.0192247	0.0407703
ENSG00000172382	22.3932	1.40022	0.253379	5.52617	3.27299e-08	2.42629e-07
ENSG00000172461	1.23843	2.22874	0.691261	3.22416	0.00126342	0.00366768
ENSG00000172519	20.408	1.06509	0.246794	4.31572	1.59084e-05	7.04799e-05
ENSG00000172548	17.7778	-1.04966	0.43613	-2.40676	0.0160947	0.0349491
ENSG00000172572	13.6329	2.36599	0.339346	6.97221	3.12003e-12	4.38637e-11
ENSG00000172717	0.945362	2.32376	0.838182	2.77238	0.00556474	0.0137046
ENSG00000172742	24.2671	1.07223	0.278412	3.85124	0.00011752	0.000430591
ENSG00000172817	1.7847	1.32233	0.572254	2.31074	0.0208474	0.0438088
ENSG00000172867	6.94428	-1.38034	0.406936	-3.39202	0.000693792	0.00213512
ENSG00000172889	44.7877	3.34562	0.174064	19.2206	2.48752e-82	1.19078e-78
ENSG00000172927	9.38728	1.07832	0.306212	3.52148	0.000429149	0.00138479
ENSG00000172967	0.605221	2.06341	0.852366	2.4208	0.0154862	0.033835
ENSG00000172986	2.60859	1.43422	0.526142	2.72591	0.0064124	0.0155443
ENSG00000173041	55.9558	-1.17835	0.161939	-7.27648	3.4265e-13	5.42236e-12
ENSG00000173068	35.8162	-1.95446	0.323712	-6.03766	1.56368e-09	1.43535e-08
ENSG00000173110	240.487	-1.1065	0.242601	-4.56099	5.09125e-06	2.48186e-05
ENSG00000173114	189.823	-2.12293	0.389571	-5.44941	5.05376e-08	3.60358e-07
ENSG00000173208	162.848	-1.65903	0.204115	-8.12791	4.36761e-16	1.04148e-14
ENSG00000173210	126.964	3.92855	0.275358	14.2671	3.51002e-46	1.01833e-43
ENSG00000173213	1.5005	3.29653	0.985552	3.34486	0.000823236	0.00249065
ENSG00000173227	14.1594	1.42904	0.320706	4.45593	8.35285e-06	3.90766e-05
ENSG00000173276	301.842	-1.33604	0.423035	-3.15822	0.00158735	0.00449204
ENSG00000173285	35.7662	1.34193	0.246197	5.45063	5.01917e-08	3.58609e-07
ENSG00000173320	0.995729	2.86084	0.864101	3.31077	0.000930411	0.00277716
ENSG00000173334	1463.37	1.25453	0.237604	5.27992	1.29242e-07	8.53356e-07
ENSG00000173369	144.225	3.47546	0.342719	10.1409	3.63898e-24	1.89861e-22
ENSG00000173372	168.362	2.25769	0.34978	6.45459	1.08516e-10	1.18802e-09
ENSG00000173391	191.267	-4.90116	1.02909	-4.76263	1.91086e-06	1.01806e-05
ENSG00000173421	27.0377	1.27685	0.271764	4.69837	2.62246e-06	1.35483e-05
ENSG00000173482	129.22	-1.17684	0.33117	-3.55359	0.000380014	0.00124321
ENSG00000173546	1.45686	2.21656	0.547033	4.05196	5.07898e-05	0.000201579
ENSG00000173578	7.27911	1.69196	0.307434	5.5035	3.72331e-08	2.73471e-07
ENSG00000173626	16.8097	2.02203	0.275048	7.35156	1.95914e-13	3.23115e-12
ENSG00000173660	412.826	1.07804	0.0774365	13.9216	4.68369e-44	1.13523e-41
ENSG00000173698	20.8343	1.23259	0.223393	5.51758	3.43704e-08	2.54004e-07
ENSG00000173744	845.073	1.02043	0.112854	9.04204	1.53781e-19	5.30559e-18
ENSG00000173801	493.59	-1.87338	0.302601	-6.19091	5.98161e-10	5.87966e-09
ENSG00000173825	29.3972	-1.26171	0.223528	-5.64453	1.65638e-08	1.29507e-07
ENSG00000173838	2.02876	-1.95797	0.762592	-2.56752	0.010243	0.0235284
ENSG00000173868	67.7131	1.87845	0.269738	6.96399	3.30773e-12	4.63324e-11
ENSG00000173898	11.2259	1.19758	0.314303	3.81028	0.000138811	0.000501029
ENSG00000173918	0.425832	2.61892	1.08325	2.41766	0.0156206	0.0340898
ENSG00000173930	81.1163	-1.06858	0.21383	-4.99736	5.81215e-07	3.41488e-06
ENSG00000174059	40.0623	1.8608	0.248573	7.48593	7.10421e-14	1.24457e-12
ENSG00000174080	230.812	-1.0226	0.124194	-8.2339	1.81215e-16	4.51811e-15
ENSG00000174099	45.0339	2.38219	0.196958	12.0949	1.12374e-33	1.23663e-31
ENSG00000174136	65.4202	-1.54131	0.241982	-6.3695	1.89641e-10	1.99409e-09
ENSG00000174175	332.845	3.69574	0.210619	17.547	6.27158e-69	8.57773e-66
ENSG00000174233	16.9368	1.77307	0.258133	6.86883	6.47313e-12	8.63145e-11
ENSG00000174255	36.2351	-1.01428	0.295627	-3.43095	0.00060147	0.00187787
ENSG00000174307	10.4787	1.56101	0.41384	3.77201	0.000161937	0.000577103
ENSG00000174348	19.9213	-1.14798	0.343655	-3.34052	0.000836226	0.00252476
ENSG00000174358	5.83056	6.90808	1.4608	4.72896	2.25669e-06	1.18322e-05
ENSG00000174371	15.1324	2.61836	0.291856	8.97143	2.92691e-19	9.78089e-18
ENSG00000174456	125.717	1.2107	0.130744	9.26009	2.04267e-20	7.74514e-19
ENSG00000174473	7.71057	2.02786	0.649247	3.1234	0.00178778	0.00498723
ENSG00000174482	16.8809	-1.44045	0.523732	-2.75035	0.00595307	0.014545
ENSG00000174500	94.9033	-1.38059	0.210775	-6.55007	5.75115e-11	6.6021e-10
ENSG00000174600	313.298	-1.24061	0.238123	-5.20994	1.88906e-07	1.2126e-06
ENSG00000174611	0.934456	3.01633	0.877151	3.43879	0.000584329	0.00182972
ENSG00000174640	1.61572	3.62065	0.8519	4.25009	2.13689e-05	9.18869e-05
ENSG00000174652	623.036	-1.47547	0.130023	-11.3478	7.60478e-30	6.19644e-28
ENSG00000174697	0.92641	1.99945	0.747744	2.67397	0.00749581	0.0178055
ENSG00000174705	20.7345	1.99613	0.395814	5.04309	4.58071e-07	2.74356e-06
ENSG00000174738	757.192	-1.2696	0.208414	-6.09173	1.11698e-09	1.04997e-08
ENSG00000174776	31.5115	-1.13746	0.242178	-4.69677	2.64307e-06	1.3634e-05
ENSG00000174788	9.28651	1.78416	0.333093	5.35636	8.49163e-08	5.79878e-07
ENSG00000174792	13.7967	1.26507	0.251623	5.02765	4.96519e-07	2.95167e-06
ENSG00000174807	61.7773	-1.85769	0.448809	-4.13915	3.48602e-05	0.000143603
ENSG00000174944	34.2925	-1.22306	0.221131	-5.53095	3.18505e-08	2.36385e-07
ENSG00000174951	6.49519	1.47742	0.407049	3.62958	0.000283878	0.000952628
[truncated: 1,032 more rows]

## Sheet: Severe Vs Moderate
Table S2: Differentially expressed genes identified in patients with severe vs. moderate COVID-19 symptoms (Severe vs. Moderate).
Gene	baseMean	log2FoldChange	lfcSE	stat	pvalue	padj		padj - FDR adjusted pvalue
ENSG00000002933	119.372	3.4927	0.747578	4.67202	2.98248e-06	8.48584e-05
ENSG00000004799	279.877	1.76613	0.453314	3.89604	9.77775e-05	0.00148177
ENSG00000004809	68.5923	2.03902	0.556429	3.66447	0.000247852	0.00302307
ENSG00000005020	822.432	1.06087	0.205883	5.15276	2.56674e-07	1.13533e-05
ENSG00000005961	2124.91	1.25492	0.405075	3.098	0.00194829	0.0148572
ENSG00000006282	173.793	-1.19203	0.243128	-4.90289	9.44356e-07	3.39689e-05
ENSG00000007237	744.893	1.47063	0.221072	6.6523	2.88555e-11	5.48985e-09
ENSG00000008394	231.306	1.61749	0.320179	5.05184	4.3757e-07	1.77171e-05
ENSG00000010327	825.209	1.43628	0.305099	4.70759	2.50665e-06	7.3986e-05
ENSG00000012779	2126.62	1.23783	0.195125	6.34378	2.24193e-10	3.15804e-08
ENSG00000012817	668.116	12.0846	1.81897	6.64362	3.06079e-11	5.75392e-09
ENSG00000013588	11.0625	-2.12327	0.710577	-2.9881	0.00280721	0.0192149
ENSG00000014257	239.599	1.52778	0.196333	7.78161	7.16091e-15	8.077e-12
ENSG00000018280	2413.8	1.32526	0.254358	5.21022	1.88614e-07	8.81185e-06
ENSG00000019991	85.543	1.25004	0.374412	3.33868	0.000841761	0.00787532
ENSG00000030582	13955	1.06199	0.279256	3.80294	0.000142989	0.00198239
ENSG00000033327	160.378	1.09493	0.250915	4.36376	1.27848e-05	0.000281178
ENSG00000038427	8834.31	1.9862	0.313221	6.3412	2.27988e-10	3.15804e-08
ENSG00000044115	755.402	1.11711	0.217713	5.13113	2.88015e-07	1.24946e-05
ENSG00000047617	2.46745	3.22171	0.998254	3.22735	0.00124945	0.0106189
ENSG00000049323	206.265	1.51834	0.370765	4.09515	4.21899e-05	0.000750248
ENSG00000050165	14.2777	-1.06282	0.381248	-2.78773	0.00530789	0.0312972
ENSG00000051128	257.488	1.29031	0.197628	6.52897	6.62243e-11	1.16194e-08
ENSG00000058866	116.21	1.56377	0.25273	6.18751	6.11201e-10	7.78345e-08
ENSG00000059377	1375.12	1.18507	0.163318	7.25617	3.98213e-13	1.69951e-10
ENSG00000060982	127.926	1.26296	0.315113	4.00797	6.12434e-05	0.00101586
ENSG00000062282	164.809	1.56454	0.276422	5.65997	1.514e-08	1.07209e-06
ENSG00000064989	24.5738	1.27285	0.405604	3.13817	0.00170005	0.0134161
ENSG00000065833	29.9628	1.48965	0.279626	5.3273	9.96819e-08	5.09858e-06
ENSG00000067048	596.672	12.2821	1.89996	6.46441	1.01695e-10	1.65427e-08
ENSG00000067646	66.3029	8.75083	1.59106	5.50001	3.79778e-08	2.28896e-06
ENSG00000069535	21.6573	3.56651	0.720202	4.9521	7.34182e-07	2.74727e-05
ENSG00000070087	11.2847	-1.03632	0.315308	-3.28671	0.00101365	0.00904324
ENSG00000070371	51.6873	1.433	0.364897	3.92715	8.59591e-05	0.00133598
ENSG00000070614	232.947	1.11587	0.210591	5.29879	1.16576e-07	5.8813e-06
ENSG00000071246	178.77	1.11835	0.294549	3.79681	0.00014657	0.00201438
ENSG00000071967	208.264	1.46426	0.271231	5.39855	6.71823e-08	3.67085e-06
ENSG00000072195	15.9598	-1.46148	0.393969	-3.70964	0.000207555	0.00263254
ENSG00000072682	7.22376	1.2321	0.37041	3.32632	0.000880008	0.00816943
ENSG00000072840	8.28789	1.70257	0.427903	3.97888	6.92415e-05	0.00112489
ENSG00000072952	73.3781	1.87821	0.409138	4.59065	4.41878e-06	0.000116937
ENSG00000073008	110.066	1.04982	0.178129	5.8936	3.77881e-09	3.59465e-07
ENSG00000074181	11.1176	1.31113	0.418921	3.12978	0.00174938	0.0136687
ENSG00000074527	11.0351	-1.27899	0.336819	-3.79727	0.000146301	0.00201415
ENSG00000075223	54.6468	1.36968	0.303797	4.50853	6.52786e-06	0.00016157
ENSG00000075275	48.9572	1.63738	0.51445	3.18279	0.00145865	0.0119356
ENSG00000075651	58.4258	1.15782	0.317024	3.65217	0.000260036	0.00313692
ENSG00000076356	51.2289	1.14604	0.207596	5.52054	3.37957e-08	2.08223e-06
ENSG00000078053	22.2953	2.26143	0.590912	3.82702	0.000129703	0.00184428
ENSG00000078081	53.4304	-2.20816	0.493505	-4.47445	7.66085e-06	0.000183014
ENSG00000079215	37.7309	2.20773	0.65359	3.37785	0.000730545	0.00708166
ENSG00000082014	437.255	1.0519	0.162134	6.48784	8.70752e-11	1.4785e-08
ENSG00000084110	127.77	1.78671	0.373654	4.78173	1.73791e-06	5.53293e-05
ENSG00000084234	5949.2	1.28692	0.253423	5.07813	3.8117e-07	1.56746e-05
ENSG00000086289	36.9868	1.11478	0.314924	3.53985	0.000400354	0.00442716
ENSG00000087116	211.419	7.44634	0.974608	7.64034	2.16648e-14	2.01241e-11
ENSG00000087237	17.2902	1.29002	0.385719	3.34445	0.000824455	0.00776796
ENSG00000087253	296.181	1.16638	0.203838	5.7221	1.05214e-08	7.94941e-07
ENSG00000089169	64.7295	1.5486	0.435882	3.55279	0.000381162	0.00425666
ENSG00000089692	285.344	-1.12901	0.267631	-4.21855	2.45881e-05	0.000476991
ENSG00000090104	945.415	-1.30142	0.427373	-3.04516	0.00232556	0.0168068
ENSG00000090376	444.724	1.45625	0.289891	5.02343	5.0757e-07	1.9693e-05
ENSG00000090382	17802.2	1.1237	0.293554	3.82791	0.000129238	0.00184022
ENSG00000091106	226.744	1.17802	0.435855	2.70278	0.00687614	0.0380453
ENSG00000091129	6.58287	-2.76155	0.645231	-4.27994	1.86942e-05	0.000380903
ENSG00000091181	12.2515	-1.39382	0.421196	-3.3092	0.000935641	0.00854524
ENSG00000091262	22.684	1.58515	0.351818	4.5056	6.6187e-06	0.000162797
ENSG00000093134	106.101	2.31922	0.333496	6.95427	3.54396e-12	1.02007e-09
ENSG00000095383	365.51	1.35355	0.323428	4.18502	2.85147e-05	0.000538607
ENSG00000095794	246.726	-1.6323	0.328236	-4.97296	6.59392e-07	2.48507e-05
ENSG00000095970	2.23707	2.01647	0.783471	2.57376	0.0100599	0.0499233
ENSG00000096060	2893.6	1.1452	0.390785	2.9305	0.00338415	0.0222108
ENSG00000096654	107.011	-1.00947	0.269804	-3.74149	0.000182932	0.00238537
ENSG00000099194	132.683	1.00344	0.263895	3.80241	0.000143296	0.0019849
ENSG00000099725	127.398	6.29801	1.09475	5.75294	8.77057e-09	6.85624e-07
ENSG00000100031	111.458	1.11711	0.267142	4.1817	2.89343e-05	0.000545881
ENSG00000100079	479.05	1.44633	0.301548	4.79634	1.61594e-06	5.20549e-05
ENSG00000100292	945.476	1.0344	0.163478	6.32749	2.49174e-10	3.42148e-08
ENSG00000100311	21.9055	-1.11705	0.297983	-3.74871	0.000177746	0.00233539
ENSG00000100504	668.863	1.52241	0.252086	6.03926	1.54826e-09	1.69772e-07
ENSG00000101187	98.0352	1.19397	0.320213	3.72867	0.000192494	0.00247329
ENSG00000101188	22.6246	1.61384	0.519443	3.10686	0.00189088	0.0145158
ENSG00000101265	2014.26	1.33222	0.18843	7.07012	1.54799e-12	5.09257e-10
ENSG00000101335	279.573	1.69663	0.444384	3.81792	0.000134579	0.00189322
ENSG00000101336	3243.2	1.01781	0.201982	5.03912	4.67676e-07	1.86492e-05
ENSG00000101493	357.264	1.00877	0.219636	4.59293	4.37064e-06	0.000115994
ENSG00000101665	235.606	-1.19714	0.390614	-3.06478	0.00217832	0.0160587
ENSG00000101916	190.744	1.51472	0.357169	4.24091	2.22611e-05	0.000437097
ENSG00000102048	6.2024	1.57357	0.560555	2.80716	0.00499799	0.0299537
ENSG00000102055	4.60236	-2.88142	1.03414	-2.78631	0.00533119	0.0313888
ENSG00000102109	22.461	-1.20678	0.341797	-3.53071	0.000414446	0.00456049
ENSG00000102678	6.60301	-1.21031	0.418523	-2.89185	0.00382983	0.0243552
ENSG00000102760	911.988	-1.44804	0.520409	-2.7825	0.00539424	0.031657
ENSG00000103154	2.49381	2.50664	0.761978	3.28965	0.00100312	0.00896955
ENSG00000103184	30.1407	1.62745	0.479929	3.39103	0.000696314	0.00680576
ENSG00000103196	617.86	2.3167	0.379919	6.09787	1.07491e-09	1.23897e-07
ENSG00000103381	1673.52	1.0274	0.184278	5.57525	2.47168e-08	1.59307e-06
ENSG00000103569	801.887	1.93276	0.367303	5.26203	1.4247e-07	6.9223e-06
ENSG00000104093	619.39	1.10746	0.149578	7.40393	1.32213e-13	7.73251e-11
ENSG00000104808	3.32664	-1.5837	0.521069	-3.03932	0.00237112	0.0170502
ENSG00000104918	314.077	3.5203	0.607227	5.79734	6.7375e-09	5.75092e-07
ENSG00000104951	45.033	-1.0269	0.277395	-3.70193	0.000213966	0.00269651
ENSG00000104974	716.182	1.35509	0.318307	4.25719	2.0701e-05	0.000414308
ENSG00000105048	126.919	1.55352	0.366291	4.24121	2.22321e-05	0.000437097
ENSG00000105352	122.091	1.0815	0.388792	2.78171	0.00540737	0.0316993
ENSG00000105514	514.151	1.28107	0.178088	7.19344	6.3178e-13	2.49411e-10
ENSG00000105520	366.23	1.05315	0.180902	5.82168	5.82583e-09	5.08263e-07
ENSG00000105708	90.7569	-1.31332	0.336499	-3.90289	9.50507e-05	0.001453
ENSG00000105928	16.2198	1.28095	0.401796	3.18805	0.00143236	0.0117804
ENSG00000106004	9.8164	1.50454	0.465716	3.23059	0.00123536	0.0105162
ENSG00000106066	2774.57	1.27928	0.221719	5.76984	7.93468e-09	6.40464e-07
ENSG00000106070	101.025	2.13637	0.421393	5.06978	3.98284e-07	1.61679e-05
ENSG00000106565	421.591	2.89564	0.763768	3.79125	0.000149889	0.00205104
ENSG00000106701	25.6284	1.18894	0.257797	4.61193	3.98954e-06	0.000107176
ENSG00000106780	832.473	1.56732	0.259664	6.03594	1.58042e-09	1.69772e-07
ENSG00000107731	5.15284	1.41647	0.539462	2.62571	0.00864687	0.0448122
ENSG00000108239	80.6457	1.06693	0.211693	5.03997	4.65593e-07	1.86131e-05
ENSG00000108582	778.118	1.04424	0.205128	5.09065	3.56846e-07	1.47899e-05
ENSG00000108691	66.4837	-3.73113	0.775101	-4.81373	1.48136e-06	4.85314e-05
ENSG00000108700	4.03891	-3.15966	0.919354	-3.43682	0.000588583	0.00600301
ENSG00000108950	182.952	2.417	0.468182	5.16253	2.4364e-07	1.08681e-05
ENSG00000109272	139.822	1.52893	0.460264	3.32186	0.00089421	0.00824794
ENSG00000109906	503.775	1.1326	0.401512	2.82084	0.00478988	0.0289575
ENSG00000109971	6671.96	-1.15802	0.200496	-5.77578	7.65961e-09	6.29885e-07
ENSG00000110203	473.846	1.53946	0.591552	2.6024	0.00925737	0.0470496
ENSG00000110315	433.633	1.06745	0.173192	6.16337	7.12129e-10	8.78534e-08
ENSG00000110848	3295.56	-1.62909	0.464307	-3.50865	0.000450387	0.00484472
ENSG00000110880	1794.67	1.15576	0.201298	5.74155	9.38162e-09	7.22659e-07
ENSG00000111052	47.8155	1.92139	0.288451	6.66109	2.71812e-11	5.23436e-09
ENSG00000111058	6.85618	1.09965	0.3776	2.91222	0.00358868	0.0231945
ENSG00000111144	1871.24	1.24977	0.206696	6.04645	1.48076e-09	1.64666e-07
ENSG00000111537	75.829	-1.48382	0.410565	-3.61409	0.000301402	0.00353336
ENSG00000112299	510.867	3.25877	0.364588	8.93824	3.95423e-19	1.56103e-15
ENSG00000112493	378.537	-2.45042	0.631153	-3.88245	0.000103411	0.00154783
ENSG00000112562	3.04861	4.28221	1.20141	3.56433	0.000364788	0.00411748
ENSG00000113273	341.495	1.02444	0.25766	3.97596	7.00972e-05	0.00113529
ENSG00000113504	464.191	1.09403	0.263402	4.15345	3.27493e-05	0.000606265
ENSG00000113721	93.6973	1.02651	0.308042	3.33237	0.00086109	0.00802211
ENSG00000113749	436.546	1.03364	0.27148	3.80744	0.000140414	0.00195355
ENSG00000113916	476.989	1.01915	0.216763	4.7017	2.58004e-06	7.54471e-05
ENSG00000114268	274.736	1.01786	0.23516	4.32838	1.50213e-05	0.000320975
ENSG00000114315	12.3985	-1.62024	0.50148	-3.23091	0.00123395	0.0105099
ENSG00000114374	147.457	6.0956	0.949616	6.41902	1.37152e-10	2.14433e-08
ENSG00000114854	1.8791	-1.94909	0.572466	-3.40473	0.000662301	0.00654982
ENSG00000114948	17.8099	-1.07029	0.355683	-3.0091	0.00262023	0.0183486
ENSG00000115107	74.7656	1.52297	0.232396	6.55331	5.6277e-11	1.00985e-08
ENSG00000115129	152.718	1.28339	0.217812	5.89219	3.81122e-09	3.60377e-07
ENSG00000115155	147.153	-1.9178	0.670917	-2.85847	0.00425686	0.0263299
ENSG00000115271	659.081	1.13986	0.325353	3.50347	0.000459236	0.00492315
ENSG00000115318	129.613	1.089	0.242873	4.48383	7.33142e-06	0.00017729
ENSG00000115414	138.454	2.69489	0.62298	4.3258	1.51977e-05	0.000323869
ENSG00000115457	48.2942	1.71636	0.491301	3.4935	0.000476736	0.00507629
ENSG00000115590	58.7053	2.43469	0.631394	3.85606	0.00011523	0.00167705
ENSG00000115828	402.86	1.1829	0.25571	4.62595	3.72885e-06	0.000101697
ENSG00000116701	2355.14	1.02073	0.238176	4.2856	1.82248e-05	0.000375211
ENSG00000116729	59.0404	1.76888	0.277085	6.38387	1.72666e-10	2.49438e-08
ENSG00000117115	378.268	1.5774	0.524137	3.00952	0.00261657	0.0183392
ENSG00000117984	10171.2	1.26082	0.290512	4.33998	1.42496e-05	0.00030824
ENSG00000118113	4.27752	2.76722	0.886673	3.1209	0.00180297	0.0139958
ENSG00000118503	7151.5	-1.46893	0.471789	-3.11354	0.00184858	0.0142743
ENSG00000119042	7.36507	1.05411	0.402745	2.61732	0.0088622	0.0455396
ENSG00000119227	21.2655	1.25008	0.241605	5.17405	2.2907e-07	1.03056e-05
ENSG00000119457	241.702	1.38156	0.292978	4.71557	2.41039e-06	7.1816e-05
ENSG00000119508	107.254	-2.15566	0.532373	-4.04915	5.1404e-05	0.000882305
ENSG00000119535	3089.1	1.42097	0.212233	6.69532	2.15207e-11	4.53111e-09
ENSG00000119686	380.143	1.73297	0.339095	5.11058	3.2117e-07	1.367e-05
ENSG00000120594	927.192	1.36347	0.198578	6.86614	6.59626e-12	1.8274e-09
ENSG00000120885	2718.26	1.56817	0.418189	3.74991	0.000176901	0.00232829
ENSG00000121316	4501.89	1.95233	0.382135	5.10902	3.23828e-07	1.36726e-05
ENSG00000121380	10.865	-1.31632	0.433247	-3.03827	0.00237942	0.0170937
ENSG00000121690	5.62025	-1.51397	0.456067	-3.31961	0.000901427	0.00829512
ENSG00000121933	6.12959	2.01674	0.608918	3.31201	0.000926295	0.00848933
ENSG00000122025	307.236	2.52679	0.558063	4.52778	5.96074e-06	0.000149406
ENSG00000122126	32.9523	1.12014	0.24325	4.6049	4.12671e-06	0.000110262
ENSG00000122420	4.08584	1.88989	0.679721	2.78039	0.00542942	0.0317894
ENSG00000122641	3.70205	-2.22103	0.676383	-3.28369	0.00102458	0.00909454
ENSG00000122642	52.0177	1.14365	0.25213	4.53595	5.7346e-06	0.000144888
ENSG00000122786	31.5885	1.7712	0.47913	3.6967	0.000218423	0.0027309
ENSG00000123358	1877.87	-1.61897	0.580059	-2.79104	0.00525391	0.0310677
ENSG00000123384	1013.36	1.47322	0.25123	5.86403	4.51764e-09	4.12358e-07
ENSG00000123612	13.0774	-1.01744	0.368367	-2.76202	0.00574442	0.0331412
ENSG00000123643	173.512	1.37061	0.263941	5.19285	2.07097e-07	9.39732e-06
ENSG00000124107	4.9644	1.74814	0.628269	2.78246	0.00539477	0.031657
ENSG00000124256	495.764	-1.00792	0.300634	-3.35266	0.00080038	0.0076
ENSG00000124466	32.4898	-1.47918	0.466257	-3.17245	0.00151159	0.0122471
ENSG00000124491	4488.74	1.41398	0.253587	5.57591	2.46233e-08	1.59307e-06
ENSG00000124731	912.375	1.0668	0.246137	4.33419	1.463e-05	0.000315173
ENSG00000125510	73.2081	1.07575	0.234796	4.58166	4.6131e-06	0.000121207
ENSG00000125534	455.225	-1.0297	0.28158	-3.65687	0.000255312	0.00309175
ENSG00000125740	2113.6	-1.08384	0.345938	-3.13305	0.00173	0.013571
ENSG00000125810	286.204	1.62469	0.213564	7.6075	2.79438e-14	2.45145e-11
ENSG00000127022	2087.7	1.05767	0.188085	5.62334	1.87296e-08	1.27482e-06
ENSG00000127152	99.0976	-1.30054	0.248692	-5.22951	1.69958e-07	8.05949e-06
ENSG00000127585	93.1042	-1.0151	0.341734	-2.97043	0.00297385	0.020077
ENSG00000127928	6.56193	-1.0187	0.372226	-2.73677	0.00620459	0.0352688
ENSG00000127954	129.594	1.19633	0.279684	4.27746	1.8904e-05	0.000383892
ENSG00000128040	11.9021	-1.2657	0.404737	-3.12722	0.00176468	0.0137542
ENSG00000128283	54.6898	1.17604	0.275814	4.26388	2.00908e-05	0.00040363
ENSG00000128342	5.43513	-2.56661	0.764174	-3.35867	0.000783191	0.00747273
ENSG00000128512	47.7846	1.32468	0.328234	4.03579	5.44198e-05	0.000928016
ENSG00000129194	5.12814	1.16597	0.426262	2.73533	0.00623178	0.0353851
ENSG00000129450	615.472	1.03668	0.241075	4.30024	1.70612e-05	0.000355427
ENSG00000129654	6.81627	-2.80808	0.825473	-3.40178	0.00066948	0.00660322
ENSG00000129824	226.094	10.8821	1.80289	6.03595	1.58034e-09	1.69772e-07
ENSG00000130643	4.21716	-1.37776	0.529995	-2.59958	0.00933392	0.0473472
ENSG00000130881	108.863	1.29485	0.340755	3.79994	0.000144732	0.00200304
ENSG00000131002	124.899	10.026	1.74056	5.7602	8.4014e-09	6.73434e-07
ENSG00000131015	5.53992	-2.20397	0.684427	-3.22016	0.00128119	0.0108215
ENSG00000131142	4.60695	-1.45316	0.524523	-2.77045	0.00559797	0.032559
ENSG00000131389	530.507	1.09084	0.183748	5.93661	2.90981e-09	2.96444e-07
ENSG00000131686	16.5078	-1.89868	0.476447	-3.98509	6.7455e-05	0.00110382
ENSG00000131724	464.866	1.22374	0.22721	5.38593	7.2072e-08	3.87105e-06
ENSG00000131781	100.387	1.13615	0.207005	5.48852	4.05305e-08	2.41516e-06
ENSG00000131845	27.8167	-1.02519	0.300392	-3.41285	0.000642868	0.00644097
ENSG00000132002	3374.28	-1.48085	0.335871	-4.409	1.03849e-05	0.000237319
ENSG00000132010	10.0234	1.88642	0.6294	2.99717	0.00272497	0.0188105
ENSG00000132122	57.1726	1.17571	0.248057	4.73965	2.14084e-06	6.55155e-05
ENSG00000132205	1790.93	1.40442	0.240612	5.83689	5.31837e-09	4.66569e-07
ENSG00000132394	65.2355	3.01663	0.940136	3.20872	0.00133328	0.0111691
ENSG00000132704	159.929	1.26125	0.40886	3.0848	0.00203691	0.0153678
ENSG00000133246	731.47	1.02616	0.236821	4.33308	1.4704e-05	0.000316336
ENSG00000133328	18.8285	-1.14842	0.40708	-2.82111	0.0047858	0.0289439
ENSG00000133687	73.8758	1.45877	0.338214	4.31315	1.60948e-05	0.000338871
ENSG00000134193	4.44539	-2.05987	0.567056	-3.63257	0.00028061	0.00332916
ENSG00000134243	566.882	1.37859	0.205339	6.71375	1.89689e-11	4.10325e-09
ENSG00000134247	16.7915	1.26772	0.444545	2.85173	0.00434819	0.0268107
ENSG00000134571	9.15382	1.30293	0.347647	3.74784	0.000178365	0.00233785
ENSG00000134686	1249.71	1.01887	0.303827	3.35347	0.000798065	0.00758258
ENSG00000134755	54.0832	1.80904	0.33959	5.32714	9.97696e-08	5.09858e-06
ENSG00000134765	19.1644	1.64833	0.587898	2.80376	0.00505107	0.0301679
ENSG00000134780	35.5247	1.28177	0.28035	4.57202	4.83054e-06	0.000125873
ENSG00000135052	234.989	1.39369	0.228369	6.10278	1.04238e-09	1.21032e-07
ENSG00000135218	2493.31	1.62131	0.253369	6.39901	1.5639e-10	2.35196e-08
ENSG00000135424	22.1583	1.5477	0.3406	4.54403	5.5189e-06	0.000141246
ENSG00000135503	37.5309	1.42551	0.284018	5.01911	5.19127e-07	2.00429e-05
ENSG00000135625	7.5724	-2.59463	0.680528	-3.81267	0.000137472	0.00192108
ENSG00000135636	1211.22	2.0288	0.413346	4.90823	9.19e-07	3.33608e-05
ENSG00000135677	2925.21	1.27118	0.187101	6.79408	1.09006e-11	2.86885e-09
ENSG00000135678	149.869	1.38871	0.370088	3.75237	0.000175172	0.00231476
ENSG00000135821	6773.64	1.05293	0.209625	5.02291	5.08953e-07	1.96982e-05
ENSG00000135838	415.478	1.28	0.209467	6.11074	9.91673e-10	1.17741e-07
ENSG00000135929	350.564	1.91076	0.331795	5.75885	8.46893e-09	6.75419e-07
ENSG00000136040	1024.7	1.21508	0.212924	5.70665	1.15222e-08	8.49223e-07
ENSG00000136160	6.88381	2.17724	0.569871	3.82059	0.000133133	0.00188042
ENSG00000136193	318.57	1.07542	0.175877	6.11462	9.67864e-10	1.15784e-07
ENSG00000136205	222.747	1.24553	0.210298	5.92269	3.16713e-09	3.14542e-07
ENSG00000136404	139.553	1.07879	0.18183	5.93294	2.97562e-09	3.01205e-07
ENSG00000136630	180.199	1.37962	0.33248	4.1495	3.33205e-05	0.000614677
ENSG00000136869	1067.71	1.66366	0.305491	5.44585	5.15576e-08	2.92858e-06
ENSG00000137177	160.986	1.10957	0.19461	5.70149	1.18766e-08	8.68255e-07
ENSG00000137285	2.36962	-3.53008	1.05876	-3.33416	0.000855565	0.00798569
ENSG00000137393	383.107	1.7118	0.241936	7.07544	1.48972e-12	5.00516e-10
ENSG00000137462	789.272	1.12378	0.242203	4.63984	3.48674e-06	9.6477e-05
ENSG00000137474	55.6059	1.55434	0.390388	3.98152	6.84768e-05	0.00111591
ENSG00000137491	6.76937	1.2193	0.462003	2.63917	0.00831085	0.043678
ENSG00000137801	737.442	2.47525	0.339451	7.29191	3.0559e-13	1.41412e-10
ENSG00000137869	10.5038	2.7877	0.856871	3.25335	0.00114052	0.00988476
ENSG00000138061	943.73	2.85199	0.387778	7.35469	1.91365e-13	9.65543e-11
ENSG00000138119	392.045	1.44972	0.301736	4.80458	1.55075e-06	5.03866e-05
ENSG00000138166	552.285	-1.05391	0.354859	-2.96993	0.00297866	0.0201009
ENSG00000138413	532.177	1.33462	0.356124	3.74763	0.000178511	0.00233785
ENSG00000138639	202.912	1.41986	0.319409	4.44528	8.77757e-06	0.000204736
ENSG00000138722	118.767	1.8946	0.38454	4.92693	8.35314e-07	3.06755e-05
ENSG00000138772	14.0607	1.94334	0.540651	3.59445	0.000325074	0.00375786
ENSG00000138829	70.3674	2.15795	0.323077	6.67937	2.39971e-11	4.73674e-09
ENSG00000139044	12.0643	-1.62773	0.493896	-3.2957	0.000981769	0.00882047
ENSG00000139318	4828.87	1.24101	0.214778	5.77811	7.55441e-09	6.24563e-07
ENSG00000139832	196.179	1.09084	0.250977	4.34639	1.38397e-05	0.000301263
ENSG00000140044	254.741	1.0633	0.285693	3.72183	0.000197782	0.00253504
ENSG00000140479	131.44	1.24626	0.387917	3.21269	0.00131498	0.0110569
ENSG00000140848	284.703	1.18955	0.16361	7.27062	3.57849e-13	1.56967e-10
ENSG00000140932	8.82955	1.91579	0.477582	4.01144	6.03489e-05	0.00100717
ENSG00000141316	2.54665	-4.34511	1.31758	-3.29778	0.000974521	0.00877346
ENSG00000141401	406.799	1.34269	0.201083	6.67729	2.43394e-11	4.74499e-09
ENSG00000142185	224.293	1.86396	0.232239	8.02603	1.00677e-15	1.44527e-12
ENSG00000142405	352.302	1.53463	0.311289	4.92991	8.22678e-07	3.04248e-05
ENSG00000142512	914.573	1.27495	0.222035	5.74212	9.34983e-09	7.22659e-07
ENSG00000142657	1884.4	1.28954	0.244479	5.27464	1.33018e-07	6.48299e-06
ENSG00000142733	186.327	1.16031	0.329526	3.52116	0.000429664	0.00468889
ENSG00000143184	12.9813	-1.73478	0.613364	-2.8283	0.00467959	0.0284542
ENSG00000143185	75.6624	-1.23425	0.290179	-4.25341	2.10537e-05	0.000418187
ENSG00000143226	1686.52	1.02619	0.254331	4.03484	5.46387e-05	0.000930028
ENSG00000143333	57.7176	-1.40405	0.340021	-4.12929	3.63879e-05	0.000661983
ENSG00000143452	8.94886	1.10686	0.401388	2.75757	0.0058232	0.033511
ENSG00000143507	246.653	-1.04765	0.358112	-2.92548	0.00343931	0.0224422
ENSG00000143545	16.6354	1.23942	0.453654	2.73208	0.00629357	0.0356718
ENSG00000143546	20789.3	1.49548	0.332215	4.50154	6.74621e-06	0.000165418
ENSG00000143776	30.4761	1.16198	0.278367	4.17426	2.98955e-05	0.000561999
ENSG00000143845	14.6912	-1.19136	0.363528	-3.27721	0.00104838	0.00925374
ENSG00000144959	180.069	1.14778	0.157478	7.2885	3.13432e-13	1.41412e-10
ENSG00000145685	228.04	1.62134	0.388836	4.16974	3.04945e-05	0.000572578
ENSG00000145700	8.11873	-1.00932	0.313806	-3.21639	0.00129816	0.0109387
ENSG00000146094	1192.36	1.14315	0.171	6.68508	2.30804e-11	4.61346e-09
ENSG00000146373	60.2952	1.11743	0.255953	4.36578	1.26669e-05	0.000278972
ENSG00000146592	418.359	1.35954	0.287482	4.72913	2.25482e-06	6.78079e-05
ENSG00000147459	427.961	1.44238	0.141708	10.1785	2.47278e-24	1.30159e-20
ENSG00000148158	274.238	1.20958	0.179725	6.73017	1.69468e-11	3.87835e-09
ENSG00000148344	14.8925	1.34719	0.458594	2.93764	0.00330717	0.0218143
ENSG00000148411	249.725	1.12293	0.199727	5.62233	1.88404e-08	1.27686e-06
ENSG00000148926	590.501	1.7247	0.439866	3.92096	8.81967e-05	0.00136407
ENSG00000149418	796.152	1.76649	0.38073	4.63973	3.48859e-06	9.6477e-05
ENSG00000150656	5.43137	-1.14019	0.340953	-3.34412	0.000825448	0.00776796
ENSG00000150760	23.5977	1.10525	0.394855	2.79912	0.00512425	0.0304887
ENSG00000151458	66.5191	1.44928	0.283357	5.11469	3.14258e-07	1.34484e-05
ENSG00000151726	1571.08	1.8435	0.459126	4.01524	5.93847e-05	0.000993993
ENSG00000151948	329.888	1.40799	0.255522	5.51024	3.5834e-08	2.17636e-06
ENSG00000152315	28.4301	1.04339	0.313643	3.32669	0.000878832	0.00816332
ENSG00000152380	19.728	1.31938	0.365949	3.60537	0.00031171	0.00362194
ENSG00000152527	7.74989	-1.08177	0.290442	-3.72457	0.000195645	0.0025097
ENSG00000152952	16.9044	1.26407	0.466248	2.71115	0.00670504	0.0372552
ENSG00000152953	7.62492	1.50475	0.44315	3.39558	0.000684841	0.00673371
ENSG00000152954	2.43448	-1.32639	0.504715	-2.62801	0.00858872	0.044628
ENSG00000153208	73.4504	1.18382	0.289698	4.08641	4.38099e-05	0.000773828
ENSG00000154269	2.29278	-1.61271	0.569455	-2.83202	0.00462549	0.0281939
ENSG00000154330	6.97734	1.05616	0.409821	2.57713	0.00996233	0.049595
ENSG00000154620	4.86478	5.34537	1.22671	4.35746	1.31578e-05	0.000288176
ENSG00000154764	28.1331	-1.18848	0.422001	-2.81629	0.00485818	0.0292808
ENSG00000155254	228.776	1.30907	0.278794	4.69549	2.65966e-06	7.70618e-05
ENSG00000155465	1237.11	1.00478	0.221259	4.54118	5.59394e-06	0.000142704
ENSG00000155629	2519.29	1.15182	0.16501	6.98029	2.94571e-12	8.94531e-10
ENSG00000155659	301.59	3.00725	0.511567	5.87851	4.13979e-09	3.89116e-07
ENSG00000155760	3.51374	-1.97304	0.604001	-3.26661	0.00108843	0.00952731
ENSG00000156414	99.8779	1.28515	0.411667	3.12181	0.00179742	0.0139612
ENSG00000156463	16.1135	-1.31918	0.374873	-3.51901	0.000433157	0.00471073
ENSG00000157064	2.32967	2.71443	0.924121	2.93731	0.00331076	0.0218289
ENSG00000157107	110.061	1.58595	0.267762	5.92299	3.16144e-09	3.14542e-07
ENSG00000157150	3.58382	4.52381	1.65747	2.72935	0.00634589	0.0358526
ENSG00000157152	7.10348	1.91165	0.568363	3.36343	0.000769811	0.00738062
ENSG00000157240	177.552	1.02696	0.167672	6.1248	9.07991e-10	1.11019e-07
ENSG00000158050	4549.84	-1.14188	0.37333	-3.05863	0.00222351	0.0162553
ENSG00000158517	2746.28	1.00952	0.28403	3.55425	0.000379053	0.00423911
ENSG00000158747	43.7203	-1.38771	0.396698	-3.49814	0.00046851	0.00499544
ENSG00000159128	1535.36	1.02845	0.224929	4.57232	4.82344e-06	0.000125873
ENSG00000159208	6.88175	-1.08162	0.358596	-3.01627	0.00255905	0.0180186
ENSG00000159307	41.7978	1.19225	0.43743	2.72558	0.00641896	0.0361748
ENSG00000160111	46.5067	1.19742	0.25882	4.62646	3.71973e-06	0.000101697
ENSG00000160183	17.6518	-1.63317	0.276718	-5.90195	3.59229e-09	3.43793e-07
ENSG00000160789	2261.8	-1.07276	0.410763	-2.61163	0.00901116	0.0460502
ENSG00000160883	2513.72	1.53353	0.253889	6.04016	1.53959e-09	1.69772e-07
ENSG00000160948	169.635	-1.844	0.374112	-4.92899	8.26546e-07	3.04248e-05
ENSG00000161055	10.5399	1.28805	0.478203	2.69352	0.00707009	0.0387969
ENSG00000161647	8.71259	1.08896	0.358706	3.0358	0.00239902	0.0171883
ENSG00000161921	235.587	1.02355	0.396482	2.58158	0.00983499	0.0490383
ENSG00000161944	407.727	1.37074	0.322502	4.25033	2.13454e-05	0.000423449
ENSG00000161955	1191.53	1.08435	0.201893	5.37093	7.83304e-08	4.12305e-06
ENSG00000162433	34.7508	1.16528	0.339673	3.4306	0.000602247	0.00611581
ENSG00000162444	117.156	1.22815	0.183284	6.70081	2.07265e-11	4.42287e-09
ENSG00000162576	6.28533	-1.93057	0.520065	-3.71217	0.000205486	0.00261891
ENSG00000162616	45.8515	-1.42794	0.370223	-3.85697	0.000114799	0.00167232
ENSG00000162643	9.55661	-1.6215	0.475615	-3.40928	0.000651355	0.00648931
ENSG00000162745	22.4162	1.29474	0.334402	3.87181	0.000108032	0.00159948
ENSG00000162772	260.194	-1.48223	0.459324	-3.22699	0.00125099	0.0106264
ENSG00000162882	56.0673	1.22145	0.166375	7.34155	2.11136e-13	1.01032e-10
ENSG00000163131	12221.5	1.01353	0.188165	5.3864	7.18826e-08	3.87105e-06
ENSG00000163220	37301.5	1.54819	0.314099	4.92899	8.26561e-07	3.04248e-05
ENSG00000163221	2015.5	2.50311	0.505282	4.95388	7.27481e-07	2.72866e-05
ENSG00000163235	21.7223	1.63636	0.38861	4.2108	2.54465e-05	0.000491229
ENSG00000163393	106.332	1.28672	0.330762	3.89018	0.00010017	0.00150647
ENSG00000163430	56.9137	1.31936	0.462955	2.84986	0.00437387	0.0269375
ENSG00000163599	199.398	-1.02273	0.34739	-2.94405	0.00323947	0.0214781
ENSG00000163600	344.855	-1.66577	0.405985	-4.10303	4.07766e-05	0.000728541
ENSG00000163625	173.439	1.40261	0.219745	6.38291	1.73758e-10	2.49438e-08
ENSG00000163694	778.008	1.20819	0.247791	4.87582	1.08359e-06	3.80245e-05
ENSG00000163736	2206.61	1.10487	0.34971	3.15938	0.00158104	0.0126925
ENSG00000163814	39.1561	1.03424	0.256456	4.0328	5.51162e-05	0.000934845
ENSG00000163931	2183.88	1.09592	0.146656	7.47269	7.8573e-14	5.63975e-11
ENSG00000164023	129.17	1.48731	0.347941	4.27461	1.91475e-05	0.000387143
ENSG00000164105	307.657	1.32337	0.460458	2.87402	0.00405278	0.0254117
ENSG00000164125	720.514	2.37556	0.378903	6.26957	3.62044e-10	4.7642e-08
ENSG00000164251	71.6278	1.41972	0.301071	4.71558	2.41022e-06	7.1816e-05
ENSG00000164403	123.477	1.14859	0.238195	4.82207	1.42073e-06	4.71318e-05
ENSG00000164542	4.79939	-1.12959	0.403064	-2.80252	0.00507058	0.0302492
ENSG00000164597	49.7066	-2.66201	0.638651	-4.16817	3.07058e-05	0.000575861
ENSG00000164691	1903.46	-1.43087	0.304885	-4.69316	2.69017e-06	7.77e-05
ENSG00000164733	7168.88	1.06301	0.241847	4.39536	1.10589e-05	0.000250547
ENSG00000164741	25.9693	1.1514	0.420895	2.73561	0.00622653	0.0353807
ENSG00000164825	2.30917	-3.54445	1.36161	-2.60313	0.00923766	0.0469797
ENSG00000164850	20.7788	1.79046	0.588298	3.04346	0.00233873	0.0168866
ENSG00000164989	13.1976	-1.07146	0.335649	-3.19221	0.0014119	0.0116486
ENSG00000165025	2580.85	1.12535	0.164082	6.85849	6.95935e-12	1.89474e-09
ENSG00000165061	4.59293	-1.38458	0.480354	-2.88241	0.00394641	0.0248821
ENSG00000165168	2768.79	1.20562	0.217908	5.53271	3.15313e-08	1.98514e-06
ENSG00000165186	4.28795	-1.22639	0.424257	-2.89067	0.00384421	0.0244085
ENSG00000165246	2.33066	3.90154	1.22586	3.1827	0.00145911	0.0119356
ENSG00000165801	458.937	1.10249	0.224931	4.90143	9.51432e-07	3.40682e-05
ENSG00000165886	113.27	1.15009	0.272173	4.22557	2.3834e-05	0.000464645
ENSG00000165959	230.581	1.07621	0.223258	4.82047	1.43219e-06	4.73131e-05
ENSG00000166033	32.1729	2.86125	0.398647	7.17741	7.10443e-13	2.73624e-10
ENSG00000166145	251.603	1.04105	0.275717	3.77579	0.000159503	0.00214976
ENSG00000166257	2.50887	-1.98151	0.580127	-3.41565	0.000636292	0.0063876
ENSG00000166444	11.2466	1.49994	0.510353	2.93902	0.00329249	0.0217539
ENSG00000166523	250.98	1.3194	0.370737	3.55886	0.000372475	0.00419314
ENSG00000166527	103.769	1.18597	0.407858	2.90781	0.00363967	0.0234492
ENSG00000166816	28.9652	1.13355	0.305862	3.70608	0.000210488	0.00266332
ENSG00000166825	1517.56	1.43042	0.355477	4.02396	5.72279e-05	0.000963418
ENSG00000166831	23.4448	2.59265	0.441638	5.87052	4.34431e-09	4.01175e-07
ENSG00000167100	19.4298	2.23739	0.515592	4.33945	1.42841e-05	0.000308563
ENSG00000167601	42.3445	-1.6615	0.306989	-5.41225	6.2236e-08	3.42428e-06
ENSG00000167644	8.6521	1.35945	0.398372	3.41252	0.000643649	0.00644097
ENSG00000167767	6.90239	2.44753	0.705491	3.46926	0.0005219	0.00545421
ENSG00000167779	8.65352	1.58299	0.556095	2.84663	0.00441853	0.0271807
ENSG00000167780	3.20361	-2.14487	0.4892	-4.38443	1.16287e-05	0.000260467
ENSG00000168461	1233.74	1.01404	0.208195	4.8706	1.1126e-06	3.87838e-05
ENSG00000168528	56.4002	2.71998	0.317169	8.57581	9.83941e-18	3.10748e-14
ENSG00000168546	20.0916	1.22926	0.39952	3.07684	0.0020921	0.0155992
ENSG00000168615	378.354	1.66953	0.260374	6.41203	1.4359e-10	2.22297e-08
ENSG00000168685	1303.05	-1.01018	0.272672	-3.70474	0.000211611	0.0026711
ENSG00000169122	29.9759	1.13156	0.330841	3.42025	0.000625634	0.00630063
ENSG00000169245	131.733	-2.27609	0.719835	-3.16196	0.00156711	0.0125999
ENSG00000169397	39.5006	2.01945	0.615438	3.28132	0.00103323	0.00915068
ENSG00000169403	1517.95	1.34199	0.181968	7.37487	1.64509e-13	8.65918e-11
ENSG00000169860	53.4941	1.43023	0.383502	3.72941	0.00019193	0.00247047
ENSG00000169896	1508.27	1.12119	0.24873	4.50766	6.55455e-06	0.000161976
ENSG00000169902	155.174	2.67876	0.620533	4.31686	1.58261e-05	0.000334104
ENSG00000169994	120.513	1.92412	0.332979	5.77851	7.53647e-09	6.24563e-07
ENSG00000170190	172.507	1.06239	0.15815	6.71765	1.84678e-11	4.05035e-09
ENSG00000170365	122.136	1.33799	0.185493	7.21313	5.46809e-13	2.21401e-10
ENSG00000170458	10303.3	1.2069	0.25418	4.74823	2.05206e-06	6.32892e-05
ENSG00000170579	3.93881	-1.92177	0.540448	-3.55588	0.000376714	0.00421594
ENSG00000170677	67.9906	1.18609	0.275248	4.30919	1.63854e-05	0.000343158
ENSG00000170899	15.1601	1.03329	0.337498	3.06161	0.00220153	0.016162
ENSG00000171049	417.013	1.43976	0.389226	3.69902	0.000216432	0.00271676
ENSG00000171051	2803.89	1.36238	0.326373	4.17429	2.98918e-05	0.000561999
ENSG00000171224	21.5833	-1.0111	0.338456	-2.98739	0.00281375	0.0192512
ENSG00000171236	73.6023	1.08963	0.419375	2.59823	0.00937057	0.0474721
ENSG00000171298	1417.22	1.0515	0.189507	5.5486	2.87965e-08	1.82621e-06
ENSG00000171522	1469.2	-1.06329	0.33953	-3.13164	0.0017383	0.0136129
ENSG00000171595	8.29133	-1.14793	0.343419	-3.34264	0.00082985	0.00779082
ENSG00000171643	35.8979	1.01846	0.219847	4.63261	3.61081e-06	9.91623e-05
ENSG00000171714	12.4319	1.95391	0.480453	4.0668	4.76629e-05	0.000827992
ENSG00000171777	457.49	1.02402	0.200398	5.10991	3.22321e-07	1.36726e-05
ENSG00000172037	64.7955	1.52949	0.339666	4.50294	6.70206e-06	0.000164591
ENSG00000172058	4.22376	-2.78616	0.842201	-3.30819	0.000939026	0.00856624
ENSG00000172183	1775.33	-1.08108	0.283342	-3.81545	0.000135935	0.00190804
ENSG00000172594	103.938	1.15588	0.243168	4.75342	2.00005e-06	6.23315e-05
ENSG00000172602	51.4335	-1.13676	0.315054	-3.60813	0.000308407	0.00359945
ENSG00000172889	54.6033	1.21776	0.438757	2.77549	0.0055119	0.0321531
ENSG00000173083	264.803	1.01395	0.236031	4.29585	1.74026e-05	0.000361585
ENSG00000173110	232.231	-1.90674	0.449629	-4.2407	2.22825e-05	0.000437097
ENSG00000173210	122.779	1.15254	0.402809	2.86126	0.00421955	0.0261615
ENSG00000173213	2.44669	3.20236	1.05785	3.02725	0.0024679	0.0175621
ENSG00000173369	260.992	1.20234	0.295889	4.06348	4.83457e-05	0.000838009
ENSG00000173372	229.666	1.31249	0.177602	7.39005	1.46771e-13	7.99195e-11
ENSG00000173535	51.061	1.50988	0.218948	6.89606	5.3465e-12	1.50762e-09
ENSG00000174175	296.506	1.07213	0.410849	2.60955	0.00906606	0.0462858
ENSG00000174473	8.03758	3.31064	0.768159	4.30983	1.63378e-05	0.000343072
ENSG00000174695	797.433	1.07151	0.175909	6.09126	1.12024e-09	1.27264e-07
ENSG00000174705	17.8321	2.24822	0.612912	3.6681	0.000244361	0.00299589
ENSG00000175445	17.4297	3.65495	0.746095	4.89877	9.64385e-07	3.44538e-05
ENSG00000175471	422.776	1.13911	0.194678	5.85124	4.87912e-09	4.32844e-07
ENSG00000175489	2554.81	1.10007	0.225774	4.87242	1.1024e-06	3.85988e-05
ENSG00000175538	120.399	1.08218	0.252674	4.28288	1.84486e-05	0.000378339
[truncated: 233 more rows]

## Sheet: ICU Vs Severe
Table S2: Differentially expressed genes identified in patients with extremely severe vs. severe COVID-19 symptoms (ICU vs. Severe).
[truncated: 345 more rows]
