# Supplementary material for: Molecular signatures in the progression of COVID-19 severity
Source: Sci Rep. 2022 Dec 21;12:22058. doi: 10.1038/s41598-022-26657-2 (PMC9768786; doi:10.1038/s41598-022-26657-2)
Supplement: Supplementary file 1 — Supplementary Tables. [file 41598_2022_26657_MOESM1_ESM.zip › Supp Files/Table S3.xlsx]

## Sheet: Sheet1
Table S3: 27 conserved DEGs that were upregulated in both Severe vs. Moderate and ICU vs. Severe
GeneID	ModerateVsSevere	SevereVsICU	GeneName	Pathway(s)
ENSG00000005961	Upregulated	Upregulated	ITGA2B	Rap1 signaling pathway;PI3K-Akt signaling pathway;Focal adhesion;ECM-receptor interaction;Platelet activation;Hematopoietic cell lineage;Regulation of actin cytoskeleton;Human papillomavirus infection;Pathways in cancer;Small cell lung cancer;Hypertrophic cardiomyopathy;Arrhythmogenic right ventricular cardiomyopathy;Dilated cardiomyopathy;Fluid shear stress and atherosclerosis
ENSG00000049323	Upregulated	Upregulated	LTBP1	TGF-beta signaling pathway
ENSG00000074181	Upregulated	Upregulated	NOTCH3	Notch signaling pathway;Endocrine resistance;Apelin signaling pathway;Th1 and Th2 cell differentiation;Thyroid hormone signaling pathway;Human papillomavirus infection;Pathways in cancer;MicroRNAs in cancer;Breast cancer
ENSG00000087237	Upregulated	Upregulated	CETP	Cholesterol metabolism
ENSG00000089169	Upregulated	Upregulated	RPH3A	No known KEGG pathway
ENSG00000101335	Upregulated	Upregulated	MYL9	Leukocyte transendothelial migration;cGMP-PKG signaling pathway;cAMP signaling pathway;Vascular smooth muscle contraction;Axon guidance;Focal adhesion;Tight junction;Regulation of actin cytoskeleton;Oxytocin signaling pathway;Shigellosis;Salmonella infection
ENSG00000108950	Upregulated	Upregulated	FAM20A	No known KEGG pathway
ENSG00000109272	Upregulated	Upregulated	PF4V1	Chemokine signaling pathway;Cytokine-cytokine receptor interaction;Viral protein interaction with cytokine and cytokine receptor
ENSG00000124491	Upregulated	Upregulated	F13A1	Complement and coagulation cascades;Coronavirus disease - COVID-19
ENSG00000127954	Upregulated	Upregulated	STEAP4	No known KEGG pathway
ENSG00000136630	Upregulated	Upregulated	HLX	No known KEGG pathway
ENSG00000137801	Upregulated	Upregulated	THBS1	Proteoglycans in cancer;Rap1 signaling pathway;p53 signaling pathway;Phagosome;PI3K-Akt signaling pathway;TGF-beta signaling pathway;Focal adhesion;ECM-receptor interaction;Malaria;Human papillomavirus infection;MicroRNAs in cancer;Bladder cancer
ENSG00000138722	Upregulated	Upregulated	MMRN1	No known KEGG pathway
ENSG00000138772	Upregulated	Upregulated	ANXA3	No known KEGG pathway
ENSG00000140479	Upregulated	Upregulated	PCSK6	No known KEGG pathway
ENSG00000163430	Upregulated	Upregulated	FSTL1	No known KEGG pathway
ENSG00000163736	Upregulated	Upregulated	PPBP	Chemokine signaling pathway;Cytokine-cytokine receptor interaction;Viral protein interaction with cytokine and cytokine receptor
ENSG00000167100	Upregulated	Upregulated	SAMD14	No known KEGG pathway
ENSG00000173210	Upregulated	Upregulated	ABLIM3	Axon guidance
ENSG00000174175	Upregulated	Upregulated	SELP	Staphylococcus aureus infection;Cell adhesion molecules;Malaria;Coronavirus disease - COVID-19
ENSG00000177706	Upregulated	Upregulated	FAM20C	No known KEGG pathway
ENSG00000183722	Upregulated	Upregulated	LHFPL6	No known KEGG pathway
ENSG00000184500	Upregulated	Upregulated	PROS1	Complement and coagulation cascades
ENSG00000197415	Upregulated	Upregulated	VEPH1	No known KEGG pathway
ENSG00000197632	Upregulated	Upregulated	SERPINB2	Complement and coagulation cascades
ENSG00000198753	Upregulated	Upregulated	PLXNB3	Axon guidance
ENSG00000259207	Upregulated	Upregulated	ITGB3	Proteoglycans in cancer;Rap1 signaling pathway;Phagosome;PI3K-Akt signaling pathway;Osteoclast differentiation;Focal adhesion;ECM-receptor interaction;Platelet activation;Hematopoietic cell lineage;Regulation of actin cytoskeleton;Thyroid hormone signaling pathway;Human cytomegalovirus infection;Human papillomavirus infection;Herpes simplex virus 1 infection;MicroRNAs in cancer;Hypertrophic cardi…
