# Supplementary material for: Molecular signatures in the progression of COVID-19 severity
Source: Sci Rep. 2022 Dec 21;12:22058. doi: 10.1038/s41598-022-26657-2 (PMC9768786; doi:10.1038/s41598-022-26657-2)
Supplement: Supplementary file 1 — Supplementary Tables. [file 41598_2022_26657_MOESM1_ESM.zip › Supp Files/Table S4.xlsx]

## Sheet: Sheet1
Table S4: Genes assigned to different modules of the gene co-expression network.
Gene	Module
ENSG00000000003	21
ENSG00000000005	5
ENSG00000000419	16
ENSG00000000457	2
ENSG00000000460	19
ENSG00000000938	12
ENSG00000000971	30
ENSG00000001036	4
ENSG00000001084	7
ENSG00000001167	3
ENSG00000001460	4
ENSG00000001461	2
ENSG00000001497	3
ENSG00000001561	3
ENSG00000001617	33
ENSG00000001626	3
ENSG00000001629	1
ENSG00000001630	1
ENSG00000001631	6
ENSG00000002016	7
ENSG00000002330	27
ENSG00000002549	55
ENSG00000002586	3
ENSG00000002587	0
ENSG00000002726	3
ENSG00000002745	15
ENSG00000002746	8
ENSG00000002822	1
ENSG00000002834	13
ENSG00000002919	3
ENSG00000002933	3
ENSG00000003056	4
ENSG00000003096	4
ENSG00000003137	7
ENSG00000003147	3
ENSG00000003249	26
ENSG00000003393	1
ENSG00000003400	1
ENSG00000003402	6
ENSG00000003436	10
ENSG00000003509	0
ENSG00000003756	5
ENSG00000003987	3
ENSG00000003989	3
ENSG00000004059	3
ENSG00000004139	3
ENSG00000004142	7
ENSG00000004399	7
ENSG00000004455	0
ENSG00000004468	2
ENSG00000004478	22
ENSG00000004487	5
ENSG00000004534	5
ENSG00000004660	4
ENSG00000004700	3
ENSG00000004766	39
ENSG00000004776	4
ENSG00000004777	0
ENSG00000004779	21
ENSG00000004799	19
ENSG00000004809	60
ENSG00000004838	1
ENSG00000004846	1
ENSG00000004848	3
ENSG00000004864	1
ENSG00000004866	8
ENSG00000004897	3
ENSG00000004939	53
ENSG00000004948	3
ENSG00000004961	6
ENSG00000004975	9
ENSG00000005001	3
ENSG00000005007	5
ENSG00000005020	4
ENSG00000005022	7
ENSG00000005059	2
ENSG00000005073	6
ENSG00000005075	31
ENSG00000005100	6
ENSG00000005102	2
ENSG00000005108	6
ENSG00000005156	7
ENSG00000005175	21
ENSG00000005187	3
ENSG00000005189	6
ENSG00000005194	33
ENSG00000005206	10
ENSG00000005238	10
ENSG00000005243	8
ENSG00000005249	15
ENSG00000005302	2
ENSG00000005339	0
ENSG00000005379	2
ENSG00000005381	12
ENSG00000005421	28
ENSG00000005436	9
ENSG00000005448	5
ENSG00000005469	30
ENSG00000005471	2
ENSG00000005483	2
ENSG00000005486	10
ENSG00000005513	11
ENSG00000005700	16
ENSG00000005801	38
ENSG00000005810	2
ENSG00000005812	7
ENSG00000005844	2
ENSG00000005882	2
ENSG00000005884	8
ENSG00000005889	2
ENSG00000005893	9
ENSG00000005961	15
ENSG00000005981	6
ENSG00000006007	1
ENSG00000006015	2
ENSG00000006016	0
ENSG00000006025	8
ENSG00000006042	4
ENSG00000006047	5
ENSG00000006062	3
ENSG00000006071	3
ENSG00000006116	5
ENSG00000006118	36
ENSG00000006125	1
ENSG00000006128	11
ENSG00000006194	2
ENSG00000006210	3
ENSG00000006282	8
ENSG00000006283	8
ENSG00000006327	34
ENSG00000006377	11
ENSG00000006432	1
ENSG00000006451	5
ENSG00000006453	6
ENSG00000006459	1
ENSG00000006468	3
ENSG00000006530	23
ENSG00000006534	7
ENSG00000006555	2
ENSG00000006576	9
ENSG00000006606	7
ENSG00000006607	4
ENSG00000006611	3
ENSG00000006625	10
ENSG00000006634	10
ENSG00000006638	15
ENSG00000006652	3
ENSG00000006659	4
ENSG00000006695	2
ENSG00000006704	14
ENSG00000006712	31
ENSG00000006715	7
ENSG00000006740	4
ENSG00000006744	8
ENSG00000006747	3
ENSG00000006756	6
ENSG00000006757	1
ENSG00000006788	0
ENSG00000006831	22
ENSG00000006837	25
ENSG00000007001	20
ENSG00000007038	2
ENSG00000007047	26
ENSG00000007062	3
ENSG00000007080	9
ENSG00000007129	2
ENSG00000007168	25
ENSG00000007171	51
ENSG00000007174	0
ENSG00000007202	8
ENSG00000007216	0
ENSG00000007237	12
ENSG00000007255	35
ENSG00000007264	2
ENSG00000007306	3
ENSG00000007312	2
ENSG00000007314	0
ENSG00000007341	2
ENSG00000007350	2
ENSG00000007372	3
ENSG00000007376	1
ENSG00000007384	1
ENSG00000007392	28
ENSG00000007402	3
ENSG00000007516	27
ENSG00000007520	35
ENSG00000007541	0
ENSG00000007545	9
ENSG00000007866	4
ENSG00000007908	0
ENSG00000007923	1
ENSG00000007933	1
ENSG00000007944	29
ENSG00000007952	4
ENSG00000008018	6
ENSG00000008056	3
ENSG00000008083	6
ENSG00000008086	1
ENSG00000008118	5
ENSG00000008128	6
ENSG00000008130	1
ENSG00000008196	4
ENSG00000008197	49
ENSG00000008226	1
ENSG00000008256	13
ENSG00000008277	10
ENSG00000008282	10
ENSG00000008283	10
ENSG00000008294	22
ENSG00000008300	36
ENSG00000008311	4
ENSG00000008323	3
ENSG00000008324	2
ENSG00000008382	37
ENSG00000008394	10
ENSG00000008405	11
ENSG00000008438	41
ENSG00000008441	24
ENSG00000008513	2
ENSG00000008516	1
ENSG00000008517	2
ENSG00000008710	9
ENSG00000008735	4
ENSG00000008838	8
ENSG00000008853	32
ENSG00000008869	9
ENSG00000008952	9
ENSG00000008988	22
ENSG00000009307	5
ENSG00000009335	1
ENSG00000009413	2
ENSG00000009694	6
ENSG00000009709	11
ENSG00000009724	77
ENSG00000009765	6
ENSG00000009780	5
ENSG00000009790	2
ENSG00000009830	1
ENSG00000009844	42
ENSG00000009950	3
ENSG00000009954	6
ENSG00000010017	5
ENSG00000010030	69
ENSG00000010072	2
ENSG00000010165	6
ENSG00000010219	14
ENSG00000010244	21
ENSG00000010256	1
ENSG00000010270	30
ENSG00000010278	24
ENSG00000010282	11
ENSG00000010292	7
ENSG00000010295	2
ENSG00000010310	3
ENSG00000010318	4
ENSG00000010319	0
ENSG00000010322	3
ENSG00000010327	12
ENSG00000010361	27
ENSG00000010379	11
ENSG00000010404	2
ENSG00000010438	28
ENSG00000010539	1
ENSG00000010610	2
ENSG00000010626	8
ENSG00000010671	1
ENSG00000010704	8
ENSG00000010803	1
ENSG00000010810	2
ENSG00000010818	11
ENSG00000010932	3
ENSG00000011007	6
ENSG00000011009	19
ENSG00000011021	5
ENSG00000011028	9
ENSG00000011052	1
ENSG00000011083	41
ENSG00000011105	24
ENSG00000011114	66
ENSG00000011132	2
ENSG00000011143	8
ENSG00000011198	5
ENSG00000011201	4
ENSG00000011243	2
ENSG00000011258	16
ENSG00000011260	10
ENSG00000011275	3
ENSG00000011295	2
ENSG00000011304	14
ENSG00000011332	7
ENSG00000011347	3
ENSG00000011376	1
ENSG00000011405	23
ENSG00000011422	1
ENSG00000011426	19
ENSG00000011451	26
ENSG00000011454	1
ENSG00000011465	4
ENSG00000011478	9
ENSG00000011485	1
ENSG00000011523	2
ENSG00000011566	18
ENSG00000011590	61
ENSG00000011600	12
ENSG00000011638	1
ENSG00000011677	58
ENSG00000012048	6
ENSG00000012061	8
ENSG00000012124	61
ENSG00000012171	13
ENSG00000012174	30
ENSG00000012211	32
ENSG00000012223	2
ENSG00000012232	23
ENSG00000012504	6
ENSG00000012660	1
ENSG00000012779	12
ENSG00000012817	0
ENSG00000012822	1
ENSG00000012963	26
ENSG00000012983	2
ENSG00000013016	15
ENSG00000013275	9
ENSG00000013288	6
ENSG00000013293	3
ENSG00000013297	5
ENSG00000013306	53
ENSG00000013364	4
ENSG00000013374	1
ENSG00000013375	11
ENSG00000013392	5
ENSG00000013441	29
ENSG00000013503	5
ENSG00000013523	8
ENSG00000013561	25
ENSG00000013563	5
ENSG00000013573	38
ENSG00000013583	9
ENSG00000013588	1
ENSG00000013619	1
ENSG00000013725	2
ENSG00000013810	3
ENSG00000014123	5
ENSG00000014138	4
ENSG00000014164	16
ENSG00000014216	3
ENSG00000014257	1
ENSG00000014641	1
ENSG00000014824	4
ENSG00000014914	1
ENSG00000014919	19
ENSG00000015133	2
ENSG00000015153	7
ENSG00000015171	1
ENSG00000015285	1
ENSG00000015413	3
ENSG00000015475	1
ENSG00000015479	2
ENSG00000015520	3
ENSG00000015532	7
ENSG00000015568	2
ENSG00000015592	5
ENSG00000015676	7
ENSG00000016082	3
ENSG00000016391	66
ENSG00000016402	3
ENSG00000016490	3
ENSG00000016602	48
ENSG00000016864	3
ENSG00000017260	4
ENSG00000017427	1
ENSG00000017483	2
ENSG00000017797	2
ENSG00000018189	4
ENSG00000018236	6
ENSG00000018280	12
ENSG00000018408	13
ENSG00000018510	42
ENSG00000018607	0
ENSG00000018610	8
ENSG00000018625	5
ENSG00000018699	0
ENSG00000018869	4
ENSG00000019102	37
ENSG00000019144	4
ENSG00000019169	1
ENSG00000019186	10
ENSG00000019485	13
ENSG00000019505	3
ENSG00000019549	4
ENSG00000019582	2
ENSG00000019991	12
ENSG00000019995	5
ENSG00000020129	6
ENSG00000020181	4
ENSG00000020256	1
ENSG00000020426	1
ENSG00000020577	11
ENSG00000020633	2
ENSG00000020922	10
ENSG00000021300	6
ENSG00000021355	60
ENSG00000021461	0
ENSG00000021488	51
ENSG00000021574	25
ENSG00000021645	4
ENSG00000021762	1
ENSG00000021776	1
ENSG00000021826	51
ENSG00000021852	3
ENSG00000022267	5
ENSG00000022277	5
ENSG00000022355	3
ENSG00000022556	8
ENSG00000022567	1
ENSG00000022840	1
ENSG00000022976	32
ENSG00000023041	2
ENSG00000023171	6
ENSG00000023191	1
ENSG00000023228	5
ENSG00000023287	2
ENSG00000023318	7
ENSG00000023330	24
ENSG00000023445	11
ENSG00000023516	16
ENSG00000023572	21
ENSG00000023608	25
ENSG00000023697	4
ENSG00000023734	25
ENSG00000023839	7
ENSG00000023892	2
ENSG00000023902	1
ENSG00000023909	10
ENSG00000024048	7
ENSG00000024422	9
ENSG00000024526	10
ENSG00000024862	1
ENSG00000025039	1
ENSG00000025156	42
ENSG00000025293	2
ENSG00000025423	0
ENSG00000025434	8
ENSG00000025708	1
ENSG00000025770	2
ENSG00000025772	5
ENSG00000025796	5
ENSG00000025800	1
ENSG00000026025	11
ENSG00000026103	1
ENSG00000026297	1
ENSG00000026508	3
ENSG00000026559	11
ENSG00000026652	1
ENSG00000026751	2
ENSG00000026950	2
ENSG00000027001	1
ENSG00000027075	2
ENSG00000027644	3
ENSG00000027697	12
ENSG00000027847	9
ENSG00000027869	2
ENSG00000028116	0
ENSG00000028137	1
ENSG00000028203	1
ENSG00000028277	1
ENSG00000028310	0
ENSG00000028528	7
ENSG00000028839	42
ENSG00000029153	18
ENSG00000029363	2
ENSG00000029364	1
ENSG00000029534	53
ENSG00000029559	17
ENSG00000029639	7
ENSG00000029725	6
ENSG00000029993	6
ENSG00000030066	9
ENSG00000030110	6
ENSG00000030304	5
ENSG00000030419	6
ENSG00000030582	12
ENSG00000031003	18
ENSG00000031081	1
ENSG00000031691	10
ENSG00000031698	5
ENSG00000031823	1
ENSG00000032219	2
ENSG00000032389	32
ENSG00000032444	10
ENSG00000032742	16
ENSG00000033011	35
ENSG00000033030	1
ENSG00000033050	13
ENSG00000033100	10
ENSG00000033122	2
ENSG00000033170	5
ENSG00000033178	5
ENSG00000033327	6
ENSG00000033627	2
ENSG00000033800	1
ENSG00000033867	30
ENSG00000034053	4
ENSG00000034152	1
ENSG00000034239	0
ENSG00000034510	31
ENSG00000034533	2
ENSG00000034677	5
ENSG00000034693	42
ENSG00000034713	7
ENSG00000034971	62
ENSG00000035115	3
ENSG00000035141	30
ENSG00000035403	11
ENSG00000035499	10
ENSG00000035664	5
ENSG00000035681	3
ENSG00000035687	25
ENSG00000035720	2
ENSG00000035862	22
ENSG00000035928	5
ENSG00000036054	42
ENSG00000036257	5
ENSG00000036448	2
ENSG00000036473	0
ENSG00000036530	4
ENSG00000036549	33
ENSG00000036565	3
ENSG00000036672	4
ENSG00000036828	3
ENSG00000037042	8
ENSG00000037241	7
ENSG00000037280	38
ENSG00000037474	3
ENSG00000037637	1
ENSG00000037749	18
ENSG00000037757	2
ENSG00000037897	7
ENSG00000037965	8
ENSG00000038002	7
ENSG00000038210	4
ENSG00000038219	0
ENSG00000038274	2
ENSG00000038295	5
ENSG00000038358	11
ENSG00000038382	1
ENSG00000038427	12
ENSG00000038532	2
ENSG00000038945	1
ENSG00000039068	4
ENSG00000039123	7
ENSG00000039139	2
ENSG00000039319	25
ENSG00000039523	11
ENSG00000039537	3
ENSG00000039560	1
ENSG00000039600	1
ENSG00000039650	7
ENSG00000039987	2
ENSG00000040199	1
ENSG00000040275	6
ENSG00000040341	8
ENSG00000040487	26
ENSG00000040531	1
ENSG00000040608	9
ENSG00000040633	1
ENSG00000040731	3
ENSG00000040933	1
ENSG00000041353	7
ENSG00000041357	10
ENSG00000041515	3
ENSG00000041802	1
ENSG00000041880	32
ENSG00000041982	5
ENSG00000041988	5
ENSG00000042062	6
ENSG00000042088	2
ENSG00000042286	9
ENSG00000042304	1
ENSG00000042317	40
ENSG00000042429	5
ENSG00000042445	8
ENSG00000042493	1
ENSG00000042753	22
ENSG00000042781	3
ENSG00000042813	0
ENSG00000042832	0
ENSG00000042980	1
ENSG00000043039	4
ENSG00000043093	18
ENSG00000043143	8
ENSG00000043355	8
ENSG00000043462	2
ENSG00000043514	1
ENSG00000043591	33
ENSG00000044012	3
ENSG00000044090	3
ENSG00000044115	1
ENSG00000044446	27
ENSG00000044459	10
ENSG00000044524	4
ENSG00000044574	5
ENSG00000046604	18
ENSG00000046647	2
ENSG00000046651	2
ENSG00000046653	5
ENSG00000046774	1
ENSG00000046889	5
ENSG00000047056	34
ENSG00000047188	2
ENSG00000047230	1
ENSG00000047249	1
ENSG00000047315	18
ENSG00000047346	1
ENSG00000047365	2
ENSG00000047410	2
ENSG00000047457	3
ENSG00000047578	7
ENSG00000047579	6
ENSG00000047597	15
ENSG00000047617	5
ENSG00000047621	34
ENSG00000047634	1
ENSG00000047644	7
ENSG00000047648	6
ENSG00000047662	5
ENSG00000047849	1
ENSG00000047932	10
ENSG00000047936	0
ENSG00000048028	2
ENSG00000048052	1
ENSG00000048140	1
ENSG00000048162	3
ENSG00000048342	7
ENSG00000048392	4
ENSG00000048405	2
ENSG00000048462	2
ENSG00000048471	61
ENSG00000048540	3
ENSG00000048544	18
ENSG00000048545	4
ENSG00000048649	2
ENSG00000048707	7
ENSG00000048740	1
ENSG00000048828	9
ENSG00000048991	27
ENSG00000049089	54
ENSG00000049130	25
ENSG00000049167	10
ENSG00000049192	5
ENSG00000049239	7
ENSG00000049245	5
ENSG00000049246	4
ENSG00000049247	29
ENSG00000049249	5
ENSG00000049283	4
ENSG00000049323	32
ENSG00000049449	24
ENSG00000049540	39
ENSG00000049541	7
ENSG00000049618	1
ENSG00000049656	7
ENSG00000049759	5
ENSG00000049768	2
ENSG00000049769	45
ENSG00000049860	7
ENSG00000049883	6
ENSG00000050030	3
ENSG00000050130	1
ENSG00000050165	4
ENSG00000050327	4
ENSG00000050344	5
ENSG00000050393	4
ENSG00000050405	5
ENSG00000050426	6
ENSG00000050438	0
ENSG00000050555	0
ENSG00000050628	3
ENSG00000050730	2
ENSG00000050748	1
ENSG00000050767	0
ENSG00000050820	13
ENSG00000051009	1
ENSG00000051108	11
ENSG00000051128	38
ENSG00000051180	3
ENSG00000051341	19
ENSG00000051382	14
ENSG00000051523	1
ENSG00000051596	3
ENSG00000051620	6
ENSG00000051825	4
ENSG00000052126	40
ENSG00000052344	4
ENSG00000052723	2
ENSG00000052749	35
ENSG00000052795	4
ENSG00000052802	18
ENSG00000052841	2
ENSG00000052850	6
ENSG00000053108	2
ENSG00000053254	1
ENSG00000053328	3
ENSG00000053371	1
ENSG00000053372	14
ENSG00000053438	3
ENSG00000053501	2
ENSG00000053524	6
ENSG00000053702	1
ENSG00000053747	9
ENSG00000053770	9
ENSG00000053900	13
ENSG00000053918	1
ENSG00000054116	9
ENSG00000054118	2
ENSG00000054148	10
ENSG00000054179	3
ENSG00000054219	2
ENSG00000054267	2
ENSG00000054277	10
ENSG00000054282	5
ENSG00000054356	3
ENSG00000054392	6
ENSG00000054523	5
ENSG00000054598	24
ENSG00000054611	1
ENSG00000054654	2
ENSG00000054690	3
ENSG00000054793	1
ENSG00000054796	76
ENSG00000054803	3
ENSG00000054938	6
ENSG00000054965	1
ENSG00000054967	1
ENSG00000054983	1
ENSG00000055044	2
ENSG00000055070	5
ENSG00000055118	3
ENSG00000055130	3
ENSG00000055147	8
ENSG00000055163	2
ENSG00000055208	5
ENSG00000055211	4
ENSG00000055332	69
ENSG00000055483	3
ENSG00000055609	2
ENSG00000055732	40
ENSG00000055813	1
ENSG00000055917	1
ENSG00000055950	7
ENSG00000055955	0
ENSG00000055957	3
ENSG00000056050	16
ENSG00000056097	2
ENSG00000056277	30
ENSG00000056291	3
ENSG00000056487	4
ENSG00000056558	11
ENSG00000056586	2
ENSG00000056736	3
ENSG00000056972	4
ENSG00000056998	1
ENSG00000057019	6
ENSG00000057149	3
ENSG00000057252	1
ENSG00000057294	4
ENSG00000057468	0
ENSG00000057593	3
ENSG00000057608	18
ENSG00000057657	1
ENSG00000057663	7
ENSG00000057704	6
ENSG00000057757	11
ENSG00000057935	1
ENSG00000058056	6
ENSG00000058063	2
ENSG00000058085	5
ENSG00000058091	6
ENSG00000058262	5
ENSG00000058272	2
ENSG00000058335	0
ENSG00000058404	3
ENSG00000058453	16
ENSG00000058600	8
ENSG00000058668	4
ENSG00000058673	5
ENSG00000058729	5
ENSG00000058799	3
ENSG00000058804	10
ENSG00000058866	4
ENSG00000059122	32
ENSG00000059145	4
ENSG00000059377	12
ENSG00000059378	55
ENSG00000059573	1
ENSG00000059588	19
ENSG00000059691	0
ENSG00000059728	12
ENSG00000059758	2
ENSG00000059769	18
ENSG00000059804	29
ENSG00000059915	3
ENSG00000060069	1
ENSG00000060138	11
ENSG00000060140	5
ENSG00000060237	6
ENSG00000060339	1
ENSG00000060491	19
ENSG00000060558	1
ENSG00000060566	3
ENSG00000060642	8
ENSG00000060656	4
ENSG00000060688	2
ENSG00000060709	3
ENSG00000060718	4
ENSG00000060749	2
ENSG00000060762	6
ENSG00000060971	1
ENSG00000060982	5
ENSG00000061273	34
ENSG00000061337	0
ENSG00000061455	0
ENSG00000061492	68
ENSG00000061656	1
ENSG00000061676	16
ENSG00000061794	19
ENSG00000061918	15
ENSG00000061936	0
ENSG00000061938	1
ENSG00000061987	9
ENSG00000062038	4
ENSG00000062096	1
ENSG00000062194	42
ENSG00000062282	6
ENSG00000062370	1
ENSG00000062485	7
ENSG00000062524	2
ENSG00000062582	31
ENSG00000062598	1
ENSG00000062650	2
ENSG00000062716	4
ENSG00000062725	16
ENSG00000062822	4
ENSG00000063015	3
ENSG00000063046	9
ENSG00000063127	37
ENSG00000063169	1
ENSG00000063176	3
ENSG00000063177	9
ENSG00000063180	7
ENSG00000063241	13
ENSG00000063244	9
ENSG00000063245	9
ENSG00000063322	4
ENSG00000063438	1
ENSG00000063515	0
ENSG00000063587	24
ENSG00000063601	23
ENSG00000063660	26
ENSG00000063761	7
ENSG00000063854	56
ENSG00000063978	0
ENSG00000064012	2
ENSG00000064042	6
ENSG00000064102	21
ENSG00000064115	25
ENSG00000064195	4
ENSG00000064199	8
ENSG00000064201	2
ENSG00000064205	32
ENSG00000064218	0
ENSG00000064225	6
ENSG00000064270	4
ENSG00000064300	5
ENSG00000064309	4
ENSG00000064313	3
ENSG00000064393	13
ENSG00000064419	3
ENSG00000064490	0
ENSG00000064545	39
ENSG00000064547	2
ENSG00000064601	15
ENSG00000064607	7
ENSG00000064651	10
ENSG00000064652	40
ENSG00000064655	1
ENSG00000064666	2
ENSG00000064687	2
ENSG00000064692	3
ENSG00000064703	7
ENSG00000064726	16
ENSG00000064763	1
ENSG00000064787	3
ENSG00000064835	20
ENSG00000064886	2
ENSG00000064932	0
ENSG00000064933	7
ENSG00000064961	35
ENSG00000064989	23
ENSG00000064995	4
ENSG00000064999	5
ENSG00000065000	5
ENSG00000065029	2
ENSG00000065054	1
ENSG00000065057	32
ENSG00000065060	5
ENSG00000065135	8
ENSG00000065150	25
ENSG00000065154	16
ENSG00000065183	22
ENSG00000065243	5
ENSG00000065268	2
ENSG00000065308	5
ENSG00000065320	5
ENSG00000065325	19
ENSG00000065328	37
ENSG00000065357	2
ENSG00000065361	3
ENSG00000065371	73
ENSG00000065413	2
ENSG00000065427	11
ENSG00000065457	19
ENSG00000065485	3
ENSG00000065491	5
ENSG00000065518	7
ENSG00000065526	2
ENSG00000065534	15
ENSG00000065548	45
ENSG00000065559	28
ENSG00000065600	9
ENSG00000065609	3
ENSG00000065613	18
ENSG00000065615	1
ENSG00000065618	4
ENSG00000065621	3
ENSG00000065665	8
ENSG00000065675	2
ENSG00000065717	3
ENSG00000065802	5
ENSG00000065809	18
ENSG00000065833	30
ENSG00000065882	6
ENSG00000065883	2
ENSG00000065911	50
ENSG00000065923	6
ENSG00000065970	11
ENSG00000065978	24
ENSG00000065989	1
ENSG00000066027	7
ENSG00000066032	3
ENSG00000066044	14
ENSG00000066056	1
ENSG00000066084	5
ENSG00000066117	1
ENSG00000066135	26
ENSG00000066136	1
ENSG00000066185	17
ENSG00000066230	32
ENSG00000066248	27
ENSG00000066279	10
ENSG00000066294	1
ENSG00000066322	4
ENSG00000066336	12
ENSG00000066379	6
ENSG00000066382	3
ENSG00000066405	3
ENSG00000066422	9
ENSG00000066427	2
ENSG00000066455	18
ENSG00000066468	3
ENSG00000066557	16
ENSG00000066583	5
ENSG00000066629	8
ENSG00000066651	4
ENSG00000066654	2
ENSG00000066697	24
ENSG00000066735	13
ENSG00000066739	1
ENSG00000066777	0
ENSG00000066813	0
ENSG00000066827	0
ENSG00000066855	9
ENSG00000066923	1
ENSG00000066926	23
ENSG00000066933	3
ENSG00000067048	0
ENSG00000067057	14
ENSG00000067064	40
ENSG00000067066	2
ENSG00000067082	2
ENSG00000067113	28
ENSG00000067141	1
ENSG00000067167	10
ENSG00000067177	6
ENSG00000067182	7
ENSG00000067191	34
ENSG00000067208	1
ENSG00000067221	5
ENSG00000067225	6
ENSG00000067248	9
ENSG00000067334	2
ENSG00000067365	1
ENSG00000067369	1
ENSG00000067445	3
ENSG00000067533	23
ENSG00000067560	1
ENSG00000067596	4
ENSG00000067601	5
ENSG00000067606	4
ENSG00000067646	5
ENSG00000067704	10
ENSG00000067715	8
ENSG00000067798	3
ENSG00000067829	1
ENSG00000067836	10
ENSG00000067840	4
ENSG00000067842	0
ENSG00000067900	7
ENSG00000067955	1
ENSG00000067992	2
ENSG00000068001	3
ENSG00000068024	1
ENSG00000068028	2
ENSG00000068078	3
ENSG00000068079	55
ENSG00000068097	4
ENSG00000068120	8
ENSG00000068137	1
ENSG00000068305	1
ENSG00000068308	31
ENSG00000068323	13
ENSG00000068354	2
ENSG00000068366	7
ENSG00000068383	11
ENSG00000068394	35
ENSG00000068400	8
ENSG00000068438	35
ENSG00000068489	77
ENSG00000068615	3
ENSG00000068650	4
ENSG00000068654	28
ENSG00000068697	4
ENSG00000068724	1
ENSG00000068745	36
ENSG00000068781	0
ENSG00000068784	2
ENSG00000068796	7
ENSG00000068831	2
ENSG00000068878	5
ENSG00000068885	1
ENSG00000068903	1
ENSG00000068912	16
ENSG00000068971	6
ENSG00000068976	0
ENSG00000068985	7
ENSG00000069011	9
ENSG00000069018	3
ENSG00000069020	0
ENSG00000069122	0
ENSG00000069188	60
ENSG00000069206	64
ENSG00000069248	0
ENSG00000069275	2
ENSG00000069329	30
ENSG00000069345	14
ENSG00000069399	4
ENSG00000069424	2
ENSG00000069431	3
ENSG00000069482	5
ENSG00000069493	2
ENSG00000069509	1
ENSG00000069535	3
ENSG00000069667	2
ENSG00000069696	0
ENSG00000069702	2
ENSG00000069764	3
ENSG00000069812	5
ENSG00000069849	25
ENSG00000069869	10
ENSG00000069943	26
ENSG00000069956	18
ENSG00000069966	6
ENSG00000069974	1
ENSG00000069998	1
ENSG00000070010	5
ENSG00000070018	1
ENSG00000070019	3
ENSG00000070031	3
ENSG00000070047	5
ENSG00000070061	30
ENSG00000070081	3
ENSG00000070087	1
ENSG00000070159	22
ENSG00000070182	5
ENSG00000070190	6
ENSG00000070193	3
ENSG00000070214	10
ENSG00000070269	2
ENSG00000070366	45
ENSG00000070367	25
ENSG00000070371	6
ENSG00000070388	18
ENSG00000070404	7
ENSG00000070413	37
ENSG00000070423	2
ENSG00000070444	9
ENSG00000070476	2
ENSG00000070495	29
ENSG00000070501	1
ENSG00000070526	3
ENSG00000070540	5
ENSG00000070601	1
ENSG00000070610	1
ENSG00000070614	23
ENSG00000070669	50
ENSG00000070718	27
ENSG00000070729	0
ENSG00000070731	4
ENSG00000070748	41
ENSG00000070756	31
ENSG00000070759	2
ENSG00000070761	29
ENSG00000070770	24
ENSG00000070778	1
ENSG00000070785	2
ENSG00000070808	0
ENSG00000070814	7
ENSG00000070831	4
ENSG00000070882	0
ENSG00000070886	0
ENSG00000070915	1
ENSG00000070950	3
ENSG00000070961	39
ENSG00000070985	3
ENSG00000071051	6
ENSG00000071054	5
ENSG00000071073	2
ENSG00000071082	14
ENSG00000071127	11
ENSG00000071189	1
ENSG00000071203	58
ENSG00000071205	5
ENSG00000071242	5
ENSG00000071243	2
ENSG00000071246	7
ENSG00000071282	1
ENSG00000071462	9
ENSG00000071537	0
ENSG00000071539	6
ENSG00000071553	6
ENSG00000071564	2
ENSG00000071575	2
ENSG00000071626	24
ENSG00000071655	13
ENSG00000071677	0
ENSG00000071794	10
ENSG00000071859	9
ENSG00000071889	32
ENSG00000071894	9
ENSG00000071909	72
ENSG00000071967	6
ENSG00000071991	6
ENSG00000071994	11
ENSG00000072041	8
ENSG00000072042	1
ENSG00000072062	1
ENSG00000072071	3
ENSG00000072080	16
ENSG00000072110	14
ENSG00000072121	4
ENSG00000072133	35
ENSG00000072134	7
ENSG00000072135	1
ENSG00000072163	6
ENSG00000072182	4
ENSG00000072195	3
ENSG00000072201	3
ENSG00000072210	6
ENSG00000072274	7
ENSG00000072310	9
ENSG00000072315	1
ENSG00000072364	11
ENSG00000072401	16
ENSG00000072415	1
ENSG00000072422	2
ENSG00000072501	4
ENSG00000072506	31
ENSG00000072518	1
ENSG00000072571	6
ENSG00000072609	56
ENSG00000072657	5
ENSG00000072682	1
ENSG00000072694	61
ENSG00000072736	2
ENSG00000072756	6
ENSG00000072778	1
ENSG00000072786	2
ENSG00000072803	18
ENSG00000072818	2
ENSG00000072832	5
ENSG00000072840	28
ENSG00000072849	7
ENSG00000072858	2
ENSG00000072864	4
ENSG00000072952	15
ENSG00000072954	6
ENSG00000072958	1
ENSG00000073008	1
ENSG00000073050	32
ENSG00000073060	7
ENSG00000073067	0
ENSG00000073111	7
ENSG00000073146	5
ENSG00000073150	33
ENSG00000073169	1
ENSG00000073282	8
ENSG00000073331	3
ENSG00000073350	36
ENSG00000073417	19
ENSG00000073464	3
ENSG00000073536	8
ENSG00000073578	2
ENSG00000073584	7
ENSG00000073598	0
ENSG00000073605	13
ENSG00000073614	2
ENSG00000073670	8
ENSG00000073711	5
ENSG00000073712	24
ENSG00000073734	1
ENSG00000073737	1
ENSG00000073754	15
ENSG00000073756	4
ENSG00000073792	5
ENSG00000073803	34
ENSG00000073849	2
ENSG00000073861	2
ENSG00000073910	3
ENSG00000073921	24
ENSG00000073969	27
ENSG00000074047	45
ENSG00000074054	0
ENSG00000074071	31
ENSG00000074181	4
ENSG00000074201	22
ENSG00000074211	7
ENSG00000074219	1
ENSG00000074266	10
ENSG00000074276	3
ENSG00000074317	0
ENSG00000074319	14
ENSG00000074356	0
ENSG00000074370	2
ENSG00000074410	6
ENSG00000074416	15
ENSG00000074527	6
ENSG00000074582	0
ENSG00000074590	1
ENSG00000074603	2
ENSG00000074621	7
ENSG00000074657	24
ENSG00000074660	1
ENSG00000074695	5
ENSG00000074696	30
ENSG00000074706	2
ENSG00000074755	6
ENSG00000074771	17
ENSG00000074800	37
ENSG00000074803	0
ENSG00000074842	1
ENSG00000074855	36
ENSG00000074935	11
ENSG00000074964	3
ENSG00000074966	2
ENSG00000075035	1
ENSG00000075043	5
ENSG00000075073	1
ENSG00000075089	21
ENSG00000075131	19
ENSG00000075142	3
ENSG00000075151	34
ENSG00000075188	10
ENSG00000075213	1
ENSG00000075218	7
ENSG00000075223	6
ENSG00000075234	2
ENSG00000075239	1
ENSG00000075240	0
ENSG00000075275	7
ENSG00000075290	0
ENSG00000075292	0
ENSG00000075303	19
ENSG00000075336	6
ENSG00000075340	8
ENSG00000075388	0
ENSG00000075391	1
ENSG00000075399	33
ENSG00000075407	3
ENSG00000075413	23
ENSG00000075415	30
ENSG00000075420	11
ENSG00000075426	3
ENSG00000075429	1
ENSG00000075461	1
ENSG00000075539	2
ENSG00000075568	5
ENSG00000075618	13
ENSG00000075624	1
ENSG00000075643	6
ENSG00000075651	8
ENSG00000075673	4
ENSG00000075702	7
ENSG00000075711	42
ENSG00000075785	5
ENSG00000075790	16
ENSG00000075826	1
ENSG00000075856	7
ENSG00000075884	2
ENSG00000075886	2
ENSG00000075891	5
ENSG00000075914	66
ENSG00000075945	5
ENSG00000075975	11
ENSG00000076003	6
ENSG00000076043	5
ENSG00000076053	7
ENSG00000076067	4
ENSG00000076108	26
ENSG00000076201	24
ENSG00000076242	8
ENSG00000076248	19
ENSG00000076258	0
ENSG00000076321	3
ENSG00000076344	8
ENSG00000076351	1
ENSG00000076356	4
ENSG00000076382	6
ENSG00000076513	6
ENSG00000076554	1
ENSG00000076555	7
ENSG00000076604	5
ENSG00000076641	1
ENSG00000076650	23
ENSG00000076662	1
ENSG00000076685	30
ENSG00000076706	51
ENSG00000076716	4
ENSG00000076770	2
ENSG00000076826	3
ENSG00000076864	3
ENSG00000076924	5
ENSG00000076928	2
ENSG00000076944	12
ENSG00000076984	0
ENSG00000077009	5
ENSG00000077044	8
ENSG00000077063	4
ENSG00000077080	3
ENSG00000077092	6
ENSG00000077097	25
ENSG00000077147	16
ENSG00000077150	11
ENSG00000077152	19
ENSG00000077157	1
ENSG00000077232	5
ENSG00000077235	1
ENSG00000077238	2
ENSG00000077254	7
ENSG00000077264	3
ENSG00000077274	3
ENSG00000077279	3
ENSG00000077312	31
ENSG00000077327	3
ENSG00000077348	4
ENSG00000077380	26
ENSG00000077420	2
ENSG00000077454	2
ENSG00000077458	9
ENSG00000077463	13
ENSG00000077498	43
ENSG00000077514	4
ENSG00000077522	4
ENSG00000077549	1
ENSG00000077585	16
ENSG00000077616	3
ENSG00000077684	37
ENSG00000077713	6
ENSG00000077721	7
ENSG00000077782	1
ENSG00000077800	27
ENSG00000077935	4
ENSG00000077942	26
ENSG00000077943	3
ENSG00000077984	1
ENSG00000078018	5
ENSG00000078043	8
ENSG00000078053	3
ENSG00000078061	1
ENSG00000078070	67
ENSG00000078081	4
ENSG00000078098	5
ENSG00000078114	5
ENSG00000078124	12
ENSG00000078140	5
ENSG00000078142	4
ENSG00000078177	7
ENSG00000078237	1
ENSG00000078246	1
ENSG00000078269	13
ENSG00000078295	3
ENSG00000078304	2
ENSG00000078328	2
ENSG00000078369	5
ENSG00000078399	4
ENSG00000078401	24
ENSG00000078403	0
ENSG00000078487	4
ENSG00000078549	11
ENSG00000078579	4
ENSG00000078589	2
ENSG00000078596	2
ENSG00000078618	5
ENSG00000078668	4
ENSG00000078674	1
ENSG00000078687	0
ENSG00000078699	2
ENSG00000078725	3
ENSG00000078747	2
ENSG00000078795	1
ENSG00000078804	3
ENSG00000078808	10
ENSG00000078814	1
ENSG00000078898	0
ENSG00000078900	1
ENSG00000078902	1
ENSG00000078967	1
ENSG00000079101	3
ENSG00000079102	3
ENSG00000079112	3
ENSG00000079134	33
ENSG00000079150	1
ENSG00000079156	24
ENSG00000079215	4
ENSG00000079246	7
ENSG00000079257	19
ENSG00000079263	2
ENSG00000079277	19
ENSG00000079308	53
ENSG00000079313	6
ENSG00000079332	3
ENSG00000079335	2
ENSG00000079337	54
ENSG00000079385	3
ENSG00000079387	25
ENSG00000079393	4
ENSG00000079432	9
ENSG00000079435	77
ENSG00000079459	13
ENSG00000079462	9
ENSG00000079482	0
ENSG00000079557	0
ENSG00000079616	4
ENSG00000079689	3
ENSG00000079691	1
ENSG00000079739	8
ENSG00000079785	25
ENSG00000079805	1
ENSG00000079819	24
ENSG00000079841	4
ENSG00000079931	39
ENSG00000079950	7
ENSG00000079974	0
ENSG00000079999	9
ENSG00000080007	5
ENSG00000080031	13
ENSG00000080166	2
ENSG00000080189	2
ENSG00000080200	1
ENSG00000080224	3
ENSG00000080293	3
ENSG00000080298	2
ENSG00000080345	2
ENSG00000080371	24
ENSG00000080493	3
ENSG00000080503	34
ENSG00000080511	0
ENSG00000080546	8
ENSG00000080561	1
ENSG00000080572	1
ENSG00000080573	5
ENSG00000080603	9
ENSG00000080608	25
ENSG00000080618	1
ENSG00000080644	0
ENSG00000080709	4
ENSG00000080802	0
ENSG00000080815	9
ENSG00000080819	8
ENSG00000080822	2
ENSG00000080823	7
ENSG00000080824	7
ENSG00000080839	4
ENSG00000080845	5
ENSG00000080854	0
ENSG00000080910	1
ENSG00000080947	0
ENSG00000080986	10
ENSG00000081014	25
ENSG00000081019	2
ENSG00000081026	1
ENSG00000081041	4
ENSG00000081051	3
ENSG00000081052	7
ENSG00000081059	2
ENSG00000081087	42
ENSG00000081138	2
ENSG00000081148	5
ENSG00000081154	1
ENSG00000081177	1
ENSG00000081181	4
ENSG00000081189	1
ENSG00000081237	1
ENSG00000081248	3
ENSG00000081277	4
ENSG00000081307	5
ENSG00000081320	1
ENSG00000081377	28
ENSG00000081386	1
ENSG00000081479	3
ENSG00000081665	2
ENSG00000081692	0
ENSG00000081721	45
ENSG00000081760	9
ENSG00000081791	5
ENSG00000081800	23
ENSG00000081803	5
ENSG00000081818	3
ENSG00000081842	3
ENSG00000081853	23
ENSG00000081870	3
ENSG00000081913	1
ENSG00000081923	1
ENSG00000081985	2
ENSG00000082014	4
ENSG00000082068	0
ENSG00000082074	2
ENSG00000082126	1
ENSG00000082146	53
ENSG00000082153	11
ENSG00000082175	0
ENSG00000082196	3
ENSG00000082212	9
ENSG00000082213	25
ENSG00000082258	23
ENSG00000082269	4
ENSG00000082293	1
ENSG00000082397	37
ENSG00000082438	4
ENSG00000082458	4
ENSG00000082482	5
ENSG00000082497	5
ENSG00000082512	2
ENSG00000082515	4
ENSG00000082516	6
ENSG00000082556	3
ENSG00000082641	24
ENSG00000082684	1
ENSG00000082701	24
ENSG00000082781	7
ENSG00000082805	2
ENSG00000082898	21
ENSG00000082996	1
ENSG00000083067	1
ENSG00000083093	30
ENSG00000083097	3
ENSG00000083099	42
ENSG00000083123	3
ENSG00000083168	2
ENSG00000083223	1
ENSG00000083290	7
ENSG00000083307	5
ENSG00000083312	22
ENSG00000083444	36
ENSG00000083454	1
ENSG00000083457	7
ENSG00000083520	42
ENSG00000083535	7
ENSG00000083544	0
ENSG00000083635	18
ENSG00000083642	2
ENSG00000083720	2
ENSG00000083750	4
ENSG00000083782	4
ENSG00000083799	2
ENSG00000083807	32
ENSG00000083812	2
ENSG00000083814	2
ENSG00000083817	14
ENSG00000083828	2
ENSG00000083838	9
ENSG00000083844	2
ENSG00000083845	7
ENSG00000083857	1
ENSG00000083896	5
ENSG00000083937	25
ENSG00000084070	60
ENSG00000084072	10
ENSG00000084073	16
ENSG00000084090	1
ENSG00000084092	5
ENSG00000084093	2
ENSG00000084110	12
ENSG00000084112	7
ENSG00000084207	9
ENSG00000084234	4
ENSG00000084444	1
ENSG00000084453	6
ENSG00000084463	7
ENSG00000084623	13
ENSG00000084628	11
ENSG00000084636	14
ENSG00000084652	36
ENSG00000084674	3
ENSG00000084676	1
ENSG00000084693	7
ENSG00000084710	7
ENSG00000084731	8
ENSG00000084733	25
ENSG00000084734	4
ENSG00000084754	3
ENSG00000084764	36
ENSG00000084774	7
ENSG00000085063	40
ENSG00000085117	1
ENSG00000085185	1
ENSG00000085224	2
ENSG00000085231	21
ENSG00000085265	12
ENSG00000085274	2
ENSG00000085276	4
ENSG00000085365	16
ENSG00000085377	42
ENSG00000085382	7
ENSG00000085415	11
ENSG00000085433	7
ENSG00000085449	2
ENSG00000085465	5
ENSG00000085511	0
ENSG00000085514	12
ENSG00000085552	3
ENSG00000085563	2
ENSG00000085644	9
ENSG00000085662	7
ENSG00000085719	1
ENSG00000085721	0
ENSG00000085733	1
ENSG00000085741	23
ENSG00000085760	22
ENSG00000085788	9
ENSG00000085831	3
ENSG00000085832	6
ENSG00000085840	19
ENSG00000085871	3
ENSG00000085872	21
ENSG00000085978	23
ENSG00000085982	33
ENSG00000085998	36
ENSG00000085999	0
ENSG00000086015	1
ENSG00000086061	1
ENSG00000086062	19
ENSG00000086065	18
ENSG00000086102	2
ENSG00000086159	2
ENSG00000086189	3
ENSG00000086200	7
ENSG00000086205	0
ENSG00000086232	37
ENSG00000086288	1
ENSG00000086289	6
ENSG00000086300	12
ENSG00000086475	1
ENSG00000086504	32
ENSG00000086506	53
ENSG00000086544	11
ENSG00000086548	3
ENSG00000086570	5
ENSG00000086589	2
ENSG00000086598	11
ENSG00000086619	3
ENSG00000086666	30
ENSG00000086696	3
ENSG00000086712	30
ENSG00000086717	0
ENSG00000086730	12
ENSG00000086758	22
ENSG00000086827	18
ENSG00000086848	33
ENSG00000086967	3
ENSG00000086991	5
ENSG00000087008	0
ENSG00000087053	5
ENSG00000087074	29
ENSG00000087076	13
ENSG00000087077	13
ENSG00000087085	4
ENSG00000087086	7
ENSG00000087087	2
ENSG00000087088	1
ENSG00000087095	1
ENSG00000087111	14
ENSG00000087116	60
ENSG00000087128	5
ENSG00000087152	1
ENSG00000087157	1
ENSG00000087191	9
ENSG00000087206	0
ENSG00000087237	15
ENSG00000087245	5
ENSG00000087250	46
ENSG00000087253	12
ENSG00000087258	3
ENSG00000087263	8
ENSG00000087266	1
ENSG00000087269	22
ENSG00000087274	2
ENSG00000087299	1
ENSG00000087301	3
ENSG00000087302	1
ENSG00000087303	5
ENSG00000087338	4
ENSG00000087365	9
ENSG00000087448	6
ENSG00000087460	3
ENSG00000087470	1
ENSG00000087494	8
ENSG00000087495	4
ENSG00000087502	18
ENSG00000087510	1
ENSG00000087586	6
ENSG00000087589	6
ENSG00000087842	6
ENSG00000087884	1
ENSG00000087903	1
ENSG00000087995	6
ENSG00000088002	0
ENSG00000088035	1
ENSG00000088038	0
ENSG00000088053	15
ENSG00000088179	2
ENSG00000088205	11
ENSG00000088247	13
ENSG00000088256	1
ENSG00000088298	1
ENSG00000088305	1
ENSG00000088320	20
ENSG00000088325	6
ENSG00000088356	5
ENSG00000088367	9
ENSG00000088386	3
ENSG00000088387	4
ENSG00000088448	5
ENSG00000088451	5
ENSG00000088538	26
ENSG00000088543	38
ENSG00000088682	7
ENSG00000088726	6
ENSG00000088727	0
ENSG00000088756	4
ENSG00000088766	10
ENSG00000088808	45
ENSG00000088812	6
ENSG00000088826	8
ENSG00000088827	12
ENSG00000088832	4
ENSG00000088833	31
ENSG00000088836	14
ENSG00000088854	1
ENSG00000088876	6
ENSG00000088881	3
ENSG00000088882	4
ENSG00000088888	6
ENSG00000088899	36
ENSG00000088926	4
ENSG00000088930	10
ENSG00000088970	3
ENSG00000088986	22
ENSG00000088992	1
ENSG00000089006	10
ENSG00000089009	22
ENSG00000089012	2
ENSG00000089022	2
ENSG00000089041	1
ENSG00000089048	19
ENSG00000089050	19
ENSG00000089053	2
ENSG00000089057	6
ENSG00000089060	1
ENSG00000089063	10
ENSG00000089091	8
ENSG00000089094	3
ENSG00000089101	0
ENSG00000089116	11
ENSG00000089123	2
ENSG00000089127	55
ENSG00000089154	8
ENSG00000089157	14
ENSG00000089159	1
ENSG00000089163	38
ENSG00000089169	53
ENSG00000089177	7
ENSG00000089195	3
ENSG00000089199	3
ENSG00000089220	22
ENSG00000089225	5
ENSG00000089234	2
ENSG00000089248	36
ENSG00000089250	2
ENSG00000089280	1
ENSG00000089289	6
ENSG00000089327	35
ENSG00000089335	10
ENSG00000089351	7
ENSG00000089356	3
ENSG00000089472	3
ENSG00000089486	5
ENSG00000089505	4
ENSG00000089558	34
ENSG00000089597	1
ENSG00000089639	1
ENSG00000089682	4
ENSG00000089685	7
ENSG00000089692	2
ENSG00000089693	14
ENSG00000089723	0
ENSG00000089737	16
ENSG00000089775	2
ENSG00000089818	6
ENSG00000089820	2
ENSG00000089847	0
ENSG00000089876	1
ENSG00000089902	1
ENSG00000089916	8
ENSG00000090006	28
ENSG00000090013	4
ENSG00000090020	5
ENSG00000090054	13
ENSG00000090060	25
ENSG00000090061	1
ENSG00000090097	4
ENSG00000090104	2
ENSG00000090238	2
ENSG00000090263	6
ENSG00000090266	4
ENSG00000090273	11
ENSG00000090316	10
ENSG00000090339	11
ENSG00000090372	21
ENSG00000090376	12
ENSG00000090382	1
ENSG00000090402	3
ENSG00000090432	35
ENSG00000090447	8
ENSG00000090470	7
ENSG00000090487	4
ENSG00000090512	0
ENSG00000090520	5
ENSG00000090530	1
ENSG00000090534	3
ENSG00000090539	4
ENSG00000090554	2
ENSG00000090565	13
ENSG00000090581	1
ENSG00000090612	0
ENSG00000090615	13
ENSG00000090621	1
ENSG00000090659	23
ENSG00000090661	3
ENSG00000090674	1
ENSG00000090686	1
ENSG00000090776	5
ENSG00000090857	22
ENSG00000090861	9
ENSG00000090863	2
ENSG00000090889	6
ENSG00000090905	2
ENSG00000090924	7
ENSG00000090932	7
ENSG00000090971	13
ENSG00000090975	4
ENSG00000090989	18
ENSG00000091009	11
ENSG00000091010	0
ENSG00000091039	2
ENSG00000091073	31
ENSG00000091106	12
ENSG00000091127	10
ENSG00000091128	1
ENSG00000091129	6
ENSG00000091136	1
ENSG00000091137	0
ENSG00000091138	3
ENSG00000091140	30
ENSG00000091157	2
ENSG00000091164	18
ENSG00000091181	2
ENSG00000091262	3
ENSG00000091317	13
ENSG00000091409	5
ENSG00000091428	3
ENSG00000091436	10
ENSG00000091482	4
ENSG00000091483	25
ENSG00000091490	0
ENSG00000091513	7
ENSG00000091527	11
ENSG00000091536	6
ENSG00000091542	3
ENSG00000091583	3
ENSG00000091592	2
ENSG00000091622	28
ENSG00000091640	21
ENSG00000091651	37
ENSG00000091656	7
ENSG00000091664	3
ENSG00000091704	3
ENSG00000091732	7
ENSG00000091831	2
ENSG00000091844	40
ENSG00000091879	3
ENSG00000091947	28
ENSG00000091972	3
ENSG00000091986	3
ENSG00000092009	12
ENSG00000092010	2
ENSG00000092020	1
ENSG00000092036	4
ENSG00000092051	12
ENSG00000092054	34
ENSG00000092067	1
ENSG00000092068	3
ENSG00000092094	2
ENSG00000092096	3
ENSG00000092098	5
ENSG00000092108	5
ENSG00000092140	19
ENSG00000092148	23
ENSG00000092199	3
ENSG00000092200	4
ENSG00000092201	37
ENSG00000092203	2
ENSG00000092208	10
ENSG00000092295	5
ENSG00000092330	2
ENSG00000092345	0
ENSG00000092377	3
ENSG00000092421	3
ENSG00000092439	30
ENSG00000092445	27
ENSG00000092470	10
ENSG00000092529	1
ENSG00000092531	1
ENSG00000092607	11
ENSG00000092621	50
ENSG00000092758	54
ENSG00000092820	6
ENSG00000092841	5
ENSG00000092847	6
ENSG00000092850	3
ENSG00000092853	19
ENSG00000092871	3
ENSG00000092929	1
ENSG00000092931	4
ENSG00000092964	9
ENSG00000092969	16
ENSG00000092978	1
ENSG00000093000	2
ENSG00000093009	8
ENSG00000093010	1
ENSG00000093072	1
ENSG00000093134	12
ENSG00000093144	1
ENSG00000093167	11
ENSG00000093183	5
ENSG00000093217	6
ENSG00000094631	3
ENSG00000094661	1
ENSG00000094755	15
ENSG00000094804	19
ENSG00000094841	5
ENSG00000094880	30
ENSG00000094914	4
ENSG00000094916	1
ENSG00000094963	0
ENSG00000094975	5
ENSG00000095002	10
ENSG00000095015	1
ENSG00000095059	2
[truncated: 19,171 more rows]
