# Supplementary material for: Molecular signatures in the progression of COVID-19 severity
Source: Sci Rep. 2022 Dec 21;12:22058. doi: 10.1038/s41598-022-26657-2 (PMC9768786; doi:10.1038/s41598-022-26657-2)
Supplement: Supplementary file 1 — Supplementary Tables. [file 41598_2022_26657_MOESM1_ESM.zip › Supp Files/Table S5.xlsx]

## Sheet: ModerateVsHealthy
Table S5: DEG enrichment analysis for each of the 77 co-expression modules in Moderate COVID-19 vs. Healthy.
Module	Observed_DEGs	Expected_DEGs	Fold_Change	Fisher_Test
1	251	214.253	1.17151	9.8114e-05			Modules enriched in DEGs : Highlighted in green
2	95	157.288	0.603986	1.12553e-06
3	167	134.444	1.24215	0.000108929
4	113	104.762	1.07864	0.103966
5	92	91.3757	1.00683	0.419076
6	111	72.3876	1.53341	2.00696e-07
7	70	60.6746	1.1537	0.0676144
8	35	35.2116	0.993989	0.648235
9	13	31.6468	0.410784	0.00068892
10	42	25.5357	1.64476	0.000355901
11	26	25.0992	1.03589	0.588602
12	55	23.4987	2.34056	3.42607e-10
13	12	17.5331	0.684421	0.303626
14	4	15.4233	0.259348	0.00218586
15	54	15.205	3.55146	4.81915e-18
16	4	14.4048	0.277686	0.00407597
17	1	14.2593	0.0701299	2.41012e-05
18	5	14.2593	0.350649	0.0143568
19	34	12.7315	2.67055	2.20179e-08
20	3	12.4405	0.241148	0.00525284
21	3	11.422	0.262652	0.00993443
22	6	11.3492	0.528671	0.197732
23	14	11.0582	1.26603	0.253532
24	11	10.3307	1.06479	0.614249
25	7	9.96693	0.702322	0.606947
26	4	9.38492	0.426216	0.112077
27	16	8.80291	1.81758	0.00968949
28	7	8.58466	0.815408	0.855057
29	9	8.5119	1.05734	0.710245
30	10	8.5119	1.17483	0.457183
31	4	8.00265	0.499835	0.251703
32	8	8.00265	0.999669	0.848059
33	5	7.71164	0.64837	0.55897
34	7	7.49339	0.934157	1
35	2	7.49339	0.266902	0.0479073
36	4	7.20238	0.555372	0.418713
37	8	6.76587	1.1824	0.412049
38	7	6.03836	1.15926	0.509261
39	5	5.82011	0.859091	1
40	6	5.45635	1.09964	0.642417
41	3	5.09259	0.589091	0.630458
42	0	5.01984	0	0.0142542
43	0	4.58333	0	0.021371
44	1	4.51058	0.221701	0.127868
45	2	4.29233	0.465948	0.436518
46	3	4.14683	0.723445	1
47	1	4.14683	0.241148	0.183262
48	1	3.63757	0.274909	0.259017
49	1	3.56481	0.280519	0.258323
50	5	3.41931	1.46228	0.248482
51	5	3.27381	1.52727	0.229759
52	14	3.20106	4.37355	6.82956e-07
53	24	3.12831	7.67188	1.7211e-17
54	2	3.05556	0.654545	1
55	12	2.9828	4.02306	1.12897e-05
56	6	2.9828	2.01153	0.0565676
57	0	2.91005	0	0.111207
58	1	2.76455	0.361722	0.516358
59	1	2.76455	0.361722	0.516358
60	6	2.61905	2.29091	0.0325407
61	1	2.61905	0.381818	0.514139
62	3	2.5463	1.17818	0.512301
63	1	2.5463	0.392727	0.730228
64	2	2.5463	0.785455	1
65	0	2.47354	0	0.168892
66	2	2.32804	0.859091	1
67	1	2.18254	0.458182	0.719791
68	0	1.96429	0	0.256721
69	11	1.96429	5.6	6.36888e-07
70	1	1.81878	0.549818	1
71	0	1.74603	0	0.405347
72	4	1.74603	2.29091	0.0756438
73	1	1.67328	0.597628	1
74	0	1.67328	0	0.400772
75	0	1.60053	0	0.397551
76	0	1.52778	0	0.395822
77	0	1.52778	0	0.395822

## Sheet: Moderate_LDEG_Percent
Table S5: Percentage of DEG+LDEG for each of the 77 modules in Moderate COVID-19 vs. Healthy.
Module	DEG_Count	LDEG_Count	Total_DEG_Count	Module_Gene_Count	(DEG+LDEG)% In Module	DEG% In Module
1	251	162	413	2945	0.140238	0.0852292		Module = Module Number.
2	95	109	204	2162	0.0943571	0.0439408		DEG_Count = Genes that are considered differentially expressing using fold-change greater than or equal to 2 and p-value lass than or equal to 0.05.
3	167	319	486	1848	0.262987	0.090368		LDEG_Count = Genes that are 2-fold or more up/down regulated but has p-value greater than 0.05.
4	113	167	280	1440	0.194444	0.0784722		Total_DEG_Count = DEG_Count + LDEG_Count.
5	92	128	220	1256	0.175159	0.0732484		Module_Gene_Count = Total number of genes in the module.
6	111	54	165	995	0.165829	0.111558		DEG% In Module = Percentage of genes in Module that are considered as differentially expressing using fold-change greater than or equal to 2 and p-value less than or equal to 0.05.
7	70	62	132	834	0.158273	0.0839329		(DEG+LDEG)% In Module = Percentage of genes in Module that are considered as differentially expressing using fold-change greater than or equal to 2 and p-value less than or equal to 0.05, as well as genes that are 2-fold or more up/down regulated but has p-value > 0.05.
8	35	27	62	484	0.128099	0.072314
9	13	10	23	435	0.0528736	0.0298851		Modules enriched in DEGs with over 65% genes either DEGs or LDEGs are highlighted in Green.
10	42	5	47	351	0.133903	0.119658		Modules that are not enriched in DEGs with over 65% genes either DEGs or LDEGs are highlighted in Red.
11	26	41	67	345	0.194203	0.0753623
12	55	27	82	323	0.25387	0.170279
13	12	11	23	241	0.0954357	0.0497925
14	4	6	10	212	0.0471698	0.0188679
15	54	32	86	209	0.411483	0.258373
16	4	3	7	198	0.0353535	0.020202
17	1	36	37	196	0.188776	0.00510204
18	5	0	5	196	0.0255102	0.0255102
19	34	9	43	175	0.245714	0.194286
20	3	41	44	171	0.25731	0.0175439
21	3	0	3	157	0.0191083	0.0191083
22	6	3	9	156	0.0576923	0.0384615
23	14	11	25	152	0.164474	0.0921053
24	11	6	17	142	0.119718	0.0774648
25	7	2	9	137	0.0656934	0.0510949
26	4	6	10	129	0.0775194	0.0310078
27	16	14	30	121	0.247934	0.132231
28	7	9	16	118	0.135593	0.059322
29	9	18	27	117	0.230769	0.0769231
30	10	1	11	117	0.0940171	0.0854701
31	4	0	4	110	0.0363636	0.0363636
32	8	1	9	110	0.0818182	0.0727273
33	5	5	10	106	0.0943396	0.0471698
34	7	13	20	103	0.194175	0.0679612
35	2	0	2	103	0.0194175	0.0194175
36	4	5	9	99	0.0909091	0.040404
37	8	1	9	93	0.0967742	0.0860215
38	7	8	15	83	0.180723	0.0843373
39	5	4	9	80	0.1125	0.0625
40	6	4	10	75	0.133333	0.08
41	3	10	13	70	0.185714	0.0428571
42	0	0	0	69	0	0
43	0	5	5	63	0.0793651	0
44	1	10	11	62	0.177419	0.016129
45	2	4	6	59	0.101695	0.0338983
46	3	4	7	57	0.122807	0.0526316
47	1	18	19	57	0.333333	0.0175439
48	1	16	17	50	0.34	0.02
49	1	22	23	49	0.469388	0.0204082
50	5	1	6	47	0.12766	0.106383
51	5	7	12	45	0.266667	0.111111
52	14	11	25	44	0.568182	0.318182
53	24	7	31	43	0.72093	0.55814
54	2	6	8	42	0.190476	0.047619
55	12	1	13	41	0.317073	0.292683
56	6	3	9	41	0.219512	0.146341
57	0	5	5	40	0.125	0
58	1	3	4	38	0.105263	0.0263158
59	1	18	19	38	0.5	0.0263158
60	6	7	13	36	0.361111	0.166667
61	1	2	3	36	0.0833333	0.0277778
62	3	8	11	35	0.314286	0.0857143
63	1	19	20	35	0.571429	0.0285714
64	2	7	9	35	0.257143	0.0571429
65	0	4	4	34	0.117647	0
66	2	8	10	32	0.3125	0.0625
67	1	7	8	30	0.266667	0.0333333
68	0	7	7	27	0.259259	0
69	11	0	11	27	0.407407	0.407407
70	1	17	18	25	0.72	0.04
71	0	3	3	24	0.125	0
72	4	9	13	24	0.541667	0.166667
73	1	3	4	23	0.173913	0.0434783
74	0	9	9	23	0.391304	0
75	0	5	5	22	0.227273	0
76	0	4	4	21	0.190476	0
77	0	3	3	21	0.142857	0

## Sheet: SevereVsHealthy
Table S5: DEG enrichment analysis for each of the 77 co-expression modules in Severe COVID-19 vs. Healthy.
Module	Observed_DEGs	Expected_DEGs	Fold_Change	Fisher_Test
1	187	208.131	0.898472	0.577684			Modules enriched in DEGs : Highlighted in green
2	99	152.794	0.647929	3.98892e-05
3	149	130.603	1.14086	0.00954784
4	109	101.769	1.07106	0.124826
5	104	88.7649	1.17163	0.0163818
6	115	70.3193	1.6354	3.08987e-09
7	73	58.941	1.23853	0.0128385
8	33	34.2056	0.964754	0.852933
9	16	30.7426	0.52045	0.0109096
10	42	24.8061	1.69313	0.000192376
11	25	24.3821	1.02534	0.585233
12	43	22.8273	1.88371	1.22973e-05
13	17	17.0321	0.998114	0.793471
14	7	14.9826	0.467208	0.0510175
15	83	14.7706	5.61927	2.07049e-43
16	2	13.9932	0.142927	0.000256473
17	7	13.8519	0.505348	0.10938
18	4	13.8519	0.28877	0.00560604
19	34	12.3677	2.74909	1.12996e-08
20	3	12.085	0.248241	0.00514361
21	1	11.0956	0.0901257	0.000521748
22	5	11.0249	0.453517	0.103281
23	11	10.7423	1.02399	0.741729
24	10	10.0355	0.99646	0.735953
25	4	9.68216	0.413131	0.0845154
26	7	9.11678	0.767815	0.722916
27	9	8.5514	1.05246	0.71147
28	5	8.33938	0.599565	0.45329
29	42	8.26871	5.07939	1.35373e-20
30	8	8.26871	0.967503	0.851644
31	4	7.774	0.514536	0.251036
32	11	7.774	1.41497	0.172487
33	5	7.49131	0.66744	0.557361
34	6	7.27929	0.824256	1
35	0	7.27929	0	0.00201333
36	3	6.9966	0.42878	0.218746
37	4	6.57256	0.608591	0.527841
38	5	5.86584	0.852394	1
39	7	5.65382	1.2381	0.370536
40	1	5.30045	0.188663	0.0625705
41	5	4.94709	1.0107	0.807743
42	1	4.87642	0.205069	0.0895979
43	0	4.45238	0	0.0213474
44	0	4.38171	0	0.0343158
45	3	4.16969	0.719478	1
46	0	4.02834	0	0.0321202
47	0	4.02834	0	0.0321202
48	2	3.53364	0.565989	0.772176
49	5	3.46296	1.44385	0.255611
50	6	3.32162	1.80635	0.127574
51	1	3.18027	0.314439	0.366781
52	6	3.1096	1.92951	0.0676169
53	29	3.03893	9.54284	1.43988e-24
54	3	2.96825	1.0107	0.755584
55	5	2.89758	1.72558	0.191781
56	2	2.89758	0.690231	1
57	1	2.82691	0.353743	0.51883
58	1	2.68556	0.372361	0.515225
59	0	2.68556	0	0.177294
60	9	2.54422	3.53743	0.00042911
61	3	2.54422	1.17914	0.512894
62	1	2.47354	0.404278	0.727533
63	2	2.47354	0.808556	1
64	1	2.47354	0.404278	0.727533
65	0	2.40287	0	0.168375
66	2	2.26153	0.884358	1
67	1	2.12018	0.471658	0.719727
68	0	1.90816	0	0.25705
69	7	1.90816	3.66845	0.00148074
70	6	1.76682	3.39594	0.00488308
71	0	1.69615	0	0.402681
72	6	1.69615	3.53743	0.0039272
73	1	1.62547	0.615206	1
74	0	1.62547	0	0.399061
75	0	1.5548	0	0.396803
76	0	1.48413	0	0.396036
77	1	1.48413	0.673797	1

## Sheet: Severe_LDEG_Percent
Table S5: Percentage of DEG+LDEG for each of the 77 modules in Severe COVID-19 vs. Healthy.
Module	DEG_Count	LDEG_Count	Total_DEG_Count	Module_Gene_Count	(DEG+LDEG)% In Module	DEG% In Module		Module = Module Number.
1	187	112	299	2945	0.101528	0.0634975		DEG_Count = Genes that are considered differentially expressing using fold-change greater than or equal to 2 and p-value lass than or equal to 0.05.
2	99	58	157	2162	0.0726179	0.0457909		LDEG_Count = Genes that are 2-fold or more up/down regulated but has p-value greater than 0.05.
3	149	191	340	1848	0.183983	0.0806277		Total_DEG_Count = DEG_Count + LDEG_Count.
4	109	124	233	1440	0.161806	0.0756944		Module_Gene_Count = Total number of genes in the module.
5	104	88	192	1256	0.152866	0.0828025		DEG% In Module = Percentage of genes in Module that are considered as differentially expressing using fold-change greater than or equal to 2 and p-value less than or equal to 0.05.
6	115	38	153	995	0.153769	0.115578		(DEG+LDEG)% In Module = Percentage of genes in Module that are considered as differentially expressing using fold-change greater than or equal to 2 and p-value less than or equal to 0.05, as well as genes that are 2-fold or more up/down regulated but has p-value > 0.05.
7	73	53	126	834	0.151079	0.08753
8	33	12	45	484	0.0929752	0.0681818		Modules enriched in DEGs with over 65% genes either DEGs or LDEGs are highlighted in Green.
9	16	10	26	435	0.0597701	0.0367816		Modules that are not enriched in DEGs with over 65% genes either DEGs or LDEGs are highlighted in Red.
10	42	5	47	351	0.133903	0.119658
11	25	33	58	345	0.168116	0.0724638
12	43	23	66	323	0.204334	0.133127
13	17	6	23	241	0.0954357	0.0705394
14	7	5	12	212	0.0566038	0.0330189
15	83	23	106	209	0.507177	0.397129
16	2	1	3	198	0.0151515	0.010101
17	7	20	27	196	0.137755	0.0357143
18	4	0	4	196	0.0204082	0.0204082
19	34	7	41	175	0.234286	0.194286
20	3	25	28	171	0.163743	0.0175439
21	1	0	1	157	0.00636943	0.00636943
22	5	4	9	156	0.0576923	0.0320513
23	11	9	20	152	0.131579	0.0723684
24	10	4	14	142	0.0985915	0.0704225
25	4	2	6	137	0.0437956	0.0291971
26	7	0	7	129	0.0542636	0.0542636
27	9	8	17	121	0.140496	0.0743802
28	5	9	14	118	0.118644	0.0423729
29	42	6	48	117	0.410256	0.358974
30	8	0	8	117	0.0683761	0.0683761
31	4	0	4	110	0.0363636	0.0363636
32	11	2	13	110	0.118182	0.1
33	5	6	11	106	0.103774	0.0471698
34	6	9	15	103	0.145631	0.0582524
35	0	0	0	103	0	0
36	3	5	8	99	0.0808081	0.030303
37	4	0	4	93	0.0430108	0.0430108
38	5	4	9	83	0.108434	0.060241
39	7	2	9	80	0.1125	0.0875
40	1	1	2	75	0.0266667	0.0133333
41	5	9	14	70	0.2	0.0714286
42	1	0	1	69	0.0144928	0.0144928
43	0	0	0	63	0	0
44	0	9	9	62	0.145161	0
45	3	1	4	59	0.0677966	0.0508475
46	0	12	12	57	0.210526	0
47	0	6	6	57	0.105263	0
48	2	5	7	50	0.14	0.04
49	5	6	11	49	0.22449	0.102041
50	6	1	7	47	0.148936	0.12766
51	1	6	7	45	0.155556	0.0222222
52	6	9	15	44	0.340909	0.136364
53	29	2	31	43	0.72093	0.674419
54	3	10	13	42	0.309524	0.0714286
55	5	0	5	41	0.121951	0.121951
56	2	0	2	41	0.0487805	0.0487805
57	1	2	3	40	0.075	0.025
58	1	6	7	38	0.184211	0.0263158
59	0	6	6	38	0.157895	0
60	9	5	14	36	0.388889	0.25
61	3	1	4	36	0.111111	0.0833333
62	1	9	10	35	0.285714	0.0285714
63	2	3	5	35	0.142857	0.0571429
64	1	11	12	35	0.342857	0.0285714
65	0	2	2	34	0.0588235	0
66	2	4	6	32	0.1875	0.0625
67	1	9	10	30	0.333333	0.0333333
68	0	9	9	27	0.333333	0
69	7	0	7	27	0.259259	0.259259
70	6	7	13	25	0.52	0.24
71	0	3	3	24	0.125	0
72	6	6	12	24	0.5	0.25
73	1	1	2	23	0.0869565	0.0434783
74	0	8	8	23	0.347826	0
75	0	3	3	22	0.136364	0
76	0	7	7	21	0.333333	0
77	1	2	3	21	0.142857	0.047619

## Sheet: ICUVsHealthy
Table S5: DEG enrichment analysis for each of the 77 co-expression modules in extremely severe (ICU) vs. Healthy.
Module	Observed_DEGs	Expected_DEGs	Fold_Change	Fisher_Test
1	480	421.549	1.13866	1.55435e-10			Modules enriched in DEGs : Highlighted in green
2	236	309.47	0.762594	0.0187503
3	328	264.524	1.23996	1.45342e-11
4	252	206.122	1.22257	2.10027e-08
5	210	179.785	1.16806	9.27955e-06
6	196	142.425	1.37616	5.72294e-11
7	130	119.379	1.08897	0.0077249
8	60	69.28	0.86605	1
9	39	62.2662	0.626343	0.0232068
10	57	50.2423	1.1345	0.0417354
11	56	49.3835	1.13398	0.0403103
12	97	46.2344	2.098	5.19332e-17
13	34	34.4969	0.985596	0.43445
14	17	30.3458	0.560209	0.0472542
15	144	29.9164	4.81342	1.60353e-80
16	5	28.3418	0.176418	8.0683e-07
17	10	28.0556	0.356436	0.000715686
18	13	28.0556	0.463366	0.00919983
19	40	25.0496	1.59683	0.000129685
20	11	24.477	0.449401	0.0142778
21	1	22.4731	0.0444977	3.42093e-08
22	10	22.3299	0.447829	0.0202621
23	17	21.7574	0.781344	0.712527
24	25	20.326	1.22995	0.074202
25	11	19.6103	0.560931	0.120626
26	16	18.4651	0.866498	1
27	28	17.32	1.61663	0.00127599
28	16	16.8906	0.947273	0.676955
29	46	16.7474	2.74669	2.09477e-13
30	13	16.7474	0.776238	0.779223
31	9	15.7455	0.571593	0.194249
32	17	15.7455	1.07968	0.384399
33	14	15.1729	0.922698	0.769551
34	15	14.7435	1.0174	0.549266
35	2	14.7435	0.135653	0.000249536
36	9	14.1709	0.635104	0.362197
37	17	13.3121	1.27704	0.113713
38	14	11.8807	1.17838	0.242647
39	13	11.4512	1.13525	0.309011
40	5	10.7355	0.465743	0.160036
41	8	10.0198	0.798416	1
42	2	9.8767	0.202497	0.00997648
43	1	9.01786	0.110891	0.00366893
44	2	8.87472	0.225359	0.0204186
45	6	8.44529	0.710455	0.696911
46	2	8.15901	0.245128	0.0421755
47	1	8.15901	0.122564	0.00804715
48	1	7.15703	0.139723	0.0173584
49	2	7.01389	0.285149	0.082614
50	8	6.72761	1.18913	0.37332
51	5	6.44133	0.776238	1
52	5	6.29819	0.793879	1
53	34	6.15505	5.52392	3.15983e-23
54	5	6.0119	0.831683	1
55	3	5.86876	0.511181	0.475972
56	6	5.86876	1.02236	0.636561
57	1	5.72562	0.174653	0.0546692
58	2	5.43934	0.367692	0.223856
59	1	5.43934	0.183846	0.0813065
60	11	5.15306	2.13465	0.00349618
61	5	5.15306	0.970297	0.799605
62	5	5.00992	0.99802	0.79637
63	1	5.00992	0.199604	0.119161
64	0	5.00992	0	0.0180678
65	1	4.86678	0.205475	0.116839
66	4	4.5805	0.873267	1
67	1	4.29422	0.232871	0.168492
68	0	3.8648	0	0.0416889
69	2	3.8648	0.517492	0.569282
70	9	3.57851	2.51501	0.00231818
71	0	3.43537	0	0.06429
72	6	3.43537	1.74653	0.110943
73	2	3.29223	0.60749	0.760433
74	0	3.29223	0	0.105049
75	0	3.14909	0	0.101212
76	0	3.00595	0	0.0995388
77	2	3.00595	0.665347	1

## Sheet: ICU_LDEG_Percent
Table S5: Percentage of DEG+LDEG for each of the 77 modules in extremely severe (ICU) vs. Healthy.
Module	DEG_Count	LDEG_Count	Total_DEG_Count	Module_Gene_Count	(DEG+LDEG)% In Module	DEG% In Module		Module = Module Number.
1	480	168	648	2945	0.220034	0.162988		DEG_Count = Genes that are considered differentially expressing using fold-change greater than or equal to 2 and p-value lass than or equal to 0.05.
2	236	83	319	2162	0.147549	0.109158		LDEG_Count = Genes that are 2-fold or more up/down regulated but has p-value greater than 0.05.
3	328	409	737	1848	0.39881	0.177489		Total_DEG_Count = DEG_Count + LDEG_Count.
4	252	219	471	1440	0.327083	0.175		Module_Gene_Count = Total number of genes in the module.
5	210	174	384	1256	0.305732	0.167197		DEG% In Module = Percentage of genes in Module that are considered as differentially expressing using fold-change greater than or equal to 2 and p-value less than or equal to 0.05.
6	196	66	262	995	0.263317	0.196985		(DEG+LDEG)% In Module = Percentage of genes in Module that are considered as differentially expressing using fold-change greater than or equal to 2 and p-value less than or equal to 0.05, as well as genes that are 2-fold or more up/down regulated but has p-value > 0.05.
7	130	76	206	834	0.247002	0.155875
8	60	36	96	484	0.198347	0.123967		Modules enriched in DEGs with over 65% genes either DEGs or LDEGs are highlighted in Green.
9	39	12	51	435	0.117241	0.0896552		Modules that are not enriched in DEGs with over 65% genes either DEGs or LDEGs are highlighted in Red.
10	57	7	64	351	0.182336	0.162393
11	56	53	109	345	0.315942	0.162319
12	97	22	119	323	0.368421	0.30031
13	34	12	46	241	0.190871	0.141079
14	17	7	24	212	0.113208	0.0801887
15	144	43	187	209	0.894737	0.688995
16	5	3	8	198	0.040404	0.0252525
17	10	129	139	196	0.709184	0.0510204
18	13	1	14	196	0.0714286	0.0663265
19	40	8	48	175	0.274286	0.228571
20	11	102	113	171	0.660819	0.0643275
21	1	0	1	157	0.00636943	0.00636943
22	10	6	16	156	0.102564	0.0641026
23	17	13	30	152	0.197368	0.111842
24	25	9	34	142	0.239437	0.176056
25	11	3	14	137	0.10219	0.080292
26	16	2	18	129	0.139535	0.124031
27	28	14	42	121	0.347107	0.231405
28	16	15	31	118	0.262712	0.135593
29	46	11	57	117	0.487179	0.393162
30	13	1	14	117	0.119658	0.111111
31	9	0	9	110	0.0818182	0.0818182
32	17	4	21	110	0.190909	0.154545
33	14	6	20	106	0.188679	0.132075
34	15	12	27	103	0.262136	0.145631
35	2	0	2	103	0.0194175	0.0194175
36	9	6	15	99	0.151515	0.0909091
37	17	0	17	93	0.182796	0.182796
38	14	10	24	83	0.289157	0.168675
39	13	3	16	80	0.2	0.1625
40	5	4	9	75	0.12	0.0666667
41	8	38	46	70	0.657143	0.114286
42	2	0	2	69	0.0289855	0.0289855
43	1	36	37	63	0.587302	0.015873
44	2	20	22	62	0.354839	0.0322581
45	6	5	11	59	0.186441	0.101695
46	2	11	13	57	0.22807	0.0350877
47	1	12	13	57	0.22807	0.0175439
48	1	11	12	50	0.24	0.02
49	2	11	13	49	0.265306	0.0408163
50	8	1	9	47	0.191489	0.170213
51	5	9	14	45	0.311111	0.111111
52	5	11	16	44	0.363636	0.113636
53	34	5	39	43	0.906977	0.790698
54	5	15	20	42	0.47619	0.119048
55	3	1	4	41	0.097561	0.0731707
56	6	3	9	41	0.219512	0.146341
57	1	6	7	40	0.175	0.025
58	2	9	11	38	0.289474	0.0526316
59	1	11	12	38	0.315789	0.0263158
60	11	5	16	36	0.444444	0.305556
61	5	1	6	36	0.166667	0.138889
62	5	14	19	35	0.542857	0.142857
63	1	11	12	35	0.342857	0.0285714
64	0	6	6	35	0.171429	0
65	1	9	10	34	0.294118	0.0294118
66	4	8	12	32	0.375	0.125
67	1	11	12	30	0.4	0.0333333
68	0	10	10	27	0.37037	0
69	2	1	3	27	0.111111	0.0740741
70	9	5	14	25	0.56	0.36
71	0	4	4	24	0.166667	0
72	6	11	17	24	0.708333	0.25
73	2	4	6	23	0.26087	0.0869565
74	0	8	8	23	0.347826	0
75	0	9	9	22	0.409091	0
76	0	7	7	21	0.333333	0
77	2	2	4	21	0.190476	0.0952381

## Sheet: SevereVsModerate
Table S5: DEG enrichment analysis for each of the 77 co-expression modules in Severe vs. Moderate.
Module	Observed_DEGs	Expected_DEGs	Fold_Change	Fisher_Test
1	97	95.3007	1.01783	0.608779			Modules enriched in DEGs : Highlighted in green
2	36	69.9627	0.51456	1.18093e-05
3	50	59.8016	0.836098	0.295265
4	51	46.5986	1.09445	0.347789
5	44	40.6444	1.08256	0.452155
6	39	32.1984	1.21124	0.161269
7	25	26.9884	0.926325	0.919253
8	17	15.6623	1.08541	0.59694
9	7	14.0767	0.497277	0.069447
10	5	11.3584	0.440202	0.0632422
11	10	11.1643	0.895716	1
12	127	10.4523	12.1504	1.63716e-106
13	7	7.7988	0.897574	1
14	3	6.86036	0.437295	0.228439
15	22	6.76327	3.25286	7.56286e-07
16	4	6.40731	0.624287	0.535288
17	3	6.34259	0.472993	0.29736
18	2	6.34259	0.315328	0.0978092
19	1	5.66303	0.176584	0.047278
20	1	5.53359	0.180715	0.0469849
21	1	5.08055	0.196829	0.0998348
22	3	5.04819	0.594273	0.639742
23	6	4.91875	1.21982	0.482748
24	2	4.59514	0.435242	0.332702
25	0	4.43334	0	0.0237498
26	3	4.17446	0.718656	0.801003
27	3	3.91558	0.76617	1
28	1	3.8185	0.261883	0.277991
29	27	3.78614	7.13127	2.59972e-16
30	8	3.78614	2.11297	0.0309856
31	2	3.55962	0.561858	0.588346
32	1	3.55962	0.280929	0.268437
33	0	3.43018	0	0.0830948
34	2	3.3331	0.600043	0.774077
35	0	3.3331	0	0.0805728
36	1	3.20366	0.312143	0.378444
37	5	3.0095	1.66141	0.218843
38	2	2.68589	0.744631	1
39	3	2.58881	1.15883	0.740722
40	2	2.42701	0.824058	1
41	0	2.26521	0	0.17567
42	0	2.23285	0	0.281199
43	0	2.03869	0	0.269221
44	0	2.00633	0	0.267997
45	1	1.90925	0.523766	1
46	0	1.84453	0	0.427197
47	1	1.84453	0.542144	1
48	0	1.61801	0	0.409351
49	0	1.58565	0	0.407826
50	0	1.52093	0	0.405667
51	0	1.45621	0	0.404788
52	6	1.42385	4.21393	0.00237534
53	2	1.39149	1.43731	0.392081
54	1	1.35913	0.735766	1
55	1	1.32677	0.753712	1
56	1	1.32677	0.753712	1
57	0	1.29441	0	0.637657
58	0	1.22969	0	0.633128
59	1	1.22969	0.813216	1
60	13	1.16497	11.1591	2.9971e-11
61	4	1.16497	3.43358	0.0254831
62	4	1.13261	3.53168	0.0232103
63	0	1.13261	0	0.628208
64	1	1.13261	0.88292	1
65	0	1.10025	0	0.627142
66	1	1.03553	0.965693	1
67	1	0.970805	1.03007	0.6156
68	2	0.873724	2.28905	0.206978
69	0	0.873724	0	1
70	2	0.809004	2.47218	0.184008
71	0	0.776644	0	1
72	2	0.776644	2.57518	0.172669
73	0	0.744284	0	1
74	1	0.744284	1.34357	0.519472
75	0	0.711924	0	1
76	0	0.679563	0	1
77	0	0.679563	0	1

## Sheet: SevereVsModerate_LDEG_Pe
Table S5: Percentage of DEG+LDEG for each of the 77 modules in Severe vs. Moderate.
Module	DEG_Count	LDEG_Count	Total_DEG_Count	Module_Gene_Count	(DEG+LDEG)% In Module	DEG% In Module		Module = Module Number.
1	97	114	211	2945	0.0716469	0.0329372		DEG_Count = Genes that are considered differentially expressing using fold-change greater than or equal to 2 and p-value lass than or equal to 0.05.
2	36	100	136	2162	0.0629047	0.0166512		LDEG_Count = Genes that are 2-fold or more up/down regulated but has p-value greater than 0.05.
3	50	217	267	1848	0.144481	0.0270563		Total_DEG_Count = DEG_Count + LDEG_Count.
4	51	138	189	1440	0.13125	0.0354167		Module_Gene_Count = Total number of genes in the module.
5	44	92	136	1256	0.10828	0.0350318		DEG% In Module = Percentage of genes in Module that are considered as differentially expressing using fold-change greater than or equal to 2 and p-value less than or equal to 0.05.
6	39	42	81	995	0.081407	0.039196		(DEG+LDEG)% In Module = Percentage of genes in Module that are considered as differentially expressing using fold-change greater than or equal to 2 and p-value less than or equal to 0.05, as well as genes that are 2-fold or more up/down regulated but has p-value > 0.05.
7	25	50	75	834	0.0899281	0.029976
8	17	18	35	484	0.072314	0.035124		Modules enriched in DEGs with over 65% genes either DEGs or LDEGs are highlighted in Green.
9	7	13	20	435	0.045977	0.016092		Modules that are not enriched in DEGs with over 65% genes either DEGs or LDEGs are highlighted in Red.
10	5	4	9	351	0.025641	0.014245
11	10	25	35	345	0.101449	0.0289855
12	127	29	156	323	0.482972	0.393189
13	7	7	14	241	0.0580913	0.0290456
14	3	5	8	212	0.0377358	0.0141509
15	22	27	49	209	0.23445	0.105263
16	4	1	5	198	0.0252525	0.020202
17	3	31	34	196	0.173469	0.0153061
18	2	0	2	196	0.0102041	0.0102041
19	1	9	10	175	0.0571429	0.00571429
20	1	29	30	171	0.175439	0.00584795
21	1	0	1	157	0.00636943	0.00636943
22	3	2	5	156	0.0320513	0.0192308
23	6	12	18	152	0.118421	0.0394737
24	2	4	6	142	0.0422535	0.0140845
25	0	4	4	137	0.0291971	0
26	3	4	7	129	0.0542636	0.0232558
27	3	11	14	121	0.115702	0.0247934
28	1	11	12	118	0.101695	0.00847458
29	27	24	51	117	0.435897	0.230769
30	8	2	10	117	0.0854701	0.0683761
31	2	0	2	110	0.0181818	0.0181818
32	1	4	5	110	0.0454545	0.00909091
33	0	8	8	106	0.0754717	0
34	2	9	11	103	0.106796	0.0194175
35	0	0	0	103	0	0
36	1	4	5	99	0.0505051	0.010101
37	5	0	5	93	0.0537634	0.0537634
38	2	7	9	83	0.108434	0.0240964
39	3	5	8	80	0.1	0.0375
40	2	0	2	75	0.0266667	0.0266667
41	0	8	8	70	0.114286	0
42	0	0	0	69	0	0
43	0	3	3	63	0.047619	0
44	0	5	5	62	0.0806452	0
45	1	4	5	59	0.0847458	0.0169492
46	0	3	3	57	0.0526316	0
47	1	16	17	57	0.298246	0.0175439
48	0	14	14	50	0.28	0
49	0	15	15	49	0.306122	0
50	0	3	3	47	0.0638298	0
51	0	7	7	45	0.155556	0
52	6	14	20	44	0.454545	0.136364
53	2	5	7	43	0.162791	0.0465116
54	1	10	11	42	0.261905	0.0238095
55	1	5	6	41	0.146341	0.0243902
56	1	4	5	41	0.121951	0.0243902
57	0	2	2	40	0.05	0
58	0	4	4	38	0.105263	0
59	1	13	14	38	0.368421	0.0263158
60	13	8	21	36	0.583333	0.361111
61	4	4	8	36	0.222222	0.111111
62	4	7	11	35	0.314286	0.114286
63	0	13	13	35	0.371429	0
64	1	8	9	35	0.257143	0.0285714
65	0	3	3	34	0.0882353	0
66	1	2	3	32	0.09375	0.03125
67	1	6	7	30	0.233333	0.0333333
68	2	4	6	27	0.222222	0.0740741
69	0	3	3	27	0.111111	0
70	2	18	20	25	0.8	0.08
71	0	3	3	24	0.125	0
72	2	9	11	24	0.458333	0.0833333
73	0	6	6	23	0.26087	0
74	1	7	8	23	0.347826	0.0434783
75	0	1	1	22	0.0454545	0
76	0	4	4	21	0.190476	0
77	0	2	2	21	0.0952381	0

## Sheet: ICUVsSevere
Table S5: DEG enrichment analysis for each of the 77 co-expression modules in extremely severe (ICU) vs. Severe.
Module	Observed_DEGs	Expected_DEGs	Fold_Change	Fisher_Test
1	37	47.859	0.773104	0.114147			Modules enriched in DEGs : Highlighted in green
2	20	35.1345	0.56924	0.00651551
3	32	30.0317	1.06554	0.627305
4	36	23.4014	1.53837	0.00853466
5	14	20.4112	0.685898	0.200498
6	17	16.1697	1.05135	0.699022
7	12	13.5533	0.885394	0.887549
8	7	7.86546	0.889967	1
9	6	7.06916	0.848757	1
10	0	5.70408	0	0.0078329
11	4	5.60658	0.713448	0.666454
12	5	5.24906	0.952552	1
13	6	3.91648	1.53199	0.289806
14	3	3.4452	0.870777	1
15	77	3.39645	22.6707	3.42916e-85
16	0	3.21769	0	0.0809853
17	3	3.18519	0.94186	1
18	1	3.18519	0.313953	0.382146
19	1	2.84392	0.351628	0.534781
20	1	2.77891	0.359853	0.531563
21	0	2.5514	0	0.186734
22	1	2.53515	0.394454	0.524799
23	0	2.47014	0	0.182931
24	3	2.30763	1.30003	0.497582
25	2	2.22638	0.898319	1
26	2	2.09637	0.954029	1
27	1	1.96636	0.508553	1
28	2	1.91761	1.04296	0.713727
29	3	1.90136	1.57782	0.438937
30	1	1.90136	0.525939	1
31	0	1.7876	0	0.426741
32	4	1.7876	2.23763	0.100142
33	2	1.7226	1.16104	0.687816
34	1	1.67385	0.597426	1
35	0	1.67385	0	0.4172
36	2	1.60884	1.24313	0.673534
37	3	1.51134	1.985	0.186607
38	1	1.34883	0.741384	1
39	1	1.30008	0.769186	1
40	1	1.21882	0.820465	1
41	3	1.13757	2.63721	0.101755
42	0	1.12132	0	0.630778
43	0	1.02381	0	0.628644
44	0	1.00756	0	0.6286
45	0	0.958806	0	1
46	0	0.926304	0	1
47	0	0.926304	0	1
48	0	0.812547	0	1
49	0	0.796296	0	1
50	0	0.763794	0	1
51	1	0.731293	1.36744	0.516238
52	2	0.715042	2.79704	0.156102
53	3	0.698791	4.29313	0.0312384
54	2	0.68254	2.93023	0.144965
55	1	0.666289	1.50085	0.483951
56	0	0.666289	0	1
57	0	0.650038	0	1
58	0	0.617536	0	1
59	0	0.617536	0	1
60	0	0.585034	0	1
61	0	0.585034	0	1
62	1	0.568783	1.75814	0.431447
63	0	0.568783	0	1
64	0	0.568783	0	1
65	0	0.552532	0	1
66	0	0.52003	0	1
67	0	0.487528	0	1
68	0	0.438776	0	1
69	2	0.438776	4.55814	0.0688607
70	0	0.406274	0	1
71	0	0.390023	0	1
72	1	0.390023	2.56395	0.320974
73	0	0.373772	0	1
74	0	0.373772	0	1
75	0	0.357521	0	1
76	0	0.34127	0	1
77	0	0.34127	0	1

## Sheet: ICUVsSevere_LDEG_Percent
Table S5: Percentage of DEG+LDEG for each of the 77 modules in extremely severe (ICU) vs. Severe.
Module	DEG_Count	LDEG_Count	Total_DEG_Count	Module_Gene_Count	(DEG+LDEG)% In Module	DEG% In Module		Module = Module Number.
1	37	155	192	2945	0.0651952	0.0125637		DEG_Count = Genes that are considered differentially expressing using fold-change greater than or equal to 2 and p-value lass than or equal to 0.05.
2	20	91	111	2162	0.0513414	0.00925069		LDEG_Count = Genes that are 2-fold or more up/down regulated but has p-value greater than 0.05.
3	32	369	401	1848	0.216991	0.017316		Total_DEG_Count = DEG_Count + LDEG_Count.
4	36	205	241	1440	0.167361	0.025		Module_Gene_Count = Total number of genes in the module.
5	14	149	163	1256	0.129777	0.0111465		DEG% In Module = Percentage of genes in Module that are considered as differentially expressing using fold-change greater than or equal to 2 and p-value less than or equal to 0.05.
6	17	76	93	995	0.0934673	0.0170854		(DEG+LDEG)% In Module = Percentage of genes in Module that are considered as differentially expressing using fold-change greater than or equal to 2 and p-value less than or equal to 0.05, as well as genes that are 2-fold or more up/down regulated but has p-value > 0.05.
7	12	63	75	834	0.0899281	0.0143885
8	7	34	41	484	0.0847107	0.0144628		Modules enriched in DEGs with over 65% genes either DEGs or LDEGs are highlighted in Green.
9	6	14	20	435	0.045977	0.0137931		Modules that are not enriched in DEGs with over 65% genes either DEGs or LDEGs are highlighted in Red.
10	0	2	2	351	0.00569801	0
11	4	43	47	345	0.136232	0.0115942
12	5	29	34	323	0.105263	0.0154799
13	6	15	21	241	0.0871369	0.0248963
14	3	9	12	212	0.0566038	0.0141509
15	77	69	146	209	0.698565	0.368421
16	0	2	2	198	0.010101	0
17	3	96	99	196	0.505102	0.0153061
18	1	2	3	196	0.0153061	0.00510204
19	1	12	13	175	0.0742857	0.00571429
20	1	75	76	171	0.444444	0.00584795
21	0	0	0	157	0	0
22	1	3	4	156	0.025641	0.00641026
23	0	16	16	152	0.105263	0
24	3	8	11	142	0.0774648	0.0211268
25	2	5	7	137	0.0510949	0.0145985
26	2	5	7	129	0.0542636	0.0155039
27	1	15	16	121	0.132231	0.00826446
28	2	14	16	118	0.135593	0.0169492
29	3	18	21	117	0.179487	0.025641
30	1	4	5	117	0.042735	0.00854701
31	0	0	0	110	0	0
32	4	3	7	110	0.0636364	0.0363636
33	2	9	11	106	0.103774	0.0188679
34	1	9	10	103	0.0970874	0.00970874
35	0	0	0	103	0	0
36	2	8	10	99	0.10101	0.020202
37	3	2	5	93	0.0537634	0.0322581
38	1	7	8	83	0.0963855	0.0120482
39	1	2	3	80	0.0375	0.0125
40	1	1	2	75	0.0266667	0.0133333
41	3	33	36	70	0.514286	0.0428571
42	0	0	0	69	0	0
43	0	21	21	63	0.333333	0
44	0	12	12	62	0.193548	0
45	0	7	7	59	0.118644	0
46	0	4	4	57	0.0701754	0
47	0	9	9	57	0.157895	0
48	0	9	9	50	0.18	0
49	0	10	10	49	0.204082	0
50	0	0	0	47	0	0
51	1	10	11	45	0.244444	0.0222222
52	2	16	18	44	0.409091	0.0454545
53	3	27	30	43	0.697674	0.0697674
54	2	13	15	42	0.357143	0.047619
55	1	5	6	41	0.146341	0.0243902
56	0	3	3	41	0.0731707	0
57	0	4	4	40	0.1	0
58	0	4	4	38	0.105263	0
59	0	9	9	38	0.236842	0
60	0	8	8	36	0.222222	0
61	0	3	3	36	0.0833333	0
62	1	17	18	35	0.514286	0.0285714
63	0	5	5	35	0.142857	0
64	0	8	8	35	0.228571	0
65	0	5	5	34	0.147059	0
66	0	4	4	32	0.125	0
67	0	8	8	30	0.266667	0
68	0	8	8	27	0.296296	0
69	2	3	5	27	0.185185	0.0740741
70	0	7	7	25	0.28	0
71	0	2	2	24	0.0833333	0
72	1	11	12	24	0.5	0.0416667
73	0	3	3	23	0.130435	0
74	0	10	10	23	0.434783	0
75	0	8	8	22	0.363636	0
76	0	4	4	21	0.190476	0
77	0	3	3	21	0.142857	0
