# Supplementary material for: Molecular signatures in the progression of COVID-19 severity
Source: Sci Rep. 2022 Dec 21;12:22058. doi: 10.1038/s41598-022-26657-2 (PMC9768786; doi:10.1038/s41598-022-26657-2)
Supplement: Supplementary file 1 — Supplementary Tables. [file 41598_2022_26657_MOESM1_ESM.zip › Supp Files/Table S6.xlsx]

## Sheet: Module15
Table S6: Pathway enrichment analysis of Module 15.
Category	Term	Count	%	PValue	Genes	List Total	Pop Hits	Pop Total	Fold Enrichment	Bonferroni	Benjamini	FDR
KEGG_PATHWAY	hsa04611:Platelet activation	13	6.63265306122449	2.5182527961498537E-8	7450, 3690, 9002, 2812, 2811, 2983, 2982, 5742, 3674, 51206, 2815, 6915, 4638	81	130	6879	8.492592592592592	2.99671637382648E-6	3.0219033553798246E-6	2.946355771495329E-6
KEGG_PATHWAY	hsa05322:Systemic lupus erythematosus	10	5.1020408163265305	2.2198141569006162E-5	8970, 8365, 8345, 8334, 8357, 8329, 3012, 714, 8349, 8969	81	134	6879	6.337755666113875	0.0026381221895681595	0.0013318884941403697	0.0012985912817868605
KEGG_PATHWAY	hsa04512:ECM-receptor interaction	8	4.081632653061225	6.104258057598041E-5	2812, 7450, 2811, 3690, 1311, 3674, 51206, 2815	81	87	6879	7.8092805449127285	0.007237967633758613	0.0024417032230392164	0.002380660642463236
KEGG_PATHWAY	hsa05034:Alcoholism	10	5.1020408163265305	1.942948256384026E-4	8970, 8365, 8345, 8334, 8357, 8329, 3012, 8349, 399694, 8969	81	177	6879	4.7980749110692615	0.022858035256502318	0.0058288447691520785	0.005683123649923277
KEGG_PATHWAY	hsa04740:Olfactory transduction	13	6.63265306122449	0.0020369984296764246	138804, 390054, 390264, 256892, 120586, 144125, 81448, 26212, 119687, 81697, 341568, 254879, 219858	81	399	6879	2.7670101178873105	0.21545397139359712	0.04888796231223419	0.04766576325442833
KEGG_PATHWAY	hsa04640:Hematopoietic cell lineage	6	3.061224489795918	0.0032923774362798005	2812, 2811, 3690, 3674, 3563, 2815	81	87	6879	5.856960408684547	0.3245926570879488	0.065847548725596	0.0642013600074561
KEGG_PATHWAY	hsa04540:Gap junction	5	2.5510204081632653	0.01892201159410435	81027, 51807, 1950, 2983, 2982	81	88	6879	4.8253367003367	0.897027726811981	0.32437734161321746	0.316267908072887
KEGG_PATHWAY	hsa04510:Focal adhesion	7	3.571428571428571	0.03218108001712055	7450, 3690, 1950, 1311, 3674, 399694, 4638	81	206	6879	2.8858324343761237	0.9796061677640647	0.4487232517544173	0.4375051704605568
KEGG_PATHWAY	hsa00590:Arachidonic acid metabolism	4	2.0408163265306123	0.033654243881581294	2876, 5322, 5742, 239	81	61	6879	5.568913175470552	0.9829873212372804	0.4487232517544173	0.4375051704605568
KEGG_PATHWAY	hsa04270:Vascular smooth muscle contraction	5	2.5510204081632653	0.04684873811942651	2983, 2982, 5322, 4638, 10335	81	117	6879	3.629313073757518	0.9966867253817207	0.5621848574331181	0.5481302359972902

## Sheet: Module53
Table S6: Pathway enrichment analysis of Module 53.
Category	Term	Count	%	PValue	Genes	List Total	Pop Hits	Pop Total	Fold Enrichment	Bonferroni	Benjamini	FDR
KEGG_PATHWAY	hsa05144:Malaria	4	10.0	1.1701643095788637E-4	3039, 2994, 3043, 3040	15	49	6879	37.436734693877554	0.002571200900003734	0.0026913779120313866	0.0026913779120313866
KEGG_PATHWAY	hsa05143:African trypanosomiasis	3	7.5	0.0019590967188338367	3039, 3043, 3040	15	33	6879	41.69090909090909	0.04222500842691834	0.022529612266589123	0.022529612266589123
KEGG_PATHWAY	hsa00260:Glycine, serine and threonine metabolism	2	5.0	0.07658209467789533	212, 669	15	39	6879	23.51794871794872	0.8267144255287321	0.5871293925305309	0.5871293925305309

## Sheet: Module17
Table S6: Pathway enrichment analysis of Module 17.
Category	Term	Count	%	PValue	Genes	List Total	Pop Hits	Pop Total	Fold Enrichment	Bonferroni	Benjamini	FDR
KEGG_PATHWAY	hsa04740:Olfactory transduction	41	24.69879518072289	2.003365467903817E-35	283093, 219983, 441308, 390197, 392376, 219484, 338675, 26737, 56656, 282775, 340980, 282770, 219438, 283160, 219954, 390084, 391196, 8386, 390063, 390261, 219952, 219874, 256144, 127059, 442194, 390148, 128360, 26648, 392309, 81469, 119695, 81327, 79501, 81442, 26682, 283159, 343169, 343563, 346517, 390190, 255725	62	399	6879	11.401042929905408	1.3222212088165194E-33	1.3422548634955574E-33	1.3422548634955574E-33

## Sheet: Module20
Table S6: Pathway enrichment analysis of Module 20.
Category	Term	Count	%	PValue	Genes	List Total	Pop Hits	Pop Total	Fold Enrichment	Bonferroni	Benjamini	FDR
KEGG_PATHWAY	hsa04740:Olfactory transduction	34	23.28767123287671	7.089482667557059E-28	403253, 219469, 219960, 393046, 390079, 390157, 401993, 338674, 391107, 26339, 79295, 122742, 26493, 254783, 120066, 26696, 283162, 390181, 219479, 219477, 390442, 390201, 26686, 127077, 390327, 79324, 343406, 26188, 125962, 26189, 119692, 392391, 219968, 392390	55	399	6879	10.657826384142174	4.041005120507524E-26	4.111899947183094E-26	4.111899947183094E-26
KEGG_PATHWAY	hsa04080:Neuroactive ligand-receptor interaction	7	4.794520547945205	0.02061268373724494	2742, 3358, 3356, 9038, 1395, 2890, 680	55	277	6879	3.1606826386609774	0.694926072956116	0.5977678283801032	0.5977678283801032
KEGG_PATHWAY	hsa04742:Taste transduction	3	2.054794520547945	0.048306843175528434	50837, 6338, 259285	55	45	6879	8.338181818181818	0.9405261639323504	0.9339323013935497	0.9339323013935497

## Sheet: Module41
Table S6: Pathway enrichment analysis of Module 41.
Category	Term	Count	%	PValue	Genes	List Total	Pop Hits	Pop Total	Fold Enrichment	Bonferroni	Benjamini	FDR
KEGG_PATHWAY	hsa04740:Olfactory transduction	10	18.867924528301888	3.7333137106103885E-7	26716, 390648, 341416, 403278, 389090, 441933, 401992, 81341, 128371, 403284	20	399	6879	8.6203007518797	1.3066515057835737E-5	1.3439929358197398E-5	1.3439929358197398E-5

## Sheet: Module70
Table S6: Pathway enrichment analysis of Module 70.
Category	Term	Count	%	PValue	Genes	List Total	Pop Hits	Pop Total	Fold Enrichment	Bonferroni	Benjamini	FDR
KEGG_PATHWAY	hsa04740:Olfactory transduction	3	23.076923076923077	0.018621569062538496	390431, 390058, 219428	5	399	6879	10.344360902255639	0.0368963752907262	0.05586470718761549	0.03724313812507699
KEGG_PATHWAY	hsa04612:Antigen processing and presentation	2	15.384615384615385	0.043474807359519564	3805, 3802	5	76	6879	36.205263157894734	0.08505955584409186	0.06521221103927935	0.043474807359519564
KEGG_PATHWAY	hsa04650:Natural killer cell mediated cytotoxicity	2	15.384615384615385	0.06909021308331272	3805, 3802	5	122	6879	22.554098360655736	0.13340696862272794	0.06909021308331272	0.06909021308331272
