# Supplementary material for: Molecular signatures in the progression of COVID-19 severity
Source: Sci Rep. 2022 Dec 21;12:22058. doi: 10.1038/s41598-022-26657-2 (PMC9768786; doi:10.1038/s41598-022-26657-2)
Supplement: Supplementary file 1 — Supplementary Tables. [file 41598_2022_26657_MOESM1_ESM.zip › Supp Files/Table S7.xlsx]

## Sheet: Moderate_vs_Healthy
	Table S7: List of LDEGs (and their functional annotations) in modules enriched in DEGs and comprising over 65% DEG+LDEG in Moderate vs. Healthy.
Module	Gene ID	Gene Name	Entrez ID	Up/Down Regulated	Pathway(s)
53	ENSG00000100448	CTSG	1511	Upregulated	Lysosome; It regulates the inflammatory responses by stimulating the production of cytokines and chemokines and contributes to neutrophil migration [3,5]
53	ENSG00000179142	CYP11B2	1585	Upregulated	Steroid hormone (aldosterone) biosynthesis
53	ENSG00000188263	IL17REL	400935	Upregulated	Not associated with any known pathways
53	ENSG00000204613	TRIM10	10107	Upregulated	It encodes a protein TRIM10, which is involved in negative regulation of IFN type-1 signal transduction [1].
53	ENSG00000206172	HBA1	3039	Upregulated	African trypanosomiasis
53	ENSG00000206396	MPIG6B	80739	Upregulated	Studies revealed MPIG6B knockout mice models developed severe macrothrombocytopenia, myelofibrosis, and aberrant megakaryocyte and platelet function, establishing G6b-B as a critical regulator of platelet activation and production [2].
53	ENSG00000229314	ORM1	5004	Downregulated	It is involved in modulating immunity, mediating the sphingolipid metabolism, carrying drugs, and also acting as a disease marker [3]. In rodent fatigue models that orosomucoid 1 (ORM1) was significantly increased in multiple tissues, including blood and muscle [4].
					Those genes that were not associated with any known pathways are highlighted in yellow
					References
					1. Guo, M., Cao, W., Chen, S., Tian, R., Wang, L., Liu, Q., ... & Zhu, H. (2021). TRIM10 binds to IFN‐α/β receptor 1 to negatively regulate type I IFN signal transduction. European Journal of Immunology, 51(7), 1762-1773.
					2. Mazharian, A., Wang, Y. J., Mori, J., Bem, D., Finney, B., Heising, S., ... & Senis, Y. A. (2012). Mice lacking the ITIM-containing receptor G6b-B exhibit macrothrombocytopenia and aberrant platelet function. Science signaling, 5(248), ra78-ra78.
					3. Korkmaz, B., Moreau, T., & Gauthier, F. (2008). Neutrophil elastase, proteinase 3 and cathepsin G: physicochemical properties, activity and physiopathological functions. Biochimie, 90(2), 227-242.
					4. Lei, H., Sun, Y., Luo, Z., Yourek, G., Gui, H., Yang, Y., ... & Liu, X. (2016). Fatigue-induced orosomucoid 1 acts on CC chemokine receptor type 5 to enhance muscle endurance. Scientific reports, 6(1), 1-9.
					5. Son, E. D., Kim, H., Choi, H., Lee, S. H., Lee, J. Y., Kim, S., ... & Hwang, J. S. (2009). Cathepsin G increases MMP expression in normal human fibroblasts through fibronectin fragmentation, and induces the conversion of proMMP-1 to active MMP-1. Journal of dermatological science, 53(2), 150-152.

## Sheet: Severe_vs_Healthy
	Table S7: List of LDEGs (and their functional annotations) in modules enriched in DEGs and comprising over 65% DEG+LDEG in Severe vs. Healthy.
Module	Gene ID	Gene Name	Entrez ID	Up/Down Regulated	Pathway(s)
53	ENSG00000188263	IL17REL	400935	Upregulated	Not associated with any known pathways
53	ENSG00000238269	PAGE2B	389860	Upregulated	Not associated with any known pathways
					Those genes that were not associated with any known pathways are highlighted in yellow

## Sheet: ICU_vs_Healthy
	Table S7: List of LDEGs (and their functional annotations) in modules enriched in DEGs and comprising over 65% DEG+LDEG in extremely severe (ICU) vs. Healthy.
Module	Gene ID	Gene Name	Entrez ID	Up/Down Regulated	Pathway(s)
15	ENSG00000118972	FGF23	8074	Upregulated	Gastric cancer
15	ENSG00000127472	PLA2G5	5322	Upregulated	Glycerophospholipid metabolism
15	ENSG00000131042	LILRB2	10288	Upregulated	Osteoclast differentiation
15	ENSG00000134249	ADAM30	11085	Upregulated	It is involved in supression of amyloid precursor protein (APP) that leads to Alzheimer's disease development [1]. Thus, it supresses Alzheimer's disease development.
15	ENSG00000142748	FCN3	8547	Upregulated	Involved in complement activation [2-3].
15	ENSG00000143536	CRNN	49860	Upregulated	It might play an important role in epidermal differentiation [4] and has strong tumor suppressive function [5].
15	ENSG00000146839	ZAN	7455	Upregulated	It is implicated in the species-specific binding of egg and sperm [6].
15	ENSG00000148136	OR13C4	138804	Upregulated	Olfactory transduction
15	ENSG00000160505	NLRP4	147945	Upregulated	Pathogenic Escherichia coli infection
15	ENSG00000163646	CLRN1	7401	Upregulated	It is essential for ear hair cell function and associated neural activation [7].
15	ENSG00000163815	CLEC3B	7123	Upregulated	It encodes CLEC3B, which has an anti-proliferation function [8] and immune activation [9].
15	ENSG00000170953	OR8B12	219858	Upregulated	Olfactory transduction
15	ENSG00000171944	OR52A5	390054	Upregulated	Olfactory transduction
15	ENSG00000172154	OR8I2	120586	Upregulated	Olfactory transduction
15	ENSG00000173678	SPDYE2B	100310812	Upregulated	Oocyte meiosis
15	ENSG00000176009	ASCL3	56676	Upregulated	In olfactory epithelium, this gene product marks precursors of the non-neuronal micro-villar cells and Bowman’s glands during development and regeneration [10].
15	ENSG00000176540	OR4C5	79346	Upregulated	Olfactory transduction
15	ENSG00000176895	OR51A7	119687	Upregulated	Olfactory transduction
15	ENSG00000178021	TSPYL6	388951	Upregulated	Not associated with any known pathways
15	ENSG00000183117	CSMD1	64478	Downregulated	It encodes CSMD1, which functions as tumor suprressor [11] and acts as a complement inhibitor [12].
15	ENSG00000188120	DAZ1	1617	Upregulated	Not associated with any known pathways
15	ENSG00000196171	OR6K2	81448	Upregulated	Olfactory transduction
15	ENSG00000197360	ZNF98	148198	Upregulated	Herpes simplex virus 1 infection
15	ENSG00000198104	OR2T6	254879	Upregulated	Olfactory transduction
15	ENSG00000198271	KRTAP4-5	85289	Upregulated	Not associated with any known pathways
15	ENSG00000203786	KPRP	448834	Upregulated	Not associated with any known pathways
15	ENSG00000212938	KRTAP6-3	337968	Upregulated	It plays an important role in defining the physico-mechanical properties of the keratin fibres [13].
15	ENSG00000214511	HIGD1C	613227	Upregulated	It is a part of ETC Complex IV (CIV) protein that mediates acute oxygen sensing [14].
15	ENSG00000228090	MPIG6B	80739	Upregulated	It is a critical regulator of platelet activation and production [15-16].
15	ENSG00000228964	HLA-B	3106	Downregulated	Antigen processing and presentation
15	ENSG00000236957	LOC105371458	105371458	Upregulated	Not associated with any known pathways
15	ENSG00000236980	C3orf84	646498	Upregulated	It encodes an uncharacterized protein with yet unknown function.
15	ENSG00000240632	SPATA31D5P	347127	Upregulated	Not associated with any known pathways
15	ENSG00000275290	LILRA2	11027	Upregulated	Osteoclast differentiation
15	ENSG00000275921	KIR2DS1	3806	Upregulated	Antigen processing and presentation
15	ENSG00000276240	OR4E1	26687	Upregulated	Olfactory transduction
15	ENSG00000276950	GSTT4	25774	Upregulated	Not associated with any known pathways
15	ENSG00000277422	REXO1L2P	100288527	Upregulated	Not associated with any known pathways
15	ENSG00000277730	SCGB1C2	653486	Upregulated	Not associated with any known pathways
15	ENSG00000278805	KIR2DL1	3802	Upregulated	Antigen processing and presentation
15	ENSG00000280021	OR51F1	256892	Upregulated	Olfactory transduction
15	ENSG00000282663	PRAMEF10	343071	Upregulated	Not associated with any known pathways
15	ENSG00000284723	OR8S1	341568	Upregulated	Olfactory transduction
53	ENSG00000179142	CYP11B2	1585	Upregulated	Steroid hormone (aldosterone) biosynthesis
53	ENSG00000186226	LCE1E	353135	Upregulated	It is involved in formation of a functional epidermal barrier [17].
53	ENSG00000205445	KRTAP10-2	386679	Upregulated	It encodes a high sulfur protein, which is part of human hair [18].
53	ENSG00000229314	ORM1	5004	Upregulated	It is involved in modulating immunity, mediating the sphingolipid metabolism, carrying drugs, and also acting as a disease marker [19]. In rodent fatigue models that orosomucoid 1 (ORM1) was significantly increased in multiple tissues, including blood and muscle [20].
53	ENSG00000274580	FCAR	2204	Upregulated	Staphylococcus aureus infection; phagosome
					Those genes that were not associated with any known pathways are highlighted in yellow
					References
					1. Letronne, F., Laumet, G., Ayral, A. M., Chapuis, J., Demiautte, F., Laga, M., ... & Lambert, J. C. (2016). ADAM30 downregulates APP-linked defects through cathepsin D activation in Alzheimer's disease. EBioMedicine, 9, 278-292.
					2. Endo, Y., Matsushita, M., & Fujita, T. (2011). The role of ficolins in the lectin pathway of innate immunity. The international journal of biochemistry & cell biology, 43(5), 705-712.
					3. Garred, P., Honoré, C., Ma, Y. J., Munthe-Fog, L., & Hummelshøj, T. (2009). MBL2, FCN1, FCN2 and FCN3—the genes behind the initiation of the lectin pathway of complement. Molecular immunology, 46(14), 2737-2744.
					4. Contzler, R., Favre, B., Huber, M., & Hohl, D. (2005). Cornulin, a new member of the “fused gene” family, is expressed during epidermal differentiation. Journal of investigative dermatology, 124(5), 990-997.
					5. Chen, K., Li, Y., Dai, Y., Li, J., Qin, Y., Zhu, Y., ... & Guan, X. Y. (2013). Characterization of tumor suppressive function of cornulin in esophageal squamous cell carcinoma. PLoS One, 8(7), e68838.
					6. Hardy, D. M., & Garbers, D. L. (1995). A Sperm Membrane Protein That Binds in a Species-specific Manner to the Egg Extracellular Matrix Is Homologous to von Willebrand Factor (∗). Journal of Biological Chemistry, 270(44), 26025-26028.
					7. Geng, R., Geller, S. F., Hayashi, T., Ray, C. A., Reh, T. A., Bermingham-McDonogh, O., ... & Flannery, J. G. (2009). Usher syndrome IIIA gene clarin-1 is essential for hair cell function and associated neural activation. Human molecular genetics, 18(15), 2748-2760.
					8. Liu, J., Liu, Z., Liu, Q., Li, L., Fan, X., Wen, T., & An, G. (2018). CLEC3B is downregulated and inhibits proliferation in clear cell renal cell carcinoma. Oncology reports, 40(4), 2023-2035.
					9. Sun, J., Xie, T., Jamal, M., Tu, Z., Li, X., Wu, Y., ... & Huang, X. (2020). CLEC3B as a potential diagnostic and prognostic biomarker in lung cancer and association with the immune microenvironment. Cancer cell international, 20(1), 1-15.
					10. Weng, P. L., Vinjamuri, M., & Ovitt, C. E. (2016). Ascl3 transcription factor marks a distinct progenitor lineage for non-neuronal support cells in the olfactory epithelium. Scientific reports, 6(1), 1-11.
					11. Escudero-Esparza, A., Bartoschek, M., Gialeli, C., Okroj, M., Owen, S., Jirström, K., ... & Blom, A. M. (2016). Complement inhibitor CSMD1 acts as tumor suppressor in human breast cancer. Oncotarget, 7(47), 76920.
					12. Baum, M. L., Wilton, D. K., Muthukumar, A., Fox, R. G., Carey, A., Crotty, W., ... & Stevens, B. (2020). CUB and Sushi Multiple Domains 1 (CSMD1) opposes the complement cascade in neural tissues. bioRxiv.
					13. Li, S., Zhou, H., Gong, H., Zhao, F., Wang, J., Luo, Y., & Hickford, J. G. (2017). Variation in the ovine KAP6-3 gene (KRTAP6-3) is associated with variation in mean fibre diameter-associated wool traits. Genes, 8(8), 204.
					14. Timon-Gomez, A., Scharr, A. L., Wong, N. Y., Ni, E., Roy, A., Liu, M., ... & Chang, A. J. (2021). A mitochondrial electron transport chain with atypical subunit composition confers oxygen sensitivity to a mammalian chemoreceptor. bioRxiv.
					15. Mazharian, A., Wang, Y. J., Mori, J., Bem, D., Finney, B., Heising, S., ... & Senis, Y. A. (2012). Mice lacking the ITIM-containing receptor G6b-B exhibit macrothrombocytopenia and aberrant platelet function. Science signaling, 5(248), ra78-ra78.
					16. Mazharian, A., Mori, J., Wang, Y. J., Heising, S., Neel, B. G., Watson, S. P., & Senis, Y. A. (2013). Megakaryocyte-specific deletion of the protein-tyrosine phosphatases Shp1 and Shp2 causes abnormal megakaryocyte development, platelet production, and function. Blood, The Journal of the American Society of Hematology, 121(20), 4205-4220.
					17. Ishitsuka, Y., Huebner, A. J., Rice, R. H., Koch, P. J., Speransky, V. V., Steven, A. C., & Roop, D. R. (2016). Lce1 family members are Nrf2-target genes that are induced to compensate for the loss of loricrin. Journal of Investigative Dermatology, 136(8), 1656-1663.
					18. Rogers, M. A., Winter, H., Beckmann, I., Schweizer, J., Langbein, L., & Praetzel, S. (2004). Hair keratin associated proteins: characterization of a second high sulfur KAP gene domain on human chromosome 21. Journal of investigative dermatology, 122(1), 147-158.
					19. Luo, Z., Lei, H., Sun, Y., Liu, X., & Su, D. F. (2015). Orosomucoid, an acute response protein with multiple modulating activities. Journal of physiology and biochemistry, 71(2), 329-340.
					20. Lei, H., Sun, Y., Luo, Z., Yourek, G., Gui, H., Yang, Y., ... & Liu, X. (2016). Fatigue-induced orosomucoid 1 acts on CC chemokine receptor type 5 to enhance muscle endurance. Scientific reports, 6(1), 1-9.

## Sheet: ICU_vs_Severe
Table S7: List of LDEGs (and their functional annotations) in modules enriched in DEGs and comprising over 65% DEG+LDEG in extremely severe (ICU) vs. Severe.
Module	Gene ID	Entrez ID	Up/Down Regulated	Pathway(s)
15	ENSG00000047597	7504	Upregulated	It encodes a novel membrane transport protein. Mutations in the protein is involved in McLeod syndrome which is an X-linked multisystem disorder characterized by abnormalities in the neuromuscular and hematopoietic systems [1].
15	ENSG00000103184	9717	Upregulated	Not associated with any known pathways
15	ENSG00000105507	56344	Upregulated	Not associated with any known pathways
15	ENSG00000105664	1311	Upregulated	Phagosome
15	ENSG00000106341	10842	Upregulated	Long-term depression
15	ENSG00000118972	8074	Upregulated	Gastric cancer
15	ENSG00000120279	80177	Upregulated	Not associated with any known pathways
15	ENSG00000124302	64377	Upregulated	Various types of N-glycan biosynthesis
15	ENSG00000124657	26212	Upregulated	Olfactory transduction
15	ENSG00000133069	9911	Upregulated	It encodes a protein that could be involved in Alzheimer’s disease [2].
15	ENSG00000134343	63982	Upregulated	Not associated with any known pathways
15	ENSG00000142748	8547	Upregulated	Involved in complement activation [3-4].
15	ENSG00000143536	49860	Upregulated	It might play an important role in epidermal differentiation [5], and has strong tumor suppressive function [6].
15	ENSG00000146839	7455	Upregulated	It is implicated in the species-specific binding of egg and sperm [7].
15	ENSG00000148136	138804	Upregulated	Olfactory transduction
15	ENSG00000160505	147945	Upregulated	Pathogenic Escherichia coli infection
15	ENSG00000163092	129446	Upregulated	It is required for the proper physiological growth of the heart and is required to promote angiotensis-II mediated cardiac fibrosis and apoptosis [8].
15	ENSG00000163554	6708	Upregulated	Apoptosis
15	ENSG00000163646	7401	Upregulated	It is essential for ear hair cell function and associated neural activation [9].
15	ENSG00000163815	7123	Upregulated	Not associated with any known pathways
15	ENSG00000168131	81697	Upregulated	Olfactory transduction
15	ENSG00000170953	219858	Upregulated	Olfactory transduction
15	ENSG00000171944	390054	Upregulated	Olfactory transduction
15	ENSG00000174788	126006	Upregulated	It is involved in inducing differentiation in PC12 Purkinje cells [10].
15	ENSG00000176009	56676	Upregulated	In olfactory epithelium, this gene product marks precursors of the non-neuronal micro-villar cells and Bowman’s glands during development and regeneration [11].
15	ENSG00000176540	79346	Upregulated	Olfactory transduction
15	ENSG00000179709	126205	Upregulated	It encodes a protein , which acts as an inflammasome sensor [12].
15	ENSG00000183476	646892	Upregulated	Not associated with any known pathways
15	ENSG00000185291	3563	Upregulated	Cytokine-cytokine receptor interaction
15	ENSG00000186788	389762	Upregulated	Not associated with any known pathways
15	ENSG00000187010	6007	Upregulated	It encodes Rh factor D antigen of red blood cells.
15	ENSG00000188076	147199	Upregulated	It plays a role in primary defence mechanisms by recognizing and removing pathogenic microorganisms from the mucosa and also by protecting lung epithelial cells [13,14].
15	ENSG00000188120	1617	Upregulated	Not associated with any known pathways
15	ENSG00000196171	81448	Upregulated	Olfactory transduction
15	ENSG00000197360	148198	Upregulated	Herpes simplex virus 1 infection
15	ENSG00000197915	388697	Upregulated	It is involved in cell proliferation and tumor progression [15].
15	ENSG00000198271	85289	Upregulated	Not associated with any known pathways
15	ENSG00000198829	56670	Upregulated	cAMP signaling pathway
15	ENSG00000203786	448834	Upregulated	Not associated with any known pathways
15	ENSG00000204001	138307	Upregulated	Not associated with any known pathways
15	ENSG00000204323	643008	Upregulated	Not associated with any known pathways
15	ENSG00000204872	51471	Upregulated	Glutathione metabolism
15	ENSG00000205022	390748	Upregulated	mRNA surveillance pathway
15	ENSG00000206356	100652833	Upregulated	Not associated with any known pathways
15	ENSG00000212938	337968	Upregulated	It plays an important role in defining the physico-mechanical properties of the keratin fibres [16].
15	ENSG00000213973	7652	Upregulated	Herpes simplex virus 1 infection
15	ENSG00000214511	613227	Upregulated	It is a part of ETC Complex IV (CIV) protein that mediates acute oxygen sensing [17].
15	ENSG00000228090	80739	Upregulated	It is a critical regulator of platelet activation and production [18-19]
15	ENSG00000228964	3106	Upregulated	Antigen processing and presentation
15	ENSG00000229391	3128	Upregulated	It is a human major histocompatibility complex class II gene with yet unknown function.
15	ENSG00000232125	391475	Upregulated	It encodes a protein whose function is poorly understood.
15	ENSG00000233136	100287178	Upregulated	Not associated with any known pathways
15	ENSG00000236980	646498	Upregulated	It encodes an uncharacterized protein with yet unknown function.
15	ENSG00000237353	399968	Upregulated	It encodes PATE4, which is a novel factor in forming the copulatory plug that inhibits sequential matings and maintains spermatozoa in the uterus to ensure male fecundity [20].
15	ENSG00000240632	347127	Upregulated	Not associated with any known pathways
15	ENSG00000243709	10637	Upregulated	TGF-beta signaling pathway
15	ENSG00000256977	96626	Upregulated	Not associated with any known pathways
15	ENSG00000261272	100507679	Upregulated	Not associated with any known pathways
15	ENSG00000267909	56936	Upregulated	Not associated with any known pathways
15	ENSG00000273540	123624	Upregulated	Not associated with any known pathways
15	ENSG00000276240	26687	Upregulated	Olfactory transduction
15	ENSG00000276950	25774	Upregulated	Not associated with any known pathways
15	ENSG00000277075	3012	Upregulated	Necroptosis
15	ENSG00000277422	100288527	Upregulated	Not associated with any known pathways
15	ENSG00000277730	653486	Upregulated	Not associated with any known pathways
15	ENSG00000278805	3802	Upregulated	Antigen processing and presentation
15	ENSG00000279486	144125	Upregulated	Olfactory transduction
15	ENSG00000280021	256892	Upregulated	Olfactory transduction
15	ENSG00000284723	341568	Upregulated	Olfactory transduction
53	ENSG00000013306	51629	Upregulated	A large-scale computational screen identified SLC25A39 to be involved in mitochondrial iron metabolism [21]. silencing of SLC25A39 in murine erythroleukemia cells impaired iron incorporation into protoporphyrin IX to form heme [22].
53	ENSG00000029534	286	Upregulated	Proteoglycans in cancer
53	ENSG00000079308	7145	Upregulated	It interacts with actin filaments and regulates actin polymerization [23] and might be involved in chronic obstructive pulmonary disease (COPD) [24].
53	ENSG00000100448	1511	Upregulated	Lysosome
53	ENSG00000133742	759	Upregulated	Nitrogen metabolism
53	ENSG00000143416	8991	Upregulated	Sulfur metabolism
53	ENSG00000145335	6622	Upregulated	Alzheimer disease
53	ENSG00000158578	212	Upregulated	Glycine, serine and threonine metabolism
53	ENSG00000162722	25893	Upregulated	Trim58 is involved in degradation of dynein and regulates terminal erythropoiesis [25]. It interacts with pyruvate kinase M2 to inhibit tumorigenicity in human osteosarcoma cells [26].
53	ENSG00000166947	2038	Upregulated	It is involved in hereditary spherocytosis [27] and might be involved in cancer [28].
53	ENSG00000169877	51327	Upregulated	It acts as a molecular chaperone for the free α chains of hemoglobin [29]. May play a role in beta-Thalassemia [30].
53	ENSG00000179142	1585	Upregulated	Steroid hormone biosynthesis
53	ENSG00000184792	23762	Upregulated	Oxysterol-binding protein 2 (OSBP2 also called ORP4) is essential for cell proliferation and survival [31].
53	ENSG00000186226	353135	Upregulated	It is involved in formation of a functional epidermal barrier [32].
53	ENSG00000188536	3040	Upregulated	African trypanosomiasis
53	ENSG00000204010	439996	Upregulated	Hepatitis C
53	ENSG00000204613	10107	Upregulated	It encodes a protein TRIM10, which is involved in negative regulation of IFN type-1 signal transduction [33].
53	ENSG00000206172	3039	Upregulated	African trypanosomiasis
53	ENSG00000206177	3042	Upregulated	It is transcribed in a highly regulated pattern in erythroid cells [34] but no clear function has been yet determined.
53	ENSG00000206396	80739	Upregulated	Studies revealed MPIG6B knockout mice models developed severe macrothrombocytopenia, myelofibrosis, and aberrant megakaryocyte and platelet function, establishing G6b-B as a critical regulator of platelet activation and production [35].
53	ENSG00000223609	3045	Upregulated	Involved in blood coagulation; R-HSA-1008218 (Reactome)
53	ENSG00000229314	5004	Upregulated	It is involved in modulating immunity, mediating the sphingolipid metabolism, carrying drugs, and also acting as a disease marker [36]. In rodent fatigue models that orosomucoid 1 (ORM1) was significantly increased in multiple tissues, including blood and muscle [37].
53	ENSG00000238243	343171	Upregulated	Olfactory transduction
53	ENSG00000238269	389860	Upregulated	Not associated with any known pathways
53	ENSG00000244734	3043	Upregulated	African trypanosomiasis
53	ENSG00000250361	2994	Upregulated	Malaria
53	ENSG00000274580	2204	Downregulated	Staphylococcus aureus infection
				Those genes that were not associated with any known pathways are highlighted in yellow
				References
				1. Ho, M., Chelly, J., Carter, N., Danek, A., Crocker, P., & Monaco, A. P. (1994). Isolation of the gene for McLeod syndrome that encodes a novel membrane transport protein. Cell, 77(6), 869-880.
				2. Hopkins, P. C., Sáinz-Fuertes, R., & Lovestone, S. (2011). The impact of a novel apolipoprotein E and amyloid-β protein precursor-interacting protein on the production of amyloid-β. Journal of Alzheimer's Disease, 26(2), 239-253.
				3. Endo, Y., Matsushita, M., & Fujita, T. (2011). The role of ficolins in the lectin pathway of innate immunity. The international journal of biochemistry & cell biology, 43(5), 705-712.
				4. Garred, P., Honoré, C., Ma, Y. J., Munthe-Fog, L., & Hummelshøj, T. (2009). MBL2, FCN1, FCN2 and FCN3—the genes behind the initiation of the lectin pathway of complement. Molecular immunology, 46(14), 2737-2744.
				5. Contzler, R., Favre, B., Huber, M., & Hohl, D. (2005). Cornulin, a new member of the “fused gene” family, is expressed during epidermal differentiation. Journal of investigative dermatology, 124(5), 990-997.
				6. Chen, K., Li, Y., Dai, Y., Li, J., Qin, Y., Zhu, Y., ... & Guan, X. Y. (2013). Characterization of tumor suppressive function of cornulin in esophageal squamous cell carcinoma. PLoS One, 8(7), e68838.
				7. Hardy, D. M., & Garbers, D. L. (1995). A Sperm Membrane Protein That Binds in a Species-specific Manner to the Egg Extracellular Matrix Is Homologous to von Willebrand Factor (∗). Journal of Biological Chemistry, 270(44), 26025-26028.
				8. McCalmon, S. A., Desjardins, D. M., Ahmad, S., Davidoff, K. S., Snyder, C. M., Sato, K., ... & Naya, F. J. (2010). Modulation of Angiotensin II–mediated cardiac remodeling by the MEF2A target gene Xirp2. Circulation research, 106(5), 952-960.
				9. Geng, R., Geller, S. F., Hayashi, T., Ray, C. A., Reh, T. A., Bermingham-McDonogh, O., ... & Flannery, J. G. (2009). Usher syndrome IIIA gene clarin-1 is essential for hair cell function and associated neural activation. Human molecular genetics, 18(15), 2748-2760.
				10. Guan, J., Luo, Y., & Denker, B. M. (2005). Purkinje cell protein-2 (Pcp2) stimulates differentiation in PC12 cells by Gβγ-mediated activation of Ras and p38 MAPK. Biochemical Journal, 392(2), 389-397.
				11. Weng, P. L., Vinjamuri, M., & Ovitt, C. E. (2016). Ascl3 transcription factor marks a distinct progenitor lineage for non-neuronal support cells in the olfactory epithelium. Scientific reports, 6(1), 1-11.
				12. Chu, J. Q., Shi, G., Fan, Y. M., Choi, I. W., Cha, G. H., Zhou, Y., ... & Quan, J. H. (2016). Production of IL-1β and inflammasome with up-regulated expressions of NOD-like receptor related genes in Toxoplasma gondii-infected THP-1 macrophages. The Korean journal of parasitology, 54(6), 711.
				13. Dear, T. N., Boehm, T., Keverne, E. B., & Rabbitts, T. H. (1991). Novel genes for potential ligand‐binding proteins in subregions of the olfactory mucosa. The EMBO Journal, 10(10), 2813-2819.
				14. Jackson, B. C., Thompson, D. C., Wright, M. W., McAndrews, M., Bernard, A., Nebert, D. W., & Vasiliou, V. (2011). Update of the human secretoglobin (SCGB) gene superfamily and an example of'evolutionary bloom'of androgen-binding protein genes within the mouse Scgb gene superfamily. Human genomics, 5(6), 1-12.
				15. Fu, S. J., Shen, S. L., Li, S. Q., Hua, Y. P., Hu, W. J., Guo, B., & Peng, B. G. (2018). Hornerin promotes tumor progression and is associated with poor prognosis in hepatocellular carcinoma. BMC cancer, 18(1), 1-11.
				16. Li, S., Zhou, H., Gong, H., Zhao, F., Wang, J., Luo, Y., & Hickford, J. G. (2017). Variation in the ovine KAP6-3 gene (KRTAP6-3) is associated with variation in mean fibre diameter-associated wool traits. Genes, 8(8), 204.
				17. Timon-Gomez, A., Scharr, A. L., Wong, N. Y., Ni, E., Roy, A., Liu, M., ... & Chang, A. J. (2021). A mitochondrial electron transport chain with atypical subunit composition confers oxygen sensitivity to a mammalian chemoreceptor. bioRxiv.
				18. Mazharian, A., Wang, Y. J., Mori, J., Bem, D., Finney, B., Heising, S., ... & Senis, Y. A. (2012). Mice lacking the ITIM-containing receptor G6b-B exhibit macrothrombocytopenia and aberrant platelet function. Science signaling, 5(248), ra78-ra78.
				19. Mazharian, A., Mori, J., Wang, Y. J., Heising, S., Neel, B. G., Watson, S. P., & Senis, Y. A. (2013). Megakaryocyte-specific deletion of the protein-tyrosine phosphatases Shp1 and Shp2 causes abnormal megakaryocyte development, platelet production, and function. Blood, The Journal of the American Society of Hematology, 121(20), 4205-4220.
				20. Noda, T., Fujihara, Y., Matsumura, T., Oura, S., Kobayashi, S., & Ikawa, M. (2019). Seminal vesicle secretory protein 7, PATE4, is not required for sperm function but for copulatory plug formation to ensure fecundity. Biology of reproduction, 100(4), 1035-1045.
				21. Slabbaert, J. R., Kuenen, S., Swerts, J., Maes, I., Uytterhoeven, V., Kasprowicz, J., ... & Verstreken, P. (2016). Shawn, the Drosophila homolog of SLC25A39/40, is a mitochondrial carrier that promotes neuronal survival. Journal of Neuroscience, 36(6), 1914-1929.
				22. Nilsson, R., Schultz, I. J., Pierce, E. L., Soltis, K. A., Naranuntarat, A., Ward, D. M., ... & Mootha, V. K. (2009). Discovery of genes essential for heme biosynthesis through large-scale gene expression analysis. Cell metabolism, 10(2), 119-130.
				23. Lo, S. H., Janmey, P. A., Hartwig, J. H., & Chen, L. B. (1994). Interactions of tensin with actin and identification of its three distinct actin-binding domains. Journal of Cell Biology, 125(5), 1067-1075.
				24. Stylianou, P., Clark, K., Gooptu, B., Smallwood, D., Brightling, C. E., Amrani, Y., ... & Bradding, P. (2019). Tensin1 expression and function in chronic obstructive pulmonary disease. Scientific reports, 9(1), 1-14.
				25. Thom, C. S., Traxler, E. A., Khandros, E., Nickas, J. M., Zhou, O. Y., Lazarus, J. E., ... & Weiss, M. J. (2014). Trim58 degrades Dynein and regulates terminal erythropoiesis. Developmental cell, 30(6), 688-700.
				26. Yuan, P., Zhou, Y., Wang, R., Chen, S., Wang, Q., Xu, Z., ... & Yang, H. (2020). TRIM58 interacts with pyruvate kinase M2 to inhibit tumorigenicity in human osteosarcoma cells. BioMed research international, 2020.
				27. Kanzaki, A., Hayette, S., Morlé, L., Inoue, F., Matsuyama, R., Inoue, T., ... & Delaunay, J. (1997). Total absence of protein 4.2 and partial deficiency of band 3 in hereditary spherocytosis. British journal of haematology, 99(3), 522-530.
				28. Meng, M., Liu, S., Wang, C., Gu, X., Linghu, E., & Xue, X. (2020). Mass spectrum analysis of membrane proteins reveals that CASK, CD36 and EPB42 are differentially expressed in pancreatic adenocarcinoma. Oncology Letters, 20(6), 1-1.
				29. McCalmon, S. A., Desjardins, D. M., Ahmad, S., Davidoff, K. S., Snyder, C. M., Sato, K., ... & Naya, F. J. (2010). Modulation of Angiotensin II–mediated cardiac remodeling by the MEF2A target gene Xirp2. Circulation research, 106(5), 952-960.
				30. Geng, R., Geller, S. F., Hayashi, T., Ray, C. A., Reh, T. A., Bermingham-McDonogh, O., ... & Flannery, J. G. (2009). Usher syndrome IIIA gene clarin-1 is essential for hair cell function and associated neural activation. Human molecular genetics, 18(15), 2748-2760.
				31. Charman, M., Colbourne, T. R., Pietrangelo, A., Kreplak, L., & Ridgway, N. D. (2014). Oxysterol-binding protein (OSBP)-related protein 4 (ORP4) is essential for cell proliferation and survival. Journal of Biological Chemistry, 289(22), 15705-15717.
				32. Ishitsuka, Y., Huebner, A. J., Rice, R. H., Koch, P. J., Speransky, V. V., Steven, A. C., & Roop, D. R. (2016). Lce1 family members are Nrf2-target genes that are induced to compensate for the loss of loricrin. Journal of Investigative Dermatology, 136(8), 1656-1663.
				33. Guo, M., Cao, W., Chen, S., Tian, R., Wang, L., Liu, Q., ... & Zhu, H. (2021). TRIM10 binds to IFN‐α/β receptor 1 to negatively regulate type I IFN signal transduction. European Journal of Immunology, 51(7), 1762-1773.
				34. Goh, S. H., Lee, Y. T., Bhanu, N. V., Cam, M. C., Desper, R., Martin, B. M., ... & Miller, J. L. (2005). A newly discovered human α-globin gene. Blood, 106(4), 1466-1472.
				35. Mazharian, A., Wang, Y. J., Mori, J., Bem, D., Finney, B., Heising, S., ... & Senis, Y. A. (2012). Mice lacking the ITIM-containing receptor G6b-B exhibit macrothrombocytopenia and aberrant platelet function. Science signaling, 5(248), ra78-ra78.
				36. Luo, Z., Lei, H., Sun, Y., Liu, X., & Su, D. F. (2015). Orosomucoid, an acute response protein with multiple modulating activities. Journal of physiology and biochemistry, 71(2), 329-340.
				37. Lei, H., Sun, Y., Luo, Z., Yourek, G., Gui, H., Yang, Y., ... & Liu, X. (2016). Fatigue-induced orosomucoid 1 acts on CC chemokine receptor type 5 to enhance muscle endurance. Scientific reports, 6(1), 1-9.

## Sheet: Severe_vs_Moderate
Table S7: List of LDEGs (and their functional annotations) in modules enriched in DEGs and comprising over 65% DEG+LDEG in Severe vs. Moderate.
Module	Gene ID	Entrez ID	Gene Name	Up/Down Regulated	Pathway(s)
70	ENSG00000125498	3802	KIR2DL1	Downregulated	Antigen processing and presentation; Natural killer cell mediated cytotoxicity; Graft-versus-host disease
70	ENSG00000165762	390431	OR4K2	Downregulated	Olfactory transduction
70	ENSG00000171209	1448	CSN3	Downregulated	Acts as molecular chaperone and stabilizes caesin micelles [1-3]
70	ENSG00000176239	390058	OR51B6	Downregulated	Olfactory transduction
70	ENSG00000187537	404785	POTEG	Downregulated	Involved in regulation of cell cycle and apoptosis in tumor cells [4]
70	ENSG00000187969	389874	ZCCHC13	Downregulated	Involved in regulation of cell cycle progression in cancer cells by modulation of ATK/ERK/c-MYC/CDK pathway [5]
70	ENSG00000189013	3805	KIR2DL4	Downregulated	Antigen processing and presentation; Cellular senescence
70	ENSG00000214237	646951	MINDY4B	Downregulated	Not associated with any known pathways
70	ENSG00000229292	729974	RFPL4AL1	Downregulated	Not associated with any known pathways
70	ENSG00000229493	3120	HLA-DQB2	Downregulated	Antigen presentation and T-cell stimulation [6]
70	ENSG00000232629	3120	HLA-DQB2	Downregulated	Antigen presentation and T-cell stimulation [6]
70	ENSG00000274952	3804	KIR2DL3	Downregulated	Antigen processing and presentation; Natural killer cell mediated cytotoxicity; Graft-versus-host disease
70	ENSG00000275288	3811	KIR3DL1	Downregulated	Antigen processing and presentation; Natural killer cell mediated cytotoxicity; Graft-versus-host disease
70	ENSG00000275621	374819	LRRC37A3	Downregulated	Not associated with any known pathways
70	ENSG00000277335	3904	LAIR2	Downregulated	Involved in cancer regulation [7].
70	ENSG00000279514	219428	OR4C16	Downregulated	Olfactory transduction
70	ENSG00000283463	101927685	HSFX4	Downregulated	Not associated with any known pathways
70	ENSG00000284589	3811	KIR3DL1	Downregulated	Antigen processing and presentation; Natural killer cell mediated cytotoxicity; Graft-versus-host disease
					References
					1. Morgan, P. E., Treweek, T. M., Lindner, R. A., Price, W. E., & Carver, J. A. (2005). Casein proteins as molecular chaperones. Journal of agricultural and food chemistry, 53(7), 2670-2683.
					2. Waugh, D. F., & Von Hippel, P. H. (1956). κ-Casein and the stabilization of casein micelles. Journal of the American Chemical Society, 78(18), 4576-4582.
					3. Comin, A., Cassandro, M., Chessa, S., Ojala, M., Dal Zotto, R., De Marchi, M., ... & Bittante, G. (2008). Effects of composite β-and κ-casein genotypes on milk coagulation, quality, and yield traits in Italian Holstein cows. Journal of dairy science, 91(10), 4022-4027.
					4. Wang, L., Li, M., Zhan, Y., Ban, X., Zeng, T., Zhu, Y., ... & Li, Y. (2018). Down‐regulation of POTEG predicts poor prognosis in esophageal squamous cell carcinoma patients. Molecular carcinogenesis, 57(7), 886-895.
					5. Li, Z., Li, Z., Wang, L., Long, C., Zheng, Z., & Zhuang, X. (2019). ZCCHC13-mediated induction of human liver cancer is associated with the modulation of DNA methylation and the AKT/ERK signaling pathway. Journal of translational medicine, 17(1), 1-11.
					6. Lenormand, C., Bausinger, H., Gross, F., Signorino-Gelo, F., Koch, S., Peressin, M., ... & Tourne, S. (2012). HLA-DQA2 and HLA-DQB2 genes are specifically expressed in human Langerhans cells and encode a new HLA class II molecule. The Journal of Immunology, 188(8), 3903-3911.
					7. Ly, D., Li, Q., Navab, R., Zeltz, C., Fang, L., Cabanero, M., ... & Zhang, L. (2021). Tumor-Associated Regulatory T Cell Expression of LAIR2 Is Prognostic in Lung Adenocarcinoma. Cancers, 14(1), 205.
